# Supplementary material for: CYB561 promotes HER2+ breast cancer proliferation by inhibiting H2AFY degradation
Source: Cell Death Discov. 2024 Jan 20;10:38. doi: 10.1038/s41420-024-01804-y (PMC10799939; doi:10.1038/s41420-024-01804-y)
Supplement: Supplementary file 7 — Original Data File [file 41420_2024_1804_MOESM7_ESM.xlsx]

## Sheet: fig2
组织类型	手术时间	生存状态	随访时间	生存期		组织编码		肿瘤手术器官		性别	年龄		患者主诉	本人肿瘤史	家族肿瘤史	远处转移部位	是否为原发器官	是否为转移，原发灶为	组织分型		病理分级	肿瘤大小CM	肿瘤部位	肿瘤描述	肿瘤质地	肿瘤切面颜色	包膜	病理形态	肿瘤边界	浸润程度	是否有累犯器官（有、无、不详）	累犯器官详情	脉管侵犯	淋巴结侵犯	淋巴结总数	阳性数	T	N	M	AJCC第六版临床分期	组织编码		生存期	生存状态	AJCC第六版临床分期		HBre-Duc046Sur-02	HBre-Duc140Sur-02使用病例
癌	2004-08-13	生存	2014.7	119		J07A1134		乳腺		女	49					无	是	否	浸润性导管癌		Ⅱ-Ⅲ级	4*4*2	右乳												17	0	T2	N0	M0	2A期	J07A1134		119	0	2			用
癌	2004-08-13	生存	2014.7	119		J07A1135		乳腺		女	55					无	是	否	浸润性导管癌		Ⅱ-Ⅲ级	4*2.5*1.5	左乳											腋窝淋巴结13/17，左腋窝1/1，锁骨上4/4，锁骨下2/2，左颈部2/3	27	22	T2	N3	M0	3C期	J07A1135		119	0	3			用
癌	2004-08-19	生存	2014.7	119		J07A1136		乳腺		女	52					无	是	否	浸润性导管癌		Ⅱ级	3*2*2	右乳												12	0	T2	N0	M0	2A期	J07A1136		119	0	2			用
癌	2004-08-25	生存	2014.7	119		J07A1137		乳腺		女	47					无	是	否	浸润性导管癌		Ⅱ级	1.5*1.5*1	左乳												10	0	T1	N0	M0	1A期	J07A1137		119	0	1			用
癌	2004-09-13	死亡	2006-07-04	22		J07A1139		乳腺		女	44					无	是	否	浸润性导管癌		Ⅲ级	6*4*4.6	右乳												10	3	T3	N1	M0	3A期	J07A1139		22	1	3			用
癌	2004-09-16	死亡	2006-12-25	27		J07A1140		乳腺		女	83					无	是	否	浸润性导管癌		Ⅱ级	6*5*3	左乳														T3		M0		J07A1140		27	1				用
癌	2004-09-16	生存	2014.7	118		J07A1141		乳腺		女	54					无	是	否	浸润性导管癌		Ⅱ-Ⅲ级	φ2.0	右乳												12	0	T1	N0	M0	1A期	J07A1141		118	0	1			用
癌	2004-09-27	生存	2014.7	118		J07A1143		乳腺		女	61					无	是	否	浸润性导管癌		Ⅱ级	φ1.5	左乳												12	1	T1	N1	M0	2A期	J07A1143		118	0	2			用
癌	2004-10-07	生存	2014.7	117		J07A1144		乳腺		女	66					无	是	否	浸润性导管癌合并侵润性小叶癌		Ⅱ级	3*2*1.5	右乳												12	0	T2	N0	M0	2A期	J07A1144		117	0	2
癌	2004-10-08	死亡	2013-03-06	101		J07A0012		乳腺		女	73					无	是	否	浸润性导管癌		Ⅱ-Ⅲ级	2*1.8*1.5	左乳	呈不规则团巢及条索状排列，肿物，切面灰白，质韧											9	0	T1	N0	M0	1A期	J07A0012		101	1	1		癌旁	用
癌	2004-10-11	生存	2014.7	117		J07A1145		乳腺		女	50					无	是	否	浸润性导管癌		Ⅱ-Ⅲ级	1.5*1.5*1	右乳												12	0	T1	N0	M0	1A期	J07A1145		117	0	1			用
癌	2004-10-11	生存	2014.7	117		J07A1146		乳腺		女	69					无	是	否	浸润性导管癌合并浸润性微乳头状癌		Ⅱ级	3*2.5*2.5	左乳												7	1	T2	N1	M0	2B期	J07A1146		117	0	2			用
癌	2004-10-21	生存	2014.7	117		J07A1148		乳腺		女	72					无	是	否	浸润性导管癌		Ⅱ-Ⅲ级	2*2*1.5	右乳												7	5	T1	N2	M0	3A期	J07A1148		117	0	3			用
癌	2004-10-28	死亡	2007-08-02	34		J07A1150		乳腺		女	55					无	是	否	浸润性导管癌		Ⅱ-Ⅲ级	φ1.5	右乳腺												16	14	T1	N3	M0	3C期	J07A1150		34	1	3			用
癌	2004-11-18	生存	2014.7	116		J07A0023		乳腺		女	59					无	是	否	浸润性导管癌		Ⅱ级	2*1*1	左乳房	不规则腺管状、实性团块状、条索状，切面见一肿物，与周围组织边界不清，切面灰白色，质中											9	0	T1	N0	M0	1A期	J07A0023		116	0	1			用
癌	2004-12-09	死亡	2006-05-04	17		J07A0026		乳腺		女	42					无	是	否	浸润性导管癌		Ⅱ-Ⅲ级	4*2*1	右乳	呈巢状、梁索状排列，原切口下见肿瘤残留											14	0	T2	N0	M0	2A期	J07A0026		17	1	2		癌旁	用
癌	2004-12-09	生存	2014.7	115		J07A1151		乳腺		女	64					无	是	否	浸润性导管癌		Ⅱ级	2*1*1	右乳												9	0	T1	N0	M0	1A期	J07A1151		115	0	1			用
癌	2004-12-14	死亡	2005-11-11	11		J07A0028		乳腺		女	48					无	是	否	浸润性导管癌		Ⅱ级	直径2.5	右乳	呈大小不等的导管状及团块状、条索状，切面灰白色，质中，界不清											13	5	T2	N2	M0	3A期	J07A0028		11	1	3			用
癌	2004-12-21	生存	2014.7	115		J07A1152		乳腺		女	57					无	是	否	浸润性导管癌		Ⅱ级	1.5*1.5*1	左乳腺												6	2	T1	N1	M0	2A期	J07A1152		115	0	2			用
癌	2004-12-22	死亡	2006-05-18	17		J07A0031		乳腺		女	42					无	是	否	浸润性导管癌		Ⅱ-Ⅲ级	3*2*2	左乳外上极	条索样及不规则腺样、片巢状，切面见一灰白色肿物，部分区域有坏死											15	2	T2	N1	M0	2B期	J07A0031		17	1	2		癌旁	用
癌	2004-12-23	生存	2014.7	115		J07A0032		乳腺		女	58					无	是	否	浸润性导管癌		Ⅱ-Ⅲ级	2.5*2*2	左乳	不规则团巢及条索状排列，切开见一肿块，灰白色，实性，质硬，局部灰黄色											11	0	T2	N0	M0	2A期	J07A0032		115	0	2
癌	2005-01-07	死亡	2009-09-22	56		J07A1154		乳腺		女	47					无	是	否	浸润性导管癌		Ⅱ-Ⅲ级	5*4*3	左乳腺											腋窝淋巴结2/10	10	2	T2	N1	M0	2B期	J07A1154		56	1	2			用
癌	2005-03-03	生存	2014.7	112		J07A1157		乳腺		女	46					无	是	否	浸润性导管癌		Ⅱ-Ⅲ级	2*3*2	左乳腺											腋窝淋巴结4/11	11	4	T2	N2	M0	3A期	J07A1157		112	0	3			用
癌	2005-03-04	生存	2014.7	112		J07A1158		乳腺		女	45					无	是	否	浸润性导管癌		Ⅱ-Ⅲ级	2*1.5*1	左乳											腋窝淋巴结2/11	11	2	T1	N1	M0	2A期	J07A1158		112	0	2			用
癌	2005-03-15	生存	2014.7	112		J07A1160		乳腺		女	76					无	是	否	浸润性导管癌		Ⅱ级	2*1.5*1	左乳											腋窝淋巴结1/11，另送淋巴结0/2	13	1	T1	N1	M0	2A期	J07A1160		112	0	2			用
癌	2005-03-17	生存	2014.7	112		J07A1161		乳腺		女	52					无	是	否	浸润性导管癌		Ⅱ-Ⅲ级	直径1	左乳											腋下淋巴结1/11	11	1	T1	N1	M0	2A期	J07A1161		112	0	2			用
癌	2005-03-24	生存	2014.7	112		J07A0047		乳腺		女	60					无	是	否	浸润性导管癌		Ⅱ-Ⅲ级	5*5*3	右乳	排列成条索状、团块状，结节样肿物，切面灰白色，实性										腋窝淋巴结9/18	18	9	T2	N2	M0	3A期	J07A0047		112	0	3		癌旁	用
癌	2005-05-12	死亡	2006-01-01	8		J07A0055		乳腺		女	45					无	是	否	浸润性导管癌		Ⅱ级	3*2.5*2.5	右乳外上象限	呈条索状排列，浸润至乳腺脂肪中，灰白色肿物，实性，质硬与周围组织界线不清										腋窝淋巴结3/13	13	3	T2	N1	M0	2B期	J07A0055		8	1	2		癌旁	用
癌	2005-05-12	生存	2014.7	110		J07A1166		乳腺		女	56					无	是	否	浸润性导管癌		Ⅱ-Ⅲ级	2*3*1.5	左乳											腋窝淋巴结0/14	14	0	T2	N0	M0	2A期	J07A1166		110	0	2			用
癌	2005-06-01	死亡	2008-10-01	40		J07A1167		乳腺		女	71					无	是	否	浸润性导管癌合并浸润性微乳头状癌			3.5*2*2	左乳											腋窝淋巴结5/17	17	5	T2	N2	M0	3A期	J07A1167		40	1	3			用
癌	2005-07-04	生存	2014.7	108		J07A1169		乳腺		女	75					无	是	否	浸润性导管癌		Ⅱ-Ⅲ级	4*3*2	右乳											腋窝淋巴结0/10	10	0	T2	N0	M0	2A期	J07A1169		108	0	2			用
癌	2005-07-08	死亡	2010-11-30	64		J07A1170		乳腺		女	41					无	是	否	浸润性导管癌		Ⅱ级	2.5*2*2	左乳											左腋窝淋巴结9/11	11	9	T2	N2	M0	3A期	J07A1170		64	1	3			用
癌	2005-07-18	死亡	2014-02-12	103		J07A1172		乳腺		女	67					无	是	否	浸润性导管癌		Ⅱ-Ⅲ级	4.5*1.5*1.5	右乳腺											腋下淋巴结2/9	9	2	T2	N1	M0	2B期	J07A1172		103	1	2			用
癌	2005-07-29	生存	2014.7	108		J07A1175		乳腺		女	48					无	是	否	浸润性导管癌合并浸润性微乳头状癌		Ⅱ级	3*2*2	右乳腺											腋窝淋巴结6/10	10	6	T2	N2	M0	3A期	J07A1175		108	0	3			用
癌	2005-08-01	生存	2014.7	107		J07A1176		乳腺		女	72					无	是	否	浸润性导管癌		Ⅱ级	4*4*3和1.5*1.5*1.0	左乳											腋窝淋巴结2/8	8	2	T2	N1	M0	2B期	J07A1176		107	0	2			用
癌	2005-08-03	生存	2014.7	107		J07A1177		乳腺		女	74					无	是	否	浸润性导管癌		Ⅱ级	直径2.5	右乳											腋窝淋巴结0/7	7	0	T2	N0	M0	2A期	J07A1177		107	0	2			用
癌	2005-08-11	生存	2014.7	107		J07A1179		乳腺		女	57					无	是	否	浸润性导管癌		Ⅱ级	1*1*1	左乳											腋下淋巴结2/7	7	2	T1	N1	M0	2A期	J07A1179		107	0	2			用
癌	2005-09-01	死亡	2007-05-29	20		J07A1181		乳腺		女	46					无	是	否	浸润性导管癌		Ⅱ-Ⅲ级	7*5*3	右乳											右腋窝淋巴结8/8，锁骨下淋巴结8/8	16	16	T3	N3	M0	3C期	J07A1181		20	1	3			用
癌	2005-09-01	生存	2014.7	106		J07A1182		乳腺		女	42					无	是	否	浸润性导管癌		Ⅱ-Ⅲ级	直径2.5	右乳											后送淋巴结1/9	9	1	T2	N1	M0	2B期	J07A1182		106	0	2			用
癌	2005-09-20	死亡	2008-10-26	37		J07A1184		乳腺		女	42					无	是	否	浸润性导管癌		Ⅲ级	3.5*3*2.5	左乳腺											左腋窝淋巴结0/11	11	0	T2	N0	M0	2A期	J07A1184		37	1	2			用
癌	2005-09-26	生存	2014.7	106		J07A1185		乳腺		女	44					无	是	否	浸润性导管癌		Ⅱ-Ⅲ级	11*10*4，2*1.5*1	右乳											腋窝淋巴结9/10	10	9	T3	N2	M0	3A期	J07A1185		106	0	3			用
癌	2005-10-17	生存	2014.7	105		J07A1189		乳腺		女	48					无	是	否	浸润性导管癌		Ⅱ-Ⅲ级	3.5*2.5*1.8	右乳腺											腋窝淋巴结3/10	10	3	T2	N1	M0	2B期	J07A1189		105	0	2			用
癌	2005-10-26	生存	2014.7	105		J07A1190		乳腺		女	51					无	是	否	浸润性导管癌		Ⅱ-Ⅲ级	5*4.5*1.5	右乳											腋窝淋巴结12/24	11	12	T2	N3	M0	3C期	J07A1190		105	0	3			用
癌	2005-12-01	生存	2014.7	103		J07A1193		乳腺		女	84					无	是	否	浸润性导管癌		Ⅱ级	3*2*1.5	左乳											腋窝淋巴结未见肿瘤转移			T2	N0	M0	2A期	J07A1193		103	0	2			用
癌	2005-12-08	生存	2014.7	103		J07A1195		乳腺		女	53					无	是	否	浸润性导管癌		Ⅲ级	5*4*2.5	右乳											腋窝淋巴结0/10，“右侧胸肌间”淋巴结1/3	13	1	T2	N1	M0	2B期	J07A1195		103	0	2			用
癌	2005-12-30	生存	2014.7	103		J07A1198		乳腺		女	54					无	是	否	浸润性导管癌		Ⅱ级	2*2*1	右乳											腋窝淋巴结1/10	10	4	T1	N2	M0	3A期	J07A1198		103	0	3			用
癌	2006-01-09	生存	2014.7	102		J07A1200		乳腺		女	84					无	是	否	浸润性导管癌		Ⅱ级	2.5*2*2	左乳											腋窝淋巴结3/9	9	3	T2	N1	M0	2B期	J07A1200		102	0	2			用
癌	2006-01-10	生存	2014.7	102		J07A1201		乳腺		女	52					无	是	否	浸润性导管癌合并浸润性微乳头状癌			3*2*2	左乳											腋窝淋巴结6/12	12	6	T2	N2	M0	3A期	J07A1201		102	0	3			用
癌	2006-01-19	死亡	2014-07-13	102		J07A1202		乳腺		女	72					无	是	否	浸润性导管癌合并浸润性微乳头状癌			4*3*3	右乳											腋窝淋巴结0/5	5	0	T2	N0	M0	2A期	J07A1202		102	1	2			用
癌	2006-01-25	死亡	2006-09-22	8		J07A1203		乳腺		女	51					无	是	否	浸润性导管癌合并浸润性微乳头状癌		Ⅱ-Ⅲ级		右乳											腋窝淋巴结未见肿瘤转移				N0	M0		J07A1203		8	1				用
癌	2006-02-07	生存	2014.7	101		J07A1204		乳腺		女	61					无	是	否	浸润性导管癌		Ⅱ级	1.4*1.2*1.0	左乳腺											腋窝淋巴结0/9	9	0	T1	N0	M0	1A期	J07A1204		101	0	1			用
癌	2006-02-23	生存	2014.7	101		J07A1209		乳腺		女	49					无	是	否	浸润性导管癌		Ⅱ级	5*3*2	左乳											腋窝淋巴结0/13	13	0	T2	N0	M0	2A期	J07A1209		101	0	2			用
癌	2006-02-28	生存	2014.7	101		J07A1210		乳腺		女	49					无	是	否	浸润性导管癌		Ⅱ级	3*3*2	右乳											腋窝淋巴结3/9	9	3	T2	N1	M0	2B期	J07A1210		101	0	2			用
癌	2006-03-10	生存	2014.7	100		J07A1213		乳腺		女	62					无	是	否	浸润性导管癌		Ⅱ-Ⅲ级	3*2*1	右乳腺											腋窝淋巴结未见肿瘤转移			T2	N0	M0	2A期	J07A1213		100	0	2			用
癌	2006-04-17	生存	2014.7	99		J07A1219		乳腺		女	65					无	是	否	浸润性导管癌合并侵润性小叶癌				左乳											腋窝淋巴结0/12	12	0		N0	M0		J07A1219		99	0
癌	2006-04-25	死亡	2010-05-31	49		J07A1222		乳腺		女	48					无	是	否	浸润性导管癌		Ⅱ级		左乳											腋窝淋巴结0/10	10	0		N0	M0		J07A1222		49	1				用
癌	2006-04-27	死亡	2007-08-04	16		J07A1223		乳腺		女	49					无	是	否	浸润性导管癌		Ⅱ-Ⅲ级	3*3*2	右乳											腋窝淋巴结12/13	13	12	T2	N3	M0	3C期	J07A1223		16	1	3			用
癌	2006-04-28	生存	2014.7	99		J07A1224		乳腺		女	70					无	是	否	浸润性导管癌		Ⅱ级	3*2*2	左乳											腋窝淋巴结4/11	11	4	T2	N2	M0	3A期	J07A1224		99	0	3			用
癌	2006-06-15	生存	2014.7	97		J07A1228		乳腺		女	71					无	是	否	浸润性导管癌		Ⅱ级	1.2*1*1	右乳											腋窝淋巴结0/10	10	0	T1	N0	M0	1A期	J07A1228		97	0	1			用
癌	2006-06-26	死亡	2012-04-21	70		J07A1232		乳腺		女	58					无	是	否	浸润性导管癌		Ⅰ-Ⅱ级	2*1*1	右乳											后送腋窝淋巴结0/12	12	0	T1	N0	M0	1A期	J07A1232		70	1	1			用
癌	2006-07-13	生存	2014.7	96		J07A1235		乳腺		女	60					无	是	否	浸润性导管癌		Ⅱ级	1*0.7*0.4	左乳											腋窝淋巴结0/11	11	0	T1	N0	M0	1A期	J07A1235		96	0	1			用
癌	2006-07-14	生存	2014.7	96		J07A1236		乳腺		女	47					无	是	否	浸润性导管癌		Ⅱ级	3.5*3.5*2.5	左乳											腋窝淋巴结0/14	14	0	T2	N0	M0	2A期	J07A1236		96	0	2			用
癌	2006-07-27	生存	2014.7	96		J07A1239		乳腺		女	64					无	是	否	浸润性导管癌		Ⅲ级	直径1	左乳											腋窝淋巴结0/12	12	0	T1	N0	M0	1A期	J07A1239		96	0	1			用
癌	2006-08-04	生存	2014.7	95		J07A0087		乳腺		女	71					无	是	否	浸润性导管癌合并髓样癌		Ⅲ级	3.5*3*2.5	右乳	右乳11点鸽蛋大小肿块，质硬，灰白											17	0	T2	N0	M0	2A期	J07A0087		95	0	2
癌	2006-08-04	死亡	2012-10-12	74		J07A0088		乳腺		女	76					无	是	否	浸润性导管癌		Ⅱ级	2.5*1.5*1	乳腺	右乳下肿块，质硬，灰白											4	0	T4	N0	M0	3B期	J07A0088		74	1	3		癌旁	用
癌	2006-08-09	生存	2014.7	95		J07A0095		乳腺		女	68					无	是	否	浸润性导管癌		Ⅱ级	2.5*2.5*1.5	右乳外上象限	肿块约2cm，灰白，腋下数枚肿大淋巴结										腋下淋巴结	11	3	T2	N1	M0	2B期	J07A0095		95	0	2		癌旁	用
癌	2006-08-11	死亡	2009-11-06	39		J07A0089		乳腺		女	52					无	是	否	浸润性导管癌		Ⅱ级	1.8*1.5*1.5	乳腺												12	0	T1	N0	M0	1A期	J07A0089		39	1	1		癌旁	用
癌	2006-08-14	生存	2014.7	95		J07A1241		乳腺		女	37					无	是	否	浸润性导管癌		Ⅲ级	直径1.5	左乳											腋窝淋巴结1/17	17	1	T1	N1	M0	2A期	J07A1241		95	0	2			用
癌	2006-08-18	生存	2014.7	95		J07A1242		乳腺		女	68					无	是	否	浸润性导管癌		Ⅱ级	4*3.5*3	右乳腺											腋窝淋巴结0/11	11	0	T2	N0	M0	2A期	J07A1242		95	0	2			用
癌	2006-08-22	死亡	2010-02-26	42		J07A1243		乳腺		女	74					无	是	否	浸润性小叶癌			5*4*2	右乳											腋窝淋巴结0/10	10	0	T2	N0	M0	2A期	J07A1243		42	1	2			用
癌	2006-08-27	生存	2014.7	95		J07A0097		乳腺		女	53					无	是	否	浸润性导管癌		Ⅱ-Ⅲ级	3.8*3*3	左乳房	左乳房，质硬，灰白											12	0	T2	N0	M0	2A期	J07A0097		95	0	2		癌旁	用
癌	2006-08-30	死亡	2011-01-01	53		J07A0092		乳腺		女	58					无	是	否	浸润性导管癌			2.3*2*1.8	乳腺												16	0	T2	N0	M0	2A期	J07A0092		53	1	2		癌旁	用
癌	2006-09-26	生存	2014.7	94		J07A1254		乳腺		女	51					无	是	否	浸润性导管癌		Ⅱ级	直径3	左乳											腋窝淋巴结1/14	14	1	T2	N1	M0	2B期	J07A1254		94	0	2			用
癌	2006-10-05	生存	2014.7	93		J07A1256		乳腺		女	45					无	是	否	浸润性导管癌		Ⅱ级	直径1	右乳腺											腋窝淋巴结未见肿瘤转移			T1	N0	M0	1A期	J07A1256		93	0	1			用
癌	2006-11-14	死亡	2009-02-23	27		J07A1258		乳腺		女	54					无	是	否	浸润性导管癌		Ⅱ-Ⅲ级	直径1.5	左乳											腋窝淋巴结7/16	16	7	T1	N2	M0	3A期	J07A1258		27	1	3			用
癌	2006-11-14	生存	2014.7	92		J07A1259		乳腺		女	51					无	是	否	浸润性导管癌		Ⅱ-Ⅲ级	2.2*5*1.5	右乳											腋窝淋巴结0/10	10	0	T2	N0	M0	2A期	J07A1259		92	0	2			用
癌	2006-12-04	生存	2014.7	91		J07A1263		乳腺		女	55					无	是	否	浸润性导管癌		Ⅱ-Ⅲ级	3*2*2	左乳											腋窝淋巴结4/14	14	4	T2	N2	M0	3A期	J07A1263		91	0	3			用
癌	2006-12-21	生存	2014.7	91		J07A1266		乳腺		女	52					无	是	否	浸润性导管癌		Ⅱ级	2*2*1.5	右乳											腋窝淋巴结3/11	11	3	T1	N1	M0	2A期	J07A1266		91	0	2			用
癌	2006.12	生存	2014.7	91		J07A0114		乳腺		女	60					无	是	否	浸润性导管癌		Ⅱ-Ⅲ级	3.5*3*2.6	右乳	浸润性											10	2	T2	N1	M0	2B期	J07A0114		91	0	2		癌旁	用
癌	2007.3	生存	2014.7	88		J07A0118		乳腺		女	71					无	是	否	浸润性导管癌		Ⅲ级	3.5*3*2cm	右乳房	浸润性											13	0	T2	N0	M0	2A期	J07A0118		88	0	2			用
癌	2007.3	死亡	2012-05-10	58		J07A0119		乳腺		女	50					无	是	否	浸润性导管癌		Ⅲ级	5.5*4.5*3.5	右乳房	浸润性											8	0	T3	N0	M0	2B期	J07A0119		58	1	2		癌旁	用
癌	2007.3	生存	2014.7	88		J07A0120		乳腺		女	69					无	是	否	浸润性导管癌合并侵润性小叶癌		Ⅱ-Ⅲ级	7*4*2	左乳房	浸润性，累及乳头										淋巴结	19	13	T3	N3	M0	3C期	J07A0120		88	0	3
癌	2007.3	死亡	2010-07-12	40		J07A0121		乳腺		女	59					无	是	否	浸润性导管癌		Ⅱ级	左：1.5*1*1右：3*2.8*1.5	左右乳房	浸润性，右侧侵犯皮肤真皮											11	0	T2	N0	M0	2A期	J07A0121		40	1	2		癌旁	用
癌	2007-03-30	死亡	2010-06-24	39		J07A0122		乳腺		女	80					无	是	否	浸润性导管癌		Ⅱ级	7*7*4	右乳内上象限	右乳内上象限肿块，质硬，灰白，右腋下LN肿大成团										腋下LN	6	3	T3	N1	M0	3A期	J07A0122		39	1	3		癌旁	用
癌	2007.3	生存	2014.7	88		J07A0123		乳腺		女	57					无	是	否	浸润性导管癌		Ⅱ级	2.5*2.5*1.5	右乳房	浸润性										淋巴结	8	1	T2	N1	M0	2B期	J07A0123		88	0	2			用
癌	2007.4	生存	2014.7	87		J07A0126		乳腺		女	72					无	是	否	浸润性导管癌		Ⅱ级	8*7*6.5	右乳	伴大片出血坏死											10	0	T3	N0	M0	2B期	J07A0126		87	0	2			用
癌	2007.4	生存	2014.7	87		J07A0127		乳腺		女	69					无	是	否	浸润性导管癌		Ⅱ级	2.5*2.5*1.8	右乳												15	0	T2	N0	M0	2A期	J07A0127		87	0	2			用
癌	2007.4	生存	2014.7	87		J07A0128		乳腺		女	62					无	是	否	浸润性小叶癌		Ⅱ-Ⅲ级	3.5*3*3	左乳	浸润性											23	23	T2	N3	M0	3C期	J07A0128		87	0	3		癌旁
癌	2007.4	死亡	2012-04-20	60		J07A0129		乳腺		女	58					无	是	否	浸润性导管癌		Ⅲ级	4.5*4*3.5	左乳房	浸润性											7	2	T2	N1	M0	2B期	J07A0129		60	1	2			用
癌	2007.4	死亡	2010-08-02	40		J07A0130		乳腺		女	86					无	是	否	浸润性导管癌合并浸润性乳头状癌混合黏液癌		Ⅱ级	左乳:5*1.8*1.8,右乳:3*2.8*2.6	1.左乳；2.右乳	左乳:灶性浸润，右乳:浸润性											13	0	T2	N0	M0	2A期	J07A0130		40	1	2
癌	2007.5	生存	2014.7	86		J07A0135		乳腺		女	49					无	是	否	浸润性导管癌合并浸润性微乳头状癌		Ⅱ级	2*1*1	右乳房												10	3	T1	N1	M0	2A期	J07A0135		86	0	2			用
癌	2007.5	死亡	2007-09-15	4		J07A0136		乳腺		女	78					无	是	否	粘液癌			9*7*4.5	左乳房												13	13	T3	N3	M0	3C期	J07A0136		4	1	3			用
癌	2007.5	死亡	2010-08-16	39		J07A0137		乳腺		女	88					无	是	否	浸润性导管癌		Ⅱ级	2.5*2*1.5	右乳												12	0	T2	N0	M0	2A期	J07A0137		39	1	2			用
癌	2007.5	生存	2014.7	86		J07A0138		乳腺		女	51					无	是	否	浸润性导管癌		Ⅱ级	1.2*1*1	右乳	累及乳头导管											15	0	T1	N0	M0	1A期	J07A0138		86	0	1		癌旁	用
癌	2007.8	死亡	2009-12-18	28		J07A0140		乳腺		女	57					无	是	否	浸润性导管癌		Ⅱ-Ⅲ级	3.5*2.5*2cm	右乳房												16	1	T2	N1	M0	2B期	J07A0140		28	1	2		癌旁	用
癌	2007.8	生存	2014.7	83		J07A0141		乳腺		女	72					无	是	否	浸润性导管癌合并浸润性乳头状癌		Ⅱ-Ⅲ级	4.5*2.5*2.5	右乳房												11	0	T2	N0	M0	2A期	J07A0141		83	0	2			用
癌	2007.8	生存	2014.7	83		J07A0142		乳腺		女	69					无	是	否	浸润性导管癌		Ⅱ-Ⅲ级	2.3*2*1.5	右乳房												9	0	T2	N0	M0	2A期	J07A0142		83	0	2			用
癌	2007.8	生存	2014.7	83		J07A0143		乳腺		女	82					无	是	否	粘液癌			6*5*5	左乳												2	0	T3	N0	M0	2B期	J07A0143		83	0	2		癌旁	用
癌	2007.8	生存	2014.7	83		J07A0149		乳腺		女	44					无	是	否	浸润性导管癌合并粘液癌		Ⅱ级	10*9*3	左乳房												12	9	T3	N2	M0	3A期	J07A0149		83	0	3		癌旁
癌	2007.9	生存	2014.7	82		J07A0148		乳腺		女	59					无	是	否	浸润性导管癌		Ⅱ-Ⅲ级	3.3*3*2.3	左乳房												14	0	T2	N0	M0	2A期	J07A0148		82	0	2		癌旁	用
癌	2007.9	生存	2014.7	82		J07A0150		乳腺		女	59					无	是	否	浸润性导管癌		Ⅲ级	5*4.5*3	右乳房												13	11	T2	N3	M0	3C期	J07A0150		82	0	3		癌旁	用
癌	2007.10	死亡	2009-07-02	21		J07A0170		乳腺		女	71					无	是	否	浸润性导管癌		Ⅱ级	4*2.8*2	右乳												12	3	T2	N1	M0	2B期	J07A0170		21	1	2		癌旁	用
癌	2007.10	死亡	2010-08-30	34		J07A0171		乳腺		女	87					无	是	否	浸润性导管癌		Ⅱ-Ⅲ级	2.5*2.5*2	右乳												10	0	T2	N0	M0	2A期	J07A0171		34	1	2			用
癌	2007.10	死亡	2007-12-23	2		J07A0172		乳腺		女	69					无	是	否	浸润性导管癌合并侵润性小叶癌		Ⅱ-Ⅲ级	3.5*2*1.5	左乳房												15	11	T2	N3	M0	3C期	J07A0172		2	1	3			用
癌	2007.10	生存	2014.7	81		J07A0173		乳腺		女	55					无	是	否	导管内癌		Ⅱ级	1.8*1.5*1	右乳												12	0	T0	N0	M0	0期	J07A0173		81	0	0			用
癌	2007.11	死亡	2010-02-06	27		J07A0183		乳腺		女	49					无	是	否	浸润性导管癌		Ⅱ-Ⅲ级	2.5*2*1.8	右乳												5	5	T2	N2	M0	3A期	J07A0183		27	1	3			用
癌	2007.12	生存	2014.7	79		J07A0191		乳腺		女	54					无	是	否	浸润性导管癌		Ⅱ-Ⅲ级	7*5*4	右乳												8	1	T3	N1	M0	3A期	J07A0191		79	0	3		癌旁	用
癌	2008.1	死亡	2010-07-07	30		J07A0195		乳腺		女	75					无	是	否	浸润性导管癌		Ⅱ级	6.5*4.5*2.5	左乳												10	1	T3	N1	M0	3A期	J07A0195		30	1	3			用
癌	2008.1	生存	2014.7	78		J07A0197		乳腺		女	43					无	是	否	浸润性导管癌		Ⅱ-Ⅲ级	4*3.5*2.7	右乳房												15	0	T2	N0	M0	2A期	J07A0197		78	0	2		癌旁	用
癌	2008.1	生存	2014.7	78		J07A0199		乳腺		女	55					无	是	否	浸润性导管癌合并侵润性小叶癌		Ⅱ级	3.5*1.7*1.5	左乳房												17	2	T2	N1	M0	2B期	J07A0199		78	0	2
癌	2008.1	死亡	2010-10-31	33		J07A0200		乳腺		女	60					无	是	否	浸润性导管癌		Ⅱ-Ⅲ级	3.5*3.5*2.3	右乳												27	19	T2	N3	M0	3C期	J07A0200		33	1	3			用
癌	2008.2	死亡	2010-08-27	30		J07A0205		乳腺		女	47					无	是	否	浸润性导管癌合并浸润性微乳头状癌		Ⅱ级	4*3*3cm	右乳房											腋下、锁骨上下淋巴结	18	18	T2	N3	M0	3C期	J07A0205		30	1	3		癌旁	用
癌	2008.2	生存	2014.7	77		J07A0207		乳腺		女	58					无	是	否	浸润性导管癌		Ⅱ级	4*2.5*1.5	右乳房												17	0	T2	N0	M0	2A期	J07A0207		77	0	2		癌旁	用
癌	2008-02-01	生存	2014.7	77		J07A0208		乳腺		女	44					无	是	否	浸润性导管癌		Ⅱ级	3.5*3*3	右乳房												16	1	T2	N1	M0	2B期	J07A0208		77	0	2		癌旁	用
癌	2008.2	死亡	2013-09-27	67		J07A0209		乳腺		女	48					无	是	否	浸润性导管癌		Ⅱ级	3.5*2.7*1.7	左乳房												7	2	T2	N1	M0	2B期	J07A0209		67	1	2			用
癌	2008.2	生存	2014.7	77		J07A0210		乳腺		女	67					无	是	否	浸润性导管癌		Ⅱ级	5*4*3cm	左乳房	累及乳头导管内											16	7	T2	N2	M0	3A期	J07A0210		77	0	3			用
癌	2008-03-01	生存	2014.7	76		J07A0213		乳腺		女	49					无	是	否	浸润性导管癌		Ⅱ-Ⅲ级	2.6*1.8*1.5	左乳												21	0	T2	N0	M0	2A期	J07A0213		76	0	2			用
癌	2008.3	死亡	2012-09-12	54		J07A0215		乳腺		女	45					无	是	否	浸润性小叶癌			3*3*3	左乳房												14	4	T2	N2	M0	3A期	J07A0215		54	1	3		癌旁	用
癌	2008-05-01	生存	2014.7	74		J07A0224		乳腺		女	62					无	是	否	浸润性导管癌		Ⅱ级	4.5*3.5*3	右乳												24	0	T2	N0	M0	2A期	J07A0224		74	0	2			用
癌	2008.5	生存	2014.7	74		J07A0225		乳腺		女	74					无	是	否	浸润性导管癌		Ⅱ-Ⅲ级	2*1.7*1	左乳房												8	0	T1	N0	M0	1A期	J07A0225		74	0	1		癌旁	用
癌	2008.5	生存	2014.7	74		J07A0229		乳腺		女	53					无	是	否	浸润性导管癌		Ⅱ-Ⅲ级	3*2*1	左乳												15	0	T2	N0	M0	2A期	J07A0229		74	0	2			用
癌	2008.5	生存	2014.7	74		J07A0230		乳腺		女	56					无	是	否	浸润性导管癌		Ⅰ-Ⅲ级	1.5*1.3*1.3	左乳房	累及皮肤											11	1	T4	N1	M0	3B期	J07A0230		74	0	3			用
癌	2008.5	生存	2014.7	74		J07A0233		乳腺		女	53					无	是	否	浸润性导管癌合并粘液癌		Ⅱ-Ⅲ级	2.8*2.5*1.2	右乳												6	0	T2	N0	M0	2A期	J07A0233		74	0	2			用
癌	2008.6	生存	2014.7	73		J07A0247		乳腺		女	76					无	是	否	浸润性导管癌		Ⅰ-Ⅲ级	3.5*3.5*3	右乳												20	0	T2	N0	M0	2A期	J07A0247		73	0	2			用
癌	2008.6	生存	2014.7	73		J07A0248		乳腺		女	88					无	是	否	浸润性导管癌		Ⅱ级	2.5*2.5*2	右乳房												4	4	T2	N2	M0	3A期	J07A0248		73	0	3		癌旁	用
癌	2008.6	生存	2014.7	73		J07A0250		乳腺		女	70					无	是	否	浸润性导管癌		Ⅰ-Ⅱ级	3*2.5*1	右乳房												11	0	T2	N0	M0	2A期	J07A0250		73	0	2		癌旁	用
癌	2008-07-01	生存	2014.7	72		J07A0255		乳腺		女	49					无	是	否	浸润性导管癌		Ⅲ级	3*2.3*2	左乳房												16	0	T2	N0	M0	2A期	J07A0255		72	0	2			用
癌	2008.7	死亡	2011-07-09	36		J07A0258		乳腺		女	84					无	是	否	浸润性导管癌		Ⅰ-Ⅱ级	1.5*1.5*1.5	右乳房												9	0	T1	N0	M0	1A期	J07A0258		36	1	1			用
癌	2008.7	生存	2014.7	72		J07A0262		乳腺		女	76					无	是	否	浸润性导管癌		Ⅱ级	2*1*1	左乳												17	0	T1	N0	M0	1A期	J07A0262		72	0	1		癌旁	用
癌	2008.7	生存	2014.7	72		J07A0263		乳腺		女	65					无	是	否	浸润性导管癌		Ⅱ级	2*2*1.5	左乳												10	0	T1	N0	M0	1A期	J07A0263		72	0	1			用
癌	2008.8	死亡	2011-07-28	35		J07A0266		乳腺		女	54					无	是	否	浸润性导管癌		Ⅱ-Ⅲ级	7*6*3cm	左乳房												6	4	T3	N2	M0	3A期	J07A0266		35	1	3		癌旁	用
癌	2008.8	生存	2014.7	71		J07A0267		乳腺		女	74					无	是	否	浸润性导管癌合并粘液癌		Ⅱ级	4*3.2*2.3	右乳房												16	0	T2	N0	M0	2A期	J07A0267		71	0	2		癌旁	用
癌	2008.10	生存	2014.7	69		J07A0278		乳腺		女	40					无	是	否	浸润性导管癌		Ⅱ-Ⅲ级	2.5*2*1.5	左乳房												15	0	T2	N0	M0	2A期	J07A0278		69	0	2		癌旁	用
癌	2008.10	生存	2014.7	69		J07A0280		乳腺		女	37					无	是	否	浸润性导管癌		Ⅱ级	2*2*1.5	右乳房												10	0	T1	N0	M0	1A期	J07A0280		69	0	1		癌旁	用
癌	2008.10	生存	2014.7	69		J07A0284		乳腺		女	55					无	是	否	浸润性导管癌合并浸润性微乳头状癌		Ⅱ-Ⅲ级	2*2*0.8	右乳房												10	2	T1	N1	M0	2A期	J07A0284		69	0	2		癌旁	用
癌	2008.11	生存	2014.7	68		J07A0285		乳腺		女	61					无	是	否	浸润性导管癌合并粘液癌		Ⅱ级	3*2*1	右乳房												9	2	T2	N1	M0	2B期	J07A0285		68	0	2		癌旁	用
癌	2008-11-01	生存	2014.7	68		J07A0286		乳腺		女	56					无	是	否	浸润性导管癌		Ⅱ-Ⅲ级	3.5*2.5*2	右乳房												20	0	T2	N0	M0	2A期	J07A0286		68	0	2			用
癌	2008.11	生存	2014.7	68		J07A0287		乳腺		女	46					无	是	否	浸润性导管癌		Ⅱ级	2.5*2*1.5	左乳房												31	11	T2	N3	M0	3C期	J07A0287		68	0	3		癌旁	用
癌	2008.11	生存	2014.7	68		J07A0288		乳腺		女	57					无	是	否	浸润性小叶癌			2*2*1	右乳房												10	0	T1	N0	M0	1A期	J07A0288		68	0	1		癌旁	用
癌	2008.12	生存	2014.7	67		J07A0318		乳腺		女	64					无	是	否	浸润性导管癌		Ⅱ-Ⅲ级	2.5*2*1.5	右乳房												14	0	T2	N0	M0	2A期	J07A0318		67	0	2		癌旁	用
[truncated: 12 more columns]

## Sheet: fig3 
	3A
	3B
	3C	Day	Vector			CYB561
		1	1	1	1	1	1	1
		2	2.38	2.38	2.38	3	2.81	2.63
		3	3.56	3.38	3.63	4.59	4.67	4.39
		4	3.75	3.71	3.72	6.31	6.26	6.53
		5	6.41	6	7.24	19.81	19.33	19.89
		Day	ShControl			ShCYB561'1			ShCYB561'2
		1	1	1	1	1	1	1	1	1	1
		3	6.75	6.375	5.63	2.14286	2.57143	1.71429	2.5	2.5	2.5
		5	15.375	16.875	16.1	4.28571	5.14286	6.42857	4.5	6.5	6
		7	45.375	43.5	44.6	17.1429	17.5714	18.4286	31	32	31.5
	3D	Vector	CYB561	Sh-Control	Sh-CYB561'1	Sh-CYB561'2
		34	99	100	8	12
		35	98	97	9	15
		38	101	98	10	18
	3E	Vector	CYB561	Sh-Control	Sh-CYB561'1	Sh-CYB561'2
		0.17	0.28	0.43	0.22	0.28
		0.16	0.31	0.46	0.25	0.27
		0.17	0.27	0.45	0.26	0.3
				0.49	0.21	0.29
				0.43	0.25	0.28
				0.39	0.23
				0.45
				0.46

## Sheet: fig4Mass Spectrometry Data
Peptide Groups Peptide Group ID	Checked	Confidence	Sequence	Annotated Sequence	Modifications	Qvality PEP	Qvality q-value	# Protein Groups	# Proteins	# PSMs	Master Protein Accessions	Positions in Master Proteins	Modifications in Master Proteins	Protein Accessions	# Missed Cleavages	Theo. MH+ [Da]	Sequence Length	Abundances (Scaled): F2: Sample, 2	Abundances (Normalized): F2: Sample, 2	Abundance: F2: Sample, 2	Quan Info	Found in Sample: [S2] F2: Sample, 2	Confidence (by Search Engine): Sequest HT	Charge (by Search Engine): Sequest HT	m/z [Da] (by Search Engine): Sequest HT	DeltaM [ppm] (by Search Engine): Sequest HT	Deltam/z [Da] (by Search Engine): Sequest HT	RT [min] (by Search Engine): Sequest HT	XCorr (by Search Engine): Sequest HT	Top Apex RT [min]	Percolator q-Value (by Search Engine): Sequest HT	Percolator PEP (by Search Engine): Sequest HT
1	FALSE	High	AAAAAAALQAK	[K].AAAAAAALQAK.[S]		0.000142988	0.000440814	1	1	1	P36578	P36578 [354-364]		P36578	0	956.552	11				NoQuanValues	High	High	2	478.78	-0.19	-9e-05	15.7293	3.38		0.0003011	3.857e-05
26261	FALSE	High	QFSSSYLSR	[R].QFSSSYLSR.[S]		0.00617145	0.000440814	1	1	2	P35527	P35527 [5-13]		P35527	0	1074.52	9	100	24565450	24565450		High	High	2	537.764	-0.72	-0.00039	23.0265	2.84	23.08	0.0003011	0.002628
26269	FALSE	High	QFVTPADVVSGNPK	[KR].QFVTPADVVSGNPK.[L]		3.33056e-05	0.000440814	1	2	1	P13797	P13797 [351-364]		Q14651; P13797	0	1458.76	14	100	2.71452e+06	2.71452e+06		High	High	2	729.882	-0.76	-0.00055	34.9954	3.06	34.98	0.0003011	7.521e-06
26270	FALSE	High	QFVVFEGNHYFYSPYPTK	[K].QFVVFEGNHYFYSPYPTK.[T]		0.0225746	0.000440814	1	1	1	P04843	P04843 [152-169]		P04843	0	2223.05	18				NoQuanValues	High	High	3	741.69	0.48	0.00036	47.2297	1.68		0.0003011	0.01137
26274	FALSE	High	QFYINVER	[RK].QFYINVER.[E]		0.0516975	0.00165111	1	2	1	P60842	P60842 [248-255]		P60842; Q14240	0	1068.55	8				NoQuanValues	High	High	2	534.777	0.36	0.00019	33.2171	1.69		0.001024	0.02909
26278	FALSE	High	QGAIVAVTGDGVNDSPALK	[R].QGAIVAVTGDGVNDSPALK.[K]		1.47737e-08	0.000440814	1	3	2	P05023	P05023 [708-726]		P50993; P05023; P13637	0	1811.95	19	100	6094378	6094378		High	High	2	906.479	0.13	0.00012	35.3855	4.37	35.41	0.0003011	1.295e-09
26279	FALSE	High	QGAIVAVTGDGVNDSPALKK	[R].QGAIVAVTGDGVNDSPALKK.[A]		0.000291996	0.000440814	1	3	1	P05023	P05023 [708-727]		P50993; P05023; P13637	1	1940.04	20				NoQuanValues	High	High	3	647.352	-1.14	-0.00074	29.4814	4.34		0.0003011	8.57e-05
26283	FALSE	High	QGANINEIR	[R].QGANINEIR.[Q]		0.0215635	0.000440814	1	1	2	Q15365	Q15365 [298-306]		Q15365	0	1014.53	9	100	9412438	9412438		High	High	2	507.769	-1.06	-0.00054	17.0183	2.49	16.81	0.0003011	0.01078
26316	FALSE	High	QGFDFLCMPVFHPR	[K].QGFDFLCMPVFHPR.[F]	1xCarbamidomethyl [C7]; 1xOxidation [M8]	0.000585962	0.000440814	1	1	1	O14744	O14744 [36-49]		O14744	0	1766.81	14				NoQuanValues	High	High	3	589.61	0.51	0.0003	48.6125	3.29		0.0003011	0.0001876
26326	FALSE	High	QGGGGGGGSVPGIER	[K].QGGGGGGGSVPGIER.[M]		2.40623e-05	0.000440814	1	1	1	P52272	P52272 [389-403]		P52272	0	1284.63	15	100	3.99734e+06	3.99734e+06		High	High	2	642.817	-1.64	-0.00105	17.3195	3.83	17.29	0.0003011	5.205e-06
26329	FALSE	High	QGGLGPMNIPLVSDPKR	[K].QGGLGPMNIPLVSDPKR.[T]		0.00438543	0.000440814	1	1	1	Q06830	Q06830 [94-110]		Q06830	1	1778.96	17	100	1.18413e+06	1.18413e+06		High	High	3	593.657	-0.89	-0.00053	43.8533	2.32	43.83	0.0003011	0.001796
26385	FALSE	High	QGIVTPIEAQTR	[K].QGIVTPIEAQTR.[V]		0.0196734	0.000440814	1	1	1	P98175	P98175 [882-893]		P98175	0	1312.72	12	100	1.06829e+06	1.06829e+06		High	High	2	656.865	0.02	2e-05	29.3503	1.33	29.35	0.0003011	0.009706
26453	FALSE	High	QGSPVAAGAPAK	[R].QGSPVAAGAPAK.[Q]		0.000318559	0.000440814	1	1	1	Q9NZI8	Q9NZI8 [179-190]		Q9NZI8	0	1053.57	12				NoQuanValues	High	High	2	527.288	0.04	2e-05	12.6546	3.75		0.0003011	9.429e-05
26471	FALSE	High	QGVDADINGLR	[R].QGVDADINGLR.[Q]		1.96381e-05	0.000440814	1	1	2	P35527	P35527 [251-261]		P35527	0	1157.59	11	100	164020464	164020464		High	High	2	579.299	-0.47	-0.00027	26.4138	3.67	26.33	0.0003011	4.151e-06
26630	FALSE	High	QKVDSLLENLEK	[K].QKVDSLLENLEK.[I]		0.00010035	0.000440814	1	4	3	P07910	P07910 [205-216]		O60812; P07910; B7ZW38; B2RXH8	1	1415.77	12	100	13536618	13536618		High	High	2	708.391	0.82	0.00058	36.6326	3.78	36.92	0.0003011	2.579e-05
26635	FALSE	High	QKYEETQAELEASQK	[K].QKYEETQAELEASQK.[E]		0.00177505	0.000440814	2	2	1	P13535; Q9Y623	P13535 [1461-1475]; Q9Y623 [1462-1476]		P13535; Q9Y623	1	1781.86	15	100	2.23085e+06	2.23085e+06	NotUnique	High	High	3	594.623	-0.14	-8e-05	15.0285	2.81	15.02	0.0003011	0.0006491
26638	FALSE	High	QIAASSQDSVGR	[R].QIAASSQDSVGR.[V]		0.00242793	0.000440814	1	1	1	P54886	P54886 [442-453]		P54886	0	1218.61	12	100	714875	714875		High	High	2	609.807	-0.67	-0.00041	12.3107	1.68	12.28	0.0003011	0.0009243
26645	FALSE	High	QLAGRPEPLR	[R].QLAGRPEPLR.[A]		0.0767437	0.00385897	1	1	2	Q9C0H2	Q9C0H2 [157-166]		Q9C0H2	0	1136.65	10	100	18736614	18736614		High	High	3	379.556	-0.98	-0.00037	15.599	1.8	15.43	0.002396	0.04547
26245	FALSE	High	QFLSETEK	[K].QFLSETEK.[M]		0.0330864	0.000868504	1	1	1	P09936	P09936 [116-123]		P09936	0	981.489	8				NoQuanValues	High	High	2	491.247	-1.12	-0.00055	18.1768	1.49		0.000558	0.01745
26239	FALSE	High	QFIAAQGSSR	[K].QFIAAQGSSR.[S]		0.0036432	0.000440814	1	1	1	P07814	P07814 [473-482]		P07814	0	1064.55	10				NoQuanValues	High	High	2	532.778	0.28	0.00015	15.972	2.26		0.0003011	0.001456
26227	FALSE	High	QFAEMYVAK	[K].QFAEMYVAK.[F]		0.0267986	0.000868504	1	1	1	P13639	P13639 [227-235]		P13639	0	1086.53	9				NoQuanValues	High	High	2	543.768	-0.55	-0.0003	28.5042	2.08		0.000558	0.01376
26224	FALSE	High	QEYEQLIAK	[R].QEYEQLIAK.[N]		0.00110946	0.000440814	1	1	5	P35527	P35527 [328-336]		P35527	0	1121.58	9	100	100756656	100756656		High	High	2	561.295	-0.81	-0.00045	25.203	3.07	25.28	0.0003011	0.0003827
25732	FALSE	High	QAITQVVVSR	[K].QAITQVVVSR.[I]		0.00283942	0.000440814	1	1	1	Q9H9B4	Q9H9B4 [224-233]		Q9H9B4	0	1100.64	10				NoQuanValues	High	High	2	550.825	1.02	0.00056	25.3512	2.71		0.0003011	0.001099
25771	FALSE	High	QAQAAVLAVLPR	[R].QAQAAVLAVLPR.[L]		0.00492407	0.000440814	1	1	1	Q99848	Q99848 [111-122]		Q99848	0	1236.74	12				NoQuanValues	High	High	2	618.874	-1.52	-0.00094	43.3458	1.8		0.0003011	0.002048
25775	FALSE	High	QAQIEVVPSASALIIK	[R].QAQIEVVPSASALIIK.[A]		2.22245e-07	0.000440814	1	1	1	P30050	P30050 [68-83]		P30050	0	1666.97	16				NoQuanValues	High	High	2	833.99	-1.17	-0.00097	48.9579	2.65		0.0003011	2.72e-08
25804	FALSE	High	QASIQHIQNAIDTEK	[K].QASIQHIQNAIDTEK.[S]		3.71893e-05	0.000440814	1	1	2	P24539	P24539 [140-154]		P24539	0	1695.87	15	100	7.15864e+06	7.15864e+06		High	High	2	848.436	-0.52	-0.00044	23.6969	3.31	23.65	0.0003011	8.494e-06
25807	FALSE	High	QASPNIVIALAGNK	[R].QASPNIVIALAGNK.[A]		0.00725677	0.000440814	1	1	2	P51148	P51148 [122-135]		P51148	0	1395.8	14	100	2.22306e+06	2.22306e+06		High	High	2	698.4	-2.52	-0.00176	43.181	2.03	43.15	0.0003011	0.00316
25828	FALSE	High	QAVDVSPLR	[R].QAVDVSPLR.[R]		0.14576	0.00860685	1	1	1	P46782	P46782 [137-145]		P46782	0	984.547	9	100	3140759	3140759		High	High	2	492.777	-0.97	-0.00048	23.7403	1.87	23.74	0.005823	0.09526
25829	FALSE	High	QAVDVSPLRR	[R].QAVDVSPLRR.[V]		0.125722	0.0065676	1	1	1	P46782	P46782 [137-146]		P46782	1	1140.65	10	100	3.16595e+06	3.16595e+06		High	High	2	570.827	-0.98	-0.00056	19.3249	1.97	19.59	0.004408	0.0803
25831	FALSE	High	QAVEQQIQSHR	[K].QAVEQQIQSHR.[E]		0.102524	0.00488639	1	1	1	P33176	P33176 [699-709]		P33176	0	1323.68	11	100	190221	190221		High	High	3	441.897	-0.71	-0.00031	11.9334	0.98	11.85	0.003424	0.06351
26670	FALSE	High	QLDDLKVELSQLR	[K].QLDDLKVELSQLR.[V]		0.000830043	0.000440814	1	1	2	P42766	P42766 [20-32]		P42766	1	1556.86	13	100	1.26828e+06	1.26828e+06		High	High	2	778.936	0.74	0.00058	42.8042	2.38	42.75	0.0003011	0.0002775
25848	FALSE	High	QAVTNPNNTFYATK	[R].QAVTNPNNTFYATK.[R]		0.00195902	0.000440814	1	1	1	P38646	P38646 [108-121]		P38646	0	1568.77	14	100	3240896	3240896		High	High	2	784.888	-0.49	-0.00038	22.5631	2.64	22.52	0.0003011	0.0007257
25919	FALSE	High	QDIAFAYQR	[R].QDIAFAYQR.[R]		0.00379404	0.000440814	1	1	1	P07355	P07355 [69-77]		P07355	0	1111.55	9	100	6.42777e+06	6.42777e+06		High	High	2	556.28	-0.05	-3e-05	28.0406	2.73	28.28	0.0003011	0.00152
25965	FALSE	High	QDPPSVVVTSHQAPGEK	[R].QDPPSVVVTSHQAPGEK.[K]		0.0277322	0.000868504	1	1	1	P25311	P25311 [204-220]		P25311	0	1775.89	17	100	1.37777e+06	1.37777e+06		High	High	3	592.635	-0.28	-0.00016	19.5822	1.9	19.52	0.000558	0.01436
26009	FALSE	High	QDVDNASLAR	[R].QDVDNASLAR.[L]		0.00101109	0.000440814	1	1	1	P08670	P08670 [208-217]		P08670	0	1088.53	10	100	9970085	9970085		High	High	2	544.77	-0.51	-0.00028	13.982	3.14	13.98	0.0003011	0.0003452
26097	FALSE	High	QEIAEINR	[K].QEIAEINR.[M]		0.0149305	0.000440814	2	3	1	P04259; P02538	P04259 [379-386]; P02538 [379-386]		P04259; P02538; P48668	0	972.511	8	100	8.29095e+06	8.29095e+06	NotUnique	High	High	2	486.759	-0.54	-0.00026	16.8187	2.57	16.63	0.0003011	0.007109
26127	FALSE	High	QEIQHLFR	[K].QEIQHLFR.[E]		0.0275744	0.000868504	1	1	1	P04844	P04844 [524-531]		P04844	0	1070.57	8	100	1.54665e+06	1.54665e+06		High	High	2	535.79	-1.26	-0.00068	23.609	1.53	23.53	0.000558	0.01425
26163	FALSE	High	QEPSQGTTTFAVTSILR	[R].QEPSQGTTTFAVTSILR.[V]		9.99517e-07	0.000440814	1	1	2	P01876	P01876 [283-299]		P01876	0	1835.95	17	100	3.66354e+06	3.66354e+06		High	High	2	918.475	-4.06	-0.00373	47.6783	4.15	47.69	0.0003011	1.469e-07
26222	FALSE	High	QEYDEAGPSIVHR	[K].QEYDEAGPSIVHR.[K]		4.00246e-06	0.000440814	1	3	4	P68133	P68133 [362-374]		P62736; P68133; P68032	0	1500.71	13	100	12492501	12492501		High	High	2	750.857	-0.12	-9e-05	19.7122	3.5	19.7	0.0003011	6.958e-07
26223	FALSE	High	QEYDESGPSIVHR	[K].QEYDESGPSIVHR.[K]		1.08002e-05	0.000440814	1	7	5	P60709	P60709 [360-372]		A5A3E0; Q9BYX7; P0CG39; P60709; Q6S8J3; P0CG38; P63261	0	1516.7	13	100	37742928	37742928		High	High	2	758.855	-0.07	-5e-05	18.231	3.81	18.28	0.0003011	2.119e-06
25851	FALSE	High	QAYTQFGGK	[K].QAYTQFGGK.[R]		0.0499854	0.00165111	1	1	2	P25789	P25789 [119-127]		P25789	0	999.489	9	100	1.61846e+06	1.61846e+06		High	High	2	500.248	-0.3	-0.00015	16.4018	1.67	16.32	0.001024	0.02787
26674	FALSE	High	QLDNIVGER	[R].QLDNIVGER.[G]		0.0646401	0.00355682	1	1	1	P04259	P04259 [224-232]		P04259	0	1043.55	9	100	2.8368e+06	2.8368e+06		High	High	2	522.277	-0.33	-0.00017	22.9216	2.04	22.89	0.001993	0.03737
26680	FALSE	High	QLDSIVGER	[R].QLDSIVGER.[G]		0.00533991	0.000440814	2	3	5	P02538; P13647	P02538 [224-232]; P13647 [229-237]		P02538; P48668; P13647	0	1016.54	9	100	29636322	29636322	NotUnique	High	High	2	508.772	-0.48	-0.00025	23.4446	2.74	23.49	0.0003011	0.002245
26692	FALSE	High	QLEEAEEEAQR	[R].QLEEAEEEAQR.[A]		0.00109032	0.000440814	1	1	1	P35579	P35579 [1878-1888]		P35579	0	1331.61	11	100	753921	753921		High	High	2	666.308	0.81	0.00054	13.4112	2.23	13.35	0.0003011	0.0003753
26898	FALSE	High	QLVDTTVELANK	[R].QLVDTTVELANK.[V]		0.105904	0.00488639	1	1	1	O75533	O75533 [832-843]		O75533	0	1330.72	12	100	1.12084e+06	1.12084e+06		High	High	2	665.864	-0.67	-0.00044	31.864	1.06	31.81	0.003424	0.0659
26899	FALSE	High	QLVEQVEQIQK	[R].QLVEQVEQIQK.[E]		0.003044	0.000440814	1	1	1	Q9BVK6	Q9BVK6 [170-180]		Q9BVK6	0	1341.74	11	100	4.09736e+06	4.09736e+06		High	High	2	671.373	0.44	0.00029	27.5592	1.71	27.58	0.0003011	0.001194
26918	FALSE	High	QIYPPINVLPSLSR	[R].QIYPPINVLPSLSR.[L]		0.0419767	0.00165111	1	2	1	P21281	P21281 [387-400]		P21281; P15313	0	1596.91	14				NoQuanValues	High	High	2	798.956	-3.97	-0.00317	51.2921	1.97		0.001024	0.0229
26955	FALSE	High	QMSLLLR	[R].QMSLLLR.[R]		0.0890045	0.00421229	1	1	1	P25705	P25705 [323-329]		P25705	0	860.502	7	100	9774725	9774725		High	High	2	430.754	-1.34	-0.00057	36.9682	2.31	37.02	0.003037	0.05408
26963	FALSE	High	QMVIDVLHPGK	[K].QMVIDVLHPGK.[A]		0.131178	0.00726902	1	1	1	P62847	P62847 [22-32]		P62847	0	1236.68	11				NoQuanValues	High	High	3	412.897	-0.81	-0.00033	36.4211	1.28		0.004828	0.0843
26972	FALSE	High	QNEEFRPFIR	[K].QNEEFRPFIR.[R]		0.140499	0.0079326	1	1	1	O15258	O15258 [105-114]		O15258	0	1335.68	10	100	1.02114e+06	1.02114e+06		High	High	3	445.898	-0.97	-0.00043	30.6822	1.44	30.61	0.005423	0.09118
26991	FALSE	High	QNLEPLFEQYINNLRR	[R].QNLEPLFEQYINNLRR.[Q]		0.000159661	0.000440814	3	4	2	P04259; P02538; P13647	P04259 [208-223]; P02538 [208-223]; P13647 [213-228]		P04259; P02538; P48668; P13647	1	2047.07	16	100	1.87378e+06	1.87378e+06	NotUnique	High	High	3	683.029	-0.22	-0.00015	51.7838	3.05	51.78	0.0003011	4.35e-05
27029	FALSE	High	QNYHQDSEAAINR	[R].QNYHQDSEAAINR.[Q]		0.0383451	0.00165111	1	1	1	P02794	P02794 [11-23]		P02794	0	1545.7	13	100	292717	292717		High	High	3	515.906	0.09	5e-05	11.4378	1	11.39	0.001024	0.02065
26892	FALSE	High	QITVNDLPVGR	[R].QITVNDLPVGR.[S]		0.000261505	0.000440814	2	2	2	Q06830; P32119	Q06830 [141-151]; P32119 [140-150]		Q06830; P32119	0	1211.67	11				NoQuanValues	High	High	2	606.341	0.49	0.0003	34.6998	3.11		0.0003011	7.573e-05
27057	FALSE	High	QPDSGISSIR	[R].QPDSGISSIR.[S]		0.00197041	0.000440814	1	1	1	P04843	P04843 [269-278]		P04843	0	1059.54	10				NoQuanValues	High	High	2	530.275	-0.94	-0.0005	17.6413	2.55		0.0003011	0.0007311
27246	FALSE	High	QPVLSQTEAR	[K].QPVLSQTEAR.[D]		0.00154434	0.000440814	1	1	1	P28070	P28070 [202-211]		P28070	0	1128.6	10	100	2.9636e+06	2.9636e+06		High	High	2	564.804	-0.55	-0.00031	15.624	2.83	15.6	0.0003011	0.0005575
27260	FALSE	High	QPYAVSELAGHQTSAESWGTGR	[R].QPYAVSELAGHQTSAESWGTGR.[A]		1.03101e-05	0.000440814	1	1	1	P36578	P36578 [50-71]		P36578	0	2332.1	22	100	1.53138e+06	1.53138e+06		High	High	3	778.036	-0.45	-0.00035	32.9993	4.38	32.94	0.0003011	2.007e-06
27275	FALSE	High	QQDSTYPIK	[K].QQDSTYPIK.[N]		0.0398947	0.00165111	1	1	1	P46977	P46977 [445-453]		P46977	0	1079.54	9				NoQuanValues	High	High	2	540.272	-0.65	-0.00035	15.8261	1.66		0.001024	0.0216
27344	FALSE	High	QQPDTEAVLNGK	[R].QQPDTEAVLNGK.[G]		0.044164	0.00165111	1	1	1	P54105	P54105 [19-30]		P54105	0	1299.65	12	100	1.324e+06	1.324e+06		High	High	2	650.331	0.42	0.00027	19.9641	0.84	19.94	0.001024	0.02431
27353	FALSE	High	QQQDEAYLASLR	[R].QQQDEAYLASLR.[A]		0.00197041	0.000440814	1	1	2	Q96CS3	Q96CS3 [291-302]		Q96CS3	0	1421.7	12	100	1.77927e+06	1.77927e+06		High	High	2	711.355	0.7	0.0005	31.6632	2.09	31.54	0.0003011	0.0007316
27363	FALSE	High	QQQVDIPLR	[K].QQQVDIPLR.[L]		0.00782335	0.000440814	1	1	2	Q9NZI8	Q9NZI8 [191-199]		Q9NZI8	0	1096.61	9	100	3.15837e+06	3.15837e+06		High	High	2	548.809	-0.04	-2e-05	29.4045	2.43	29.3	0.0003011	0.003435
27370	FALSE	High	QQSEEDLLLQDFSR	[K].QQSEEDLLLQDFSR.[N]		1.43251e-06	0.000440814	1	1	1	Q9UNL2	Q9UNL2 [9-22]		Q9UNL2	0	1707.82	14				NoQuanValues	High	High	2	854.415	1.99	0.0017	47.0362	3.66		0.0003011	2.195e-07
27382	FALSE	High	QQVPSGESAILDR	[K].QQVPSGESAILDR.[V]		5.11771e-05	0.000440814	1	1	1	P09874	P09874 [270-282]		P09874	0	1399.72	13				NoQuanValues	High	High	2	700.362	-0.09	-6e-05	26.6134	3.27		0.0003011	1.214e-05
27232	FALSE	High	QPTIFQNK	[K].QPTIFQNK.[K]		0.096063	0.00488639	1	1	1	P62280	P62280 [13-20]		P62280	0	975.526	8	100	2.25929e+06	2.25929e+06		High	High	2	488.266	-0.69	-0.00034	21.1941	2.15	21.2	0.003424	0.05894
25676	FALSE	High	QAGVFEPTIVK	[K].QAGVFEPTIVK.[V]		0.00140744	0.000440814	1	1	1	P17987	P17987 [500-510]		P17987	0	1188.66	11	100	2538017	2538017		High	High	2	594.835	-0.12	-7e-05	35.0985	2.7	35.08	0.0003011	0.0005016
26886	FALSE	High	QITLNDLPVGR	[R].QITLNDLPVGR.[S]		0.00575733	0.000440814	1	1	1	Q13162	Q13162 [213-223]		Q13162	0	1225.69	11	100	4.34584e+06	4.34584e+06		High	High	2	613.348	-0.93	-0.00057	39.2706	2.46	39.27	0.0003011	0.002441
26869	FALSE	High	QLSSGVSEIR	[R].QLSSGVSEIR.[H]		0.00828895	0.000440814	1	1	1	P04792	P04792 [80-89]		P04792	0	1075.57	10				NoQuanValues	High	High	2	538.29	-1.2	-0.00064	19.9236	2.23		0.0003011	0.003667
26719	FALSE	High	QLEVAQVENQLLK	[R].QLEVAQVENQLLK.[M]		0.0965866	0.00488639	1	1	1	P0CAP1	P0CAP1 [212-224]		P0CAP1	0	1511.84	13	100	1.67361e+06	1.67361e+06		High	High	2	756.425	-0.38	-0.00029	50.8619	1.59	50.84	0.003424	0.05939
26721	FALSE	High	QLFDQVVK	[K].QLFDQVVK.[T]		0.119192	0.0058969	1	3	1	P15311	P15311 [28-35]		P35241; P26038; P15311	0	976.546	8	100	1.94845e+06	1.94845e+06		High	High	2	488.777	0.04	2e-05	32.7128	1.41	32.7	0.004013	0.07562
26724	FALSE	High	QLFHPEQLITGK	[R].QLFHPEQLITGK.[E]		1.57507e-05	0.000440814	2	8	5	Q71U36; P68363	Q71U36 [85-96]; P68363 [85-96]		P0DPH8; Q6PEY2; Q71U36; Q9NY65; P68363; Q9BQE3; Q9H853; P68366	0	1410.77	12	100	38977772	38977772	NotUnique	High	High	2	705.891	0.34	0.00024	38.0071	2.97	37.8	0.0003011	3.235e-06
26725	FALSE	High	QLFHPEQLITGKEDAANNYAR	[R].QLFHPEQLITGKEDAANNYAR.[G]		1.22937e-07	0.000440814	2	6	2	Q71U36; P68363	Q71U36 [85-105]; P68363 [85-105]		P0DPH8; Q71U36; Q9NY65; P68363; Q9BQE3; P68366	1	2415.21	21	100	13162449	13162449	NotUnique	High	High	3	805.74	-0.49	-0.0004	35.9875	5.22	36.04	0.0003011	1.4e-08
26727	FALSE	High	QIFLGGVDK	[K].QIFLGGVDK.[HR]		0.0196734	0.000440814	2	2	2	P12236; P05141	P12236 [97-105]; P05141 [97-105]		P12236; P05141	0	976.546	9	100	7.43702e+06	7.43702e+06	NotUnique	High	High	2	488.777	-0.27	-0.00013	31.9089	2.06	32	0.0003011	0.009733
26728	FALSE	High	QIFLGGVDKR	[K].QIFLGGVDKR.[T]		0.000236932	0.000440814	1	1	2	P05141	P05141 [97-106]		P05141	1	1132.65	10	100	8887234	8887234		High	High	2	566.826	-1.56	-0.00088	25.6478	3.1	25.66	0.0003011	6.795e-05
26730	FALSE	High	QIFIGPPDIK	[R].QIFIGPPDIK.[G]		0.144239	0.00824985	1	1	1	Q9Y4W6	Q9Y4W6 [472-481]		Q9Y4W6	0	1127.65	10				NoQuanValues	High	High	2	564.326	-0.87	-0.00049	42.9445	1.54		0.005612	0.09428
26746	FALSE	High	QIGNVAALPGIVHR	[K].QIGNVAALPGIVHR.[S]		0.000693372	0.000440814	1	1	1	Q9Y3I0	Q9Y3I0 [68-81]		Q9Y3I0	0	1444.84	14	100	791954	791954		High	High	3	482.284	-0.35	-0.00017	37.4809	3.29	37.45	0.0003011	0.0002262
26881	FALSE	High	QLTFEEIAK	[R].QLTFEEIAK.[S]		0.0059264	0.000440814	1	1	1	Q9UNM6	Q9UNM6 [290-298]		Q9UNM6	0	1078.58	9	100	1.72664e+06	1.72664e+06		High	High	2	539.792	-0.77	-0.00041	35.4525	2.05	35.42	0.0003011	0.002516
26762	FALSE	High	QILAPVVK	[R].QILAPVVK.[E]		0.0168475	0.000440814	1	1	1	P46940	P46940 [1070-1077]		P46940	0	867.566	8	100	5949991	5949991		High	High	2	434.286	-0.71	-0.00031	37.35	2.18	37.42	0.0003011	0.008179
26803	FALSE	High	QINWTVLYR	[R].QINWTVLYR.[R]		0.0135382	0.000440814	1	1	2	P83731	P83731 [48-56]		P83731	0	1192.65	9				NoQuanValues	High	High	2	596.828	0.67	0.0004	46.0818	2.16		0.0003011	0.006355
26815	FALSE	High	QIPYTMMK	[R].QIPYTMMK.[F]	2xOxidation [M6; M7]	0.095542	0.00488639	1	1	1	Q00325	Q00325 [227-234]		Q00325	0	1043.49	8	100	2.03947e+06	2.03947e+06		High	High	2	522.248	-0.8	-0.00042	16.5747	1.4	16.51	0.003253	0.05833
26835	FALSE	High	QLQNIIQATSR	[R].QLQNIIQATSR.[E]		0.00161771	0.000440814	1	1	1	P15924	P15924 [271-281]		P15924	0	1271.71	11				NoQuanValues	High	High	2	636.357	-0.51	-0.00032	30.3466	2.25		0.0003011	0.0005855
26847	FALSE	High	QLSDAISIIGR	[K].QLSDAISIIGR.[E]		8.38234e-05	0.000440814	1	1	1	P55060	P55060 [110-120]		P55060	0	1172.66	11	100	2598843	2598843		High	High	2	586.835	-1.03	-0.0006	41.7934	3.52	41.8	0.0003011	2.11e-05
26856	FALSE	High	QISNLQQSISDAEQR	[K].QISNLQQSISDAEQR.[G]		1.17358e-07	0.000440814	1	1	4	P04264	P04264 [418-432]		P04264	0	1716.85	15	100	1.39679e+08	1.39679e+08		High	High	2	858.929	-0.71	-0.00061	30.0624	3.21	29.86	0.0003011	1.326e-08
26857	FALSE	High	QISNLQQSISDAEQRGENALK	[K].QISNLQQSISDAEQRGENALK.[D]		5.11682e-08	0.000440814	1	1	3	P04264	P04264 [418-438]		P04264	1	2329.17	21	100	11473120	11473120		High	High	3	777.061	-2.29	-0.00177	40.2186	4.44	40.34	0.0003011	5.203e-09
26858	FALSE	High	QISNLQQSISDAEQRGENALKDAK	[K].QISNLQQSISDAEQRGENALKDAK.[N]		4.11212e-07	0.000440814	1	1	5	P04264	P04264 [418-441]		P04264	2	2643.33	24	100	13234005	13234005		High	High	4	661.588	-0.78	-0.00052	42.4158	5.55	42.39	0.0003011	5.415e-08
26859	FALSE	High	QISQAYEVLSDAK	[K].QISQAYEVLSDAK.[K]		0.000120135	0.000440814	1	1	1	P31689	P31689 [47-59]		P31689	0	1451.74	13	100	3.75416e+06	3.75416e+06		High	High	2	726.371	-1.63	-0.00119	34.1747	2.65	34.18	0.0003011	3.155e-05
26779	FALSE	High	QLLLTADDR	[R].QLLLTADDR.[V]		0.0139337	0.000440814	1	1	2	P04075	P04075 [61-69]		P04075	0	1044.57	9	100	8526093	8526093		High	High	2	522.787	-2.33	-0.00122	28.8027	2.37	28.89	0.0003011	0.006602
25673	FALSE	High	QAGPASVPLR	[K].QAGPASVPLR.[T]		0.0234975	0.000868504	1	1	1	P30101	P30101 [131-140]		P30101	0	995.563	10				NoQuanValues	High	High	2	498.285	-0.65	-0.00032	21.5984	2		0.000558	0.01187
25660	FALSE	High	QAFTQQIEELKR	[K].QAFTQQIEELKR.[Q]		6.72304e-05	0.000440814	2	3	3	P12882; Q9Y623	P12882 [1310-1321]; Q9Y623 [1310-1321]		P12882; Q9UKX2; Q9Y623	1	1490.8	12	100	6.70689e+06	6.70689e+06	NotUnique	High	High	2	745.902	0.02	1e-05	29.7028	3.23	29.73	0.0003011	1.654e-05
25638	FALSE	High	QAEEAEEQSNVNLAK	[R].QAEEAEEQSNVNLAK.[F]		1.16467e-05	0.000440814	1	1	1	Q9Y623	Q9Y623 [1885-1899]		Q9Y623	0	1659.78	15	100	5.35e+06	5.35e+06		High	High	2	830.394	-0.22	-0.00018	16.107	3.31	16.14	0.0003011	2.308e-06
25088	FALSE	High	NNIAMALEVTYR	[R].NNIAMALEVTYR.[E]	1xOxidation [M5]	0.000298855	0.000440814	1	1	1	P24539	P24539 [172-183]		P24539	0	1410.7	12	100	3.34403e+06	3.34403e+06		High	High	2	705.855	-0.65	-0.00046	39.6034	2.69	39.63	0.0003011	8.816e-05
25089	FALSE	High	NNLEALEDFEK	[K].NNLEALEDFEK.[A]		0.00122448	0.000440814	1	1	1	P31025	P31025 [140-150]		P31025	0	1321.63	11				NoQuanValues	High	High	2	661.317	0.07	4e-05	38.7018	2.44		0.0003011	0.0004271
25099	FALSE	High	NNQFQALLQYADPVSAQHAK	[K].NNQFQALLQYADPVSAQHAK.[L]		0.000339562	0.000440814	1	1	1	P26599	P26599 [219-238]		P26599	0	2243.12	20				NoQuanValues	High	High	3	748.37	-10.95	-0.00819	48.807	2.99		0.0003011	0.0001012
25104	FALSE	High	NNRPSEGPLQTR	[K].NNRPSEGPLQTR.[L]		0.00313352	0.000440814	1	1	1	Q00610	Q00610 [572-583]		Q00610	0	1368.7	12	100	373400	373400		High	High	3	456.904	-0.05	-2e-05	12.3526	2.66	12.9	0.0003011	0.001226
25125	FALSE	High	NPDDITNEEYGEFYK	[R].NPDDITNEEYGEFYK.[S]		1.60274e-05	0.000440814	1	1	1	P07900	P07900 [300-314]		P07900	0	1833.78	15	100	7.74083e+06	7.74083e+06		High	High	2	917.393	-1.37	-0.00125	34.0288	2.59	34.05	0.0003011	3.289e-06
25126	FALSE	High	NPDDITQEEYGEFYK	[R].NPDDITQEEYGEFYK.[S]		1.5006e-06	0.000440814	1	1	1	P08238	P08238 [292-306]		P08238	0	1847.8	15	100	9962991	9962991		High	High	2	924.402	-0.38	-0.00035	34.7471	3.25	34.8	0.0003011	2.317e-07
25139	FALSE	High	NPEPELLVR	[K].NPEPELLVR.[W]		0.0446648	0.00165111	1	1	1	Q14697	Q14697 [654-662]		Q14697	0	1066.59	9	100	1.20044e+06	1.20044e+06		High	High	2	533.798	-0.44	-0.00023	31.9801	1.91	31.95	0.001024	0.02455
25140	FALSE	High	NPEVGLKPVWYSPK	[K].NPEVGLKPVWYSPK.[V]		0.0992448	0.00488639	1	1	1	P07814	P07814 [536-549]		P07814	0	1613.87	14				NoQuanValues	High	High	3	538.627	-1.99	-0.00107	37.1522	1.9		0.003424	0.06104
25087	FALSE	High	NNLAGAEELFAR	[R].NNLAGAEELFAR.[K]		0.000249639	0.000440814	1	1	1	Q00610	Q00610 [355-366]		Q00610	0	1304.66	12	100	3.49628e+06	3.49628e+06		High	High	2	652.832	-1.96	-0.00128	39.927	2.52	39.9	0.0003011	7.164e-05
25168	FALSE	High	NPNGPYPYTLK	[K].NPNGPYPYTLK.[L]		0.00898747	0.000440814	1	1	1	P14866	P14866 [569-579]		P14866	0	1263.64	11	100	2003793	2003793		High	High	2	632.322	-0.52	-0.00033	27.4481	1.86	27.37	0.0003011	0.004028
25173	FALSE	High	NPNTSEPQHLLVMK	[K].NPNTSEPQHLLVMK.[G]	1xOxidation [M13]	0.00796023	0.000440814	1	1	1	P05023	P05023 [495-508]		P05023	0	1623.82	14	100	3.13153e+06	3.13153e+06		High	High	3	541.943	-0.81	-0.00044	21.3866	2.53	21.4	0.0003011	0.003505
25178	FALSE	High	NPPGFAFVEFEDPR	[R].NPPGFAFVEFEDPR.[D]		0.00050097	0.000440814	2	2	1	Q16629; P84103	Q16629 [45-58]; P84103 [44-57]		Q16629; P84103	0	1621.76	14	100	4401934	4401934	NotUnique	High	High	2	811.386	-0.2	-0.00016	49.8886	2.39	49.88	0.0003011	0.0001569
25179	FALSE	High	NPPGFAFVEFEDPRDAEDAVR	[R].NPPGFAFVEFEDPRDAEDAVR.[G]		0.00185937	0.000440814	1	1	1	Q16629	Q16629 [45-65]		Q16629	1	2378.1	21				NoQuanValues	High	High	3	793.372	-1.69	-0.00134	49.0844	2.71		0.0003011	0.0006834
25220	FALSE	High	NQCTQVVQER	[K].NQCTQVVQER.[E]	1xCarbamidomethyl [C3]	0.0140142	0.000440814	1	1	1	P15924	P15924 [1803-1812]		P15924	0	1261.6	10	100	2.7707e+06	2.7707e+06		High	High	2	631.3	-1.43	-0.0009	12.1076	1.42	12.44	0.0003011	0.006644
25221	FALSE	High	NQDLAPNSAEQASILSLVTK	[R].NQDLAPNSAEQASILSLVTK.[I]		0.000214668	0.000440814	1	1	1	Q12905	Q12905 [61-80]		Q12905	0	2099.1	20				NoQuanValues	High	High	2	1050.05	-0.44	-0.00046	50.3547	2.17		0.0003011	6.072e-05
25226	FALSE	High	NQEQMKPLEEKQEEER	[R].NQEQMKPLEEKQEEER.[S]	1xOxidation [M5]	0.0451712	0.00165111	1	1	1	P62191	P62191 [81-96]		P62191	1	2060.96	16				NoQuanValues	High	High	4	515.994	-0.29	-0.00015	9.4601	1.04		0.001024	0.02496
25228	FALSE	High	NQGGGLSSSGAGEGQGPK	[K].NQGGGLSSSGAGEGQGPK.[K]		5.07798e-06	0.000440814	1	1	1	P07814	P07814 [992-1009]		P07814	0	1587.74	18				NoQuanValues	High	High	2	794.372	0.39	0.00031	11.2705	2.61		0.0003011	9.069e-07
25229	FALSE	High	NQGGYGGSSSSSSYGSGR	[R].NQGGYGGSSSSSSYGSGR.[R]		1.30521e-09	0.000440814	1	1	2	P09651	P09651 [353-370]		P09651	0	1694.7	18	100	4923677	4923677		High	High	2	847.854	-0.2	-0.00017	10.4862	4.97	10.52	0.0003011	8.526e-11
25172	FALSE	High	NPNTSEPQHLLVMK	[K].NPNTSEPQHLLVMK.[G]		0.00443653	0.000440814	1	1	1	P05023	P05023 [495-508]		P05023	0	1607.82	14	100	1353630	1353630		High	High	2	804.414	0.36	0.00029	28.0232	1.6	27.99	0.0003011	0.001821
25237	FALSE	High	NQLTSNPENTVFDAK	[K].NQLTSNPENTVFDAK.[R]		3.46178e-06	0.000440814	1	1	1	P11021	P11021 [82-96]		P11021	0	1677.81	15	100	5759289	5759289		High	High	2	839.407	-0.62	-0.00052	30.8691	3.14	30.9	0.0003011	5.924e-07
25082	FALSE	High	NNFAVGYR	[R].NNFAVGYR.[T]		0.0426938	0.00165111	1	1	1	P45880	P45880 [178-185]		P45880	0	940.464	8	100	10117776	10117776		High	High	2	470.735	-1.16	-0.00055	21.4585	2.54	21.48	0.001024	0.02328
25075	FALSE	High	NNASTDYDLSDK	[K].NNASTDYDLSDK.[S]		7.00185e-05	0.000440814	1	1	1	P39023	P39023 [301-312]		P39023	0	1342.58	12				NoQuanValues	High	High	2	671.791	-1.36	-0.00091	15.843	3.26		0.0003011	1.73e-05
25035	FALSE	High	NLVPGESVYGEK	[K].NLVPGESVYGEK.[R]		0.002823	0.000440814	1	1	2	P22087	P22087 [110-121]		P22087	0	1291.65	12	100	4407092	4407092		High	High	2	646.33	0.02	1e-05	27.3437	2.16	27.29	0.0003011	0.001091
25036	FALSE	High	NLVPGESVYGEKR	[K].NLVPGESVYGEKR.[V]		0.010088	0.000440814	1	1	1	P22087	P22087 [110-122]		P22087	1	1447.75	13	100	809630	809630		High	High	3	483.256	-0.08	-4e-05	22.4761	2.87	22.41	0.0003011	0.004573
25039	FALSE	High	NLYIISVK	[K].NLYIISVK.[G]		0.0987078	0.00488639	1	1	1	P62829	P62829 [36-43]		P62829	0	949.572	8	100	4.18972e+06	4.18972e+06		High	High	2	475.289	-0.18	-9e-05	39.3753	1.91	39.35	0.003424	0.06073
25041	FALSE	High	NIYVLQELDNPGAK	[K].NIYVLQELDNPGAK.[R]		2.02937e-06	0.000440814	1	1	1	P12956	P12956 [101-114]		P12956	0	1573.82	14	100	2.2008e+06	2.2008e+06		High	High	2	787.415	0.25	0.00019	45.1433	2.98	45.16	0.0003011	3.241e-07
25051	FALSE	High	NMGGPYGGGNYGPGGSGGSGGYGGR	[R].NMGGPYGGGNYGPGGSGGSGGYGGR.[S]		0.00368568	0.000440814	1	1	1	P22626	P22626 [326-350]		P22626	0	2189.91	25				NoQuanValues	High	High	2	1095.46	-0.91	-0.00099	22.861	2.42		0.0003011	0.001473
25052	FALSE	High	NMGGPYGGGNYGPGGSGGSGGYGGR	[R].NMGGPYGGGNYGPGGSGGSGGYGGR.[S]	1xOxidation [M2]	8.6591e-12	0.000440814	1	1	3	P22626	P22626 [326-350]		P22626	0	2205.9	25	100	6.18719e+06	6.18719e+06		High	High	2	1103.45	-1.36	-0.0015	18.895	4.99	18.89	0.0003011	3.064e-13
25054	FALSE	High	NMLFSGTNIAAGK	[K].NMLFSGTNIAAGK.[A]		7.25002e-05	0.000440814	2	2	2	P16615; O14983	P16615 [206-218]; O14983 [206-218]		P16615; O14983	0	1323.67	13	100	6010379	6010379	NotUnique	High	High	2	662.34	-0.01	-1e-05	37.6226	3.01	37.67	0.0003011	1.793e-05
25055	FALSE	High	NMLFSGTNIAAGK	[K].NMLFSGTNIAAGK.[A]	1xOxidation [M2]	0.000926801	0.000440814	2	2	1	P16615; O14983	P16615 [206-218]; O14983 [206-218]		P16615; O14983	0	1339.67	13	100	8367998	8367998	NotUnique	High	High	2	670.337	-0.13	-9e-05	31.3046	2.72	31.35	0.0003011	0.0003133
25077	FALSE	High	NNAYLAQSPQLYK	[K].NNAYLAQSPQLYK.[Q]		0.0890045	0.00421229	1	1	1	P14868	P14868 [242-254]		P14868	0	1509.77	13	100	4710813	4710813		High	High	2	755.388	-1.24	-0.00094	30.5388	1.89	30.25	0.003037	0.05384
25056	FALSE	High	NMMAACDPR	[KR].NMMAACDPR.[H]	1xCarbamidomethyl [C6]	0.10364	0.00488639	2	9	1	P07437; P68371	P07437 [298-306]; P68371 [298-306]		Q13885; Q13509; P04350; A6NNZ2; Q9BUF5; Q3ZCM7; P07437; P68371; Q9BVA1	0	1065.43	9	100	2.31784e+06	2.31784e+06	NotUnique	High	High	2	533.217	-0.82	-0.00044	15.5449	1.93	15.52	0.003424	0.06408
25062	FALSE	High	NMQDLVEDFK	[R].NMQDLVEDFK.[N]	1xOxidation [M2]	0.00579076	0.000440814	1	1	2	P13647	P13647 [246-255]		P13647	0	1254.57	10	100	1.67008e+06	1.67008e+06		High	High	2	627.787	-0.3	-0.00019	30.9846	1.88	30.94	0.0003011	0.002447
25063	FALSE	High	NMQDMVEDYR	[K].NMQDMVEDYR.[N]		0.00101109	0.000440814	1	1	5	P04264	P04264 [258-267]		P04264	0	1300.53	10	100	109110416	109110416		High	High	2	650.769	0.14	9e-05	28.9339	2.04	28.75	0.0003011	0.0003455
25064	FALSE	High	NMQDMVEDYR	[K].NMQDMVEDYR.[N]	1xOxidation [M]	0.002005	0.000440814	1	1	8	P04264	P04264 [258-267]		P04264	0	1316.52	10	100	3.32818e+07	3.32818e+07		High	High	2	658.766	0.2	0.00013	19.1524	2.62	20.58	0.0003011	0.0007432
25065	FALSE	High	NMQDMVEDYR	[K].NMQDMVEDYR.[N]	2xOxidation [M2; M5]	0.00267946	0.000440814	1	1	5	P04264	P04264 [258-267]		P04264	0	1332.52	10	100	20046350	20046350		High	High	2	666.763	-0.66	-0.00044	13.7954	2.13	13.84	0.0003011	0.001029
25069	FALSE	High	NMSVIAHVDHGK	[R].NMSVIAHVDHGK.[S]		0.0070499	0.000440814	1	1	1	P13639	P13639 [21-32]		P13639	0	1307.65	12	100	1.58747e+06	1.58747e+06		High	High	3	436.556	-0.38	-0.00017	16.281	1.72	16.24	0.0003011	0.003066
25070	FALSE	High	NMSVIAHVDHGK	[R].NMSVIAHVDHGK.[S]	1xOxidation [M2]	0.00397407	0.000440814	1	1	1	P13639	P13639 [21-32]		P13639	0	1323.65	12	100	223744	223744		High	High	3	441.887	-1.28	-0.00057	11.6615	2.05	11.63	0.0003011	0.001603
25072	FALSE	High	NMVPQQALVIR	[K].NMVPQQALVIR.[EGN]		0.00077871	0.000440814	1	4	1	P05023	P05023 [163-173]		P50993; Q13733; P05023; P13637	0	1268.71	11	100	6.44864e+06	6.44864e+06		High	High	2	634.861	0.91	0.00057	37.4498	2.96	37.54	0.0003011	0.0002577
25073	FALSE	High	NMVPQQALVIR	[K].NMVPQQALVIR.[EGN]	1xOxidation [M2]	0.00225161	0.000440814	1	4	2	P05023	P05023 [163-173]		P50993; Q13733; P05023; P13637	0	1284.71	11	100	11089382	11089382		High	High	2	642.855	-4.84	-0.00311	30.5799	2.5	30.7	0.0003011	0.0008467
25061	FALSE	High	NMQDLVEDFK	[R].NMQDLVEDFK.[N]		0.0155442	0.000440814	1	1	2	P13647	P13647 [246-255]		P13647	0	1238.57	10				NoQuanValues	High	High	2	619.789	-0.77	-0.00047	42.148	1.56		0.0003011	0.007469
27402	FALSE	High	QREEQAEPDGTEVADK	[K].QREEQAEPDGTEVADK.[AT]		0.00016059	0.000440814	3	6	2	P13535; P12882; Q9Y623	P13535 [371-386]; P12882 [371-386]; Q9Y623 [371-386]		P13535; Q9UKX3; P11055; P12882; Q9UKX2; Q9Y623	1	1801.82	16	100	2.20399e+06	2.20399e+06	NotUnique	High	High	3	601.278	-0.01	-1e-05	11.1553	4.29	11.15	0.0003011	4.387e-05
25245	FALSE	High	NQVALNPQNTVFDAK	[K].NQVALNPQNTVFDAK.[R]		3.43489e-07	0.000440814	1	1	2	P0DMV9	P0DMV9 [57-71]		P0DMV9	0	1658.85	15	100	20074340	20074340		High	High	2	829.928	-0.3	-0.00025	35.3848	3.09	35.48	0.0003011	4.417e-08
25247	FALSE	High	NQVAMNPTNTVFDAK	[K].NQVAMNPTNTVFDAK.[R]		0.00144887	0.000440814	1	1	2	P11142	P11142 [57-71]		P11142	0	1649.8	15	100	6.72817e+06	6.72817e+06		High	High	2	825.401	-0.57	-0.00047	34.0191	2.65	33.92	0.0003011	0.0005164
25472	FALSE	High	NVDILKDPETVK	[K].NVDILKDPETVK.[Q]		0.00105914	0.000440814	1	1	2	O14980	O14980 [675-686]		O14980	1	1370.75	12	100	3.99832e+06	3.99832e+06		High	High	2	685.88	-0.42	-0.00029	27.8145	2.12	27.81	0.0003011	0.0003644
25474	FALSE	High	NVEDFTGPR	[K].NVEDFTGPR.[E]		0.0714267	0.00355682	1	1	1	P61009	P61009 [50-58]		P61009	0	1034.49	9	100	1.80849e+06	1.80849e+06		High	High	2	517.749	0.84	0.00043	20.5418	1.25	20.48	0.002179	0.04198
25481	FALSE	High	NVESGEEELASK	[R].NVESGEEELASK.[L]		0.00244205	0.000440814	1	1	1	Q96HS1	Q96HS1 [77-88]		Q96HS1	0	1291.6	12	100	1.76279e+06	1.76279e+06		High	High	2	646.304	-0.55	-0.00035	15.493	2.25	15.46	0.0003011	0.0009266
25488	FALSE	High	NVGQFSGFPFEK	[K].NVGQFSGFPFEK.[G]		0.002064	0.000440814	1	1	1	P35659	P35659 [126-137]		P35659	0	1356.66	12	100	1.24986e+06	1.24986e+06		High	High	2	678.832	-1.01	-0.00068	45.1487	2.28	45.12	0.0003011	0.0007715
25495	FALSE	High	NVLCSACSGQGGK	[K].NVLCSACSGQGGK.[S]	2xCarbamidomethyl [C4; C7]	0.00010035	0.000440814	1	1	1	O60884	O60884 [140-152]		O60884	0	1337.59	13	100	1.71173e+06	1.71173e+06		High	High	2	669.3	-0.71	-0.00047	13.9972	2.36	14	0.0003011	2.585e-05
25497	FALSE	High	NVIEAVYSR	[R].NVIEAVYSR.[L]		0.0114538	0.000440814	1	1	1	O75688	O75688 [361-369]		O75688	0	1050.56	9	100	35833220	35833220		High	High	2	525.782	-0.39	-0.00021	28.2857	2.14	28.02	0.0003011	0.005273
25512	FALSE	High	NVQDAIADAEQR	[K].NVQDAIADAEQR.[G]		5.11771e-05	0.000440814	1	1	2	P35908	P35908 [419-430]		P35908	0	1329.64	12	100	46465380	46465380		High	High	2	665.323	-0.37	-0.00025	24.4713	3.49	24.37	0.0003011	1.21e-05
25513	FALSE	High	NVQDAIADAEQRGEHALK	[K].NVQDAIADAEQRGEHALK.[D]		2.04526e-05	0.000440814	1	1	3	P35908	P35908 [419-436]		P35908	1	1964.98	18	100	6.25566e+06	6.25566e+06		High	High	3	655.664	0.24	0.00016	34.675	2.9	34.74	0.0003011	4.326e-06
25438	FALSE	High	NTLLIAGLQAR	[K].NTLLIAGLQAR.[N]		0.000537106	0.000440814	1	1	2	P39656	P39656 [240-250]		P39656	0	1169.7	11	100	5.04231e+06	5.04231e+06		High	High	2	585.353	-1.64	-0.00096	41.8762	3	41.93	0.0003011	0.0001694
25515	FALSE	High	NVQILNMVTR	[R].NVQILNMVTR.[Q]		0.00673106	0.000440814	1	1	1	O14925	O14925 [113-122]		O14925	0	1187.66	10	100	1.95217e+06	1.95217e+06		High	High	2	594.331	-1.61	-0.00096	42.0204	2.47	42.01	0.0003011	0.002896
25524	FALSE	High	NVSTGDVNVEMNAAPGVDLTQLLNNMR	[R].NVSTGDVNVEMNAAPGVDLTQLLNNMR.[S]	2xOxidation [M11; M26]	0.00257288	0.000440814	1	1	1	P13645	P13645 [296-322]		P13645	0	2904.38	27	100	6.20463e+06	6.20463e+06		High	High	3	968.798	-1.05	-0.00102	49.8913	2.5	49.79	0.0003011	0.000984
25528	FALSE	High	NVTLPAVFK	[K].NVTLPAVFK.[A]		0.0303801	0.000868504	1	1	1	P36578	P36578 [21-29]		P36578	0	988.583	9	100	4.56978e+06	4.56978e+06		High	High	2	494.795	-0.46	-0.00023	42.9345	1.87	42.98	0.000558	0.01585
25554	FALSE	High	NYELMESEK	[R].NYELMESEK.[T]		0.0763218	0.00385897	1	1	1	O94905	O94905 [182-190]		O94905	0	1142.5	9				NoQuanValues	High	High	2	571.755	0.04	2e-05	21.561	1.15		0.002179	0.04517
25561	FALSE	High	NYLEPGKECVQPATK	[R].NYLEPGKECVQPATK.[S]	1xCarbamidomethyl [C9]	0.00021219	0.000440814	1	1	2	P16615	P16615 [989-1003]		P16615	1	1733.85	15	100	8.69456e+06	8.69456e+06		High	High	3	578.622	-0.39	-0.00022	19.4867	2.36	19.64	0.0003011	5.973e-05
25575	FALSE	High	NYSPYYNTIDDLK	[K].NYSPYYNTIDDLK.[D]		2.91429e-05	0.000440814	1	1	1	P35527	P35527 [200-212]		P35527	0	1605.74	13	100	6185109	6185109		High	High	2	803.374	-1.39	-0.00112	37.2177	2.66	37.24	0.0003011	6.449e-06
25579	FALSE	High	NYYEQWGK	[R].NYYEQWGK.[L]		0.0250232	0.000868504	1	1	1	P22626	P22626 [39-46]		P22626	0	1087.48	8	100	4206090	4206090		High	High	2	544.246	0.3	0.00017	22.6869	1.66	22.69	0.000558	0.01273
25611	FALSE	High	QAASSLQQASLK	[R].QAASSLQQASLK.[L]		0.0271063	0.000868504	1	1	1	P38646	P38646 [635-646]		P38646	0	1231.66	12				NoQuanValues	High	High	2	616.33	-8.9	-0.00548	17.5798	1.99		0.000558	0.01396
25634	FALSE	High	QADVNLVNAK	[K].QADVNLVNAK.[L]		0.00764448	0.000440814	1	1	1	O43175	O43175 [385-394]		O43175	0	1071.58	10				NoQuanValues	High	High	2	536.293	0.09	5e-05	19.8021	2.1		0.0003011	0.003361
25522	FALSE	High	NVSSFPDDATSPLQENR	[R].NVSSFPDDATSPLQENR.[N]		2.0933e-05	0.000440814	1	1	1	P52292	P52292 [52-68]		P52292	0	1876.87	17	100	1.63632e+06	1.63632e+06		High	High	2	938.936	-0.87	-0.00082	32.9119	2.38	32.87	0.0003011	4.438e-06
25246	FALSE	High	NQVALNPQNTVFDAKR	[K].NQVALNPQNTVFDAKR.[L]		0.0101464	0.000440814	1	1	1	P0DMV9	P0DMV9 [57-72]		P0DMV9	1	1814.95	16	100	1.15076e+06	1.15076e+06		High	High	3	605.655	-0.23	-0.00014	30.7914	2.43	30.74	0.0003011	0.004602
25434	FALSE	High	NTLCAPEVISLINTR	[R].NTLCAPEVISLINTR.[M]	1xCarbamidomethyl [C4]	0.00255801	0.000440814	1	1	1	Q96CS3	Q96CS3 [191-205]		Q96CS3	0	1700.9	15				NoQuanValues	High	High	2	850.952	-1.88	-0.0016	50.3639	2.93		0.0003011	0.0009806
25428	FALSE	High	NTGVILANDANAER	[K].NTGVILANDANAER.[L]		0.00360122	0.000440814	1	1	1	P46087	P46087 [408-421]		P46087	0	1457.73	14	100	2.00994e+06	2.00994e+06		High	High	2	729.37	-0.75	-0.00055	23.3151	1.88	23.31	0.0003011	0.001439
25248	FALSE	High	NQVAMNPTNTVFDAK	[K].NQVAMNPTNTVFDAK.[R]	1xOxidation [M5]	9.80467e-05	0.000440814	1	1	1	P11142	P11142 [57-71]		P11142	0	1665.79	15	100	16450154	16450154		High	High	2	833.399	-0.15	-0.00013	27.1939	3.31	27.23	0.0003011	2.514e-05
25250	FALSE	High	NQVIAPLTEELVFR	[R].NQVIAPLTEELVFR.[A]		0.131178	0.00726902	1	1	1	Q9Y256	Q9Y256 [167-180]		Q9Y256	0	1628.9	14	100	1.32536e+06	1.32536e+06		High	High	2	814.951	-3.72	-0.00303	51.5567	1.52	51.56	0.004828	0.08442
25264	FALSE	High	NREELGFRPEYSASQLK	[K].NREELGFRPEYSASQLK.[G]		0.000170188	0.000440814	1	1	3	P09874	P09874 [166-182]		P09874	1	2024.02	17	100	5.98154e+06	5.98154e+06		High	High	3	675.344	-0.52	-0.00035	27.806	4.2	27.86	0.0003011	4.671e-05
25289	FALSE	High	NRPPLPAGTNSK	[R].NRPPLPAGTNSK.[G]		0.0632178	0.00284239	1	2	1	P42167	P42167 [49-60]		P42167; P42166	0	1251.68	12				NoQuanValues	High	High	2	626.343	-0.73	-0.00046	13.1775	1.4		0.00175	0.0364
25290	FALSE	High	NRPTSISWDGLDSGK	[K].NRPTSISWDGLDSGK.[L]		0.000613811	0.000440814	1	1	2	P30086	P30086 [48-62]		P30086	0	1632.8	15	100	2.69489e+06	2.69489e+06		High	High	3	544.937	-0.59	-0.00032	30.4427	2.74	30.39	0.0003011	0.0001978
25324	FALSE	High	NSEPAGLETPEAK	[R].NSEPAGLETPEAK.[V]		0.000461872	0.000440814	1	1	1	P07814	P07814 [890-902]		P07814	0	1342.65	13				NoQuanValues	High	High	2	671.829	1.08	0.00072	18.7903	2.02		0.0003011	0.0001431
25330	FALSE	High	NSFQPISSLR	[K].NSFQPISSLR.[D]		0.0890045	0.00421229	1	1	1	P98175	P98175 [671-680]		P98175	0	1148.61	10	100	1.79548e+06	1.79548e+06		High	High	2	574.806	-0.61	-0.00035	32.7067	2.21	32.67	0.003037	0.05388
25342	FALSE	High	NSKIEISELNR	[R].NSKIEISELNR.[V]		0.000153303	0.000440814	1	1	5	P04264	P04264 [393-403]		P04264	1	1302.7	11	100	36282912	36282912		High	High	2	651.853	-1.49	-0.00097	22.1591	3.37	22.26	0.0003011	4.15e-05
25432	FALSE	High	NTKQEIAEINR	[R].NTKQEIAEINR.[M]		0.00157146	0.000440814	2	3	2	P04259; P02538	P04259 [376-386]; P02538 [376-386]		P04259; P02538; P48668	1	1315.7	11	100	2.50002e+06	2.50002e+06	NotUnique	High	High	2	658.352	0.1	6e-05	14.6225	1.63	14.57	0.0003011	0.0005666
25343	FALSE	High	NSKIEISELNRVIQR	[R].NSKIEISELNRVIQR.[L]		0.0151034	0.000440814	1	1	3	P04264	P04264 [393-407]		P04264	2	1799.01	15	100	2.68044e+06	2.68044e+06		High	High	3	600.342	-1.41	-0.00084	34.7412	2.17	34.73	0.0003011	0.007222
25356	FALSE	High	NSLESYAFNMK	[K].NSLESYAFNMK.[A]	1xOxidation [M10]	0.00360122	0.000440814	1	1	1	P11142	P11142 [540-550]		P11142	0	1319.59	11	100	4.36568e+06	4.36568e+06		High	High	2	660.301	0.96	0.00063	29.2109	2.32	29.3	0.0003011	0.001434
25374	FALSE	High	NSLTSKDPDIK	[K].NSLTSKDPDIK.[A]		0.00653912	0.000440814	1	1	2	Q14974	Q14974 [63-73]		Q14974	1	1217.64	11	100	3.51677e+06	3.51677e+06		High	High	2	609.321	-1.36	-0.00083	13.7984	3.09	13.77	0.0003011	0.002816
25392	FALSE	High	NSRPEANEALER	[K].NSRPEANEALER.[G]		0.0379132	0.00165111	1	1	1	Q9Y696	Q9Y696 [131-142]		Q9Y696	0	1385.68	12	100	518344	518344		High	High	3	462.563	-2.3	-0.00106	11.8188	2.32	11.78	0.001024	0.02045
25403	FALSE	High	NSSYFVEWIPNNVK	[K].NSSYFVEWIPNNVK.[TV]		9.52419e-05	0.000440814	2	7	1	P07437; P68371	P07437 [337-350]; P68371 [337-350]		Q13885; Q13509; P04350; Q9BUF5; P07437; P68371; Q9BVA1	0	1696.83	14	100	33323398	33323398	NotUnique	High	High	2	848.919	-0.8	-0.00068	48.9977	2.83	49.02	0.0003011	2.44e-05
25408	FALSE	High	NSVFQQGMK	[R].NSVFQQGMK.[N]		0.0417402	0.00165111	1	3	1	P05023	P05023 [942-950]		P50993; P05023; P13637	0	1038.5	9	100	1.67316e+06	1.67316e+06		High	High	2	519.755	-0.57	-0.0003	19.9602	2.25	19.92	0.001024	0.02274
25410	FALSE	High	NSVTPDMMEEMYKK	[K].NSVTPDMMEEMYKK.[A]	3xOxidation [M7; M8; M11]	0.00164611	0.000440814	1	1	2	P46777	P46777 [229-242]		P46777	1	1750.73	14	100	2.40837e+06	2.40837e+06		High	High	3	584.249	-0.72	-0.00042	11.9019	2.61	11.94	0.0003011	0.0005963
25416	FALSE	High	NTDEMVELR	[R].NTDEMVELR.[I]	1xOxidation [M5]	0.0216874	0.000440814	1	1	2	P61978	P61978 [38-46]		P61978	0	1122.51	9	100	2375871	2375871		High	High	2	561.758	-0.54	-0.0003	16.8371	1.88	16.94	0.0003011	0.01088
25426	FALSE	High	NTGIICTIGPASR	[R].NTGIICTIGPASR.[S]	1xCarbamidomethyl [C6]	0.000337597	0.000440814	1	1	2	P14618	P14618 [44-56]		P14618	0	1359.7	13	100	3.81651e+06	3.81651e+06		High	High	2	680.356	-0.65	-0.00044	31.8998	3.31	31.85	0.0003011	0.0001009
25355	FALSE	High	NSLESYAFNMK	[K].NSLESYAFNMK.[A]		0.00040887	0.000440814	1	1	3	P11142	P11142 [540-550]		P11142	0	1303.6	11	100	5074165	5074165		High	High	2	652.302	-1.34	-0.00087	37.0217	3.1	37	0.0003011	0.0001254
25029	FALSE	High	NIVEAAAVR	[R].NIVEAAAVR.[D]		0.0291925	0.000868504	1	2	1	P62854	P62854 [43-51]		P62854; Q5JNZ5	0	942.537	9	100	5.29807e+06	5.29807e+06		High	High	2	471.772	-0.3	-0.00014	21.925	2.23	21.9	0.000558	0.01513
27510	FALSE	High	QSGESIDIITR	[K].QSGESIDIITR.[A]		0.0594592	0.00284239	1	1	1	Q16531	Q16531 [93-103]		Q16531	0	1218.63	11	100	2514951	2514951		High	High	2	609.818	-3.17	-0.00193	29.5101	1.39	29.7	0.00175	0.03404
27615	FALSE	High	QSPVDIDTHTAK	[R].QSPVDIDTHTAK.[Y]		0.124391	0.0065676	1	1	1	P00918	P00918 [28-39]		P00918	0	1311.65	12				NoQuanValues	High	High	2	656.321	-14.1	-0.00925	16.2337	1.68		0.004408	0.07914
29613	FALSE	High	SGPNIYELR	[R].SGPNIYELR.[S]		0.139761	0.0079326	1	1	1	O75323	O75323 [182-190]		O75323	0	1048.54	9	100	1.49376e+06	1.49376e+06		High	High	2	524.775	-0.02	-1e-05	29.6072	1.18	29.77	0.005423	0.0909
29624	FALSE	High	SGSALELSVENVK	[K].SGSALELSVENVK.[N]		0.000120834	0.000440814	1	1	3	O75688	O75688 [91-103]		O75688	0	1332.7	13	100	7.54158e+06	7.54158e+06		High	High	2	666.854	-0.22	-0.00015	34.2732	3.54	34.28	0.0003011	3.174e-05
29631	FALSE	High	SGSMDPSGAHPSVR	[R].SGSMDPSGAHPSVR.[Q]	1xOxidation [M4]	0.136846	0.00759805	1	1	1	Q07666	Q07666 [18-31]		Q07666	0	1400.62	14	100	91239.3	91239.3		High	High	3	467.545	-0.71	-0.00033	9.8497	1.71	9.9	0.005233	0.08842
29637	FALSE	High	SGSTAVGVMISPK	[R].SGSTAVGVMISPK.[H]		0.000461872	0.000440814	1	1	1	O75688	O75688 [130-142]		O75688	0	1233.65	13	100	3.51304e+06	3.51304e+06		High	High	2	617.328	-1.04	-0.00064	29.5774	2.59	29.55	0.0003011	0.0001432
29638	FALSE	High	SGSTAVGVMISPK	[R].SGSTAVGVMISPK.[H]	1xOxidation [M9]	0.00109032	0.000440814	1	1	1	O75688	O75688 [130-142]		O75688	0	1249.65	13	100	5.43265e+06	5.43265e+06		High	High	2	625.326	-1.16	-0.00073	23.0149	2.71	23	0.0003011	0.0003766
29640	FALSE	High	SGTSEFLNK	[K].SGTSEFLNK.[M]		0.0114538	0.000440814	1	1	1	P14625	P14625 [169-177]		P14625	0	982.484	9	100	2.5857e+06	2.5857e+06		High	High	2	491.746	0.12	6e-05	18.4357	1.99	18.44	0.0003011	0.005275
29644	FALSE	High	SGVGNIFIK	[K].SGVGNIFIK.[N]		0.0063895	0.000440814	1	3	1	P11940	P11940 [96-104]		P11940; Q4VXU2; Q96DU9	0	934.536	9	100	3038908	3038908		High	High	2	467.771	-0.08	-4e-05	35.3617	2.48	35.39	0.0003011	0.002733
29645	FALSE	High	SGVSLAALK	[R].SGVSLAALK.[K]		0.0128539	0.000440814	1	3	2	P16402	P16402 [56-64]		P16402; P10412; P16403	0	845.509	9	100	34569496	34569496		High	High	2	423.258	-0.45	-0.00019	30.2849	2.7	30.28	0.0003011	0.006014
29646	FALSE	High	SGVSLAALKK	[R].SGVSLAALKK.[A]		0.00266397	0.000440814	1	3	2	P16402	P16402 [56-65]		P16402; P10412; P16403	1	973.604	10	100	17230148	17230148		High	High	2	487.306	-0.26	-0.00012	22.4442	1.99	22.32	0.0003011	0.001028
29652	FALSE	High	SGYLLPDTK	[R].SGYLLPDTK.[A]		0.153579	0.00994649	1	1	1	P14625	P14625 [725-733]		P14625	0	993.525	9	100	6316359	6316359		High	High	2	497.266	-0.37	-0.00019	28.1675	1.86	28.37	0.006599	0.1013
29688	FALSE	High	SKAEAESLYQSK	[K].SKAEAESLYQSK.[Y]		3.50919e-05	0.000440814	1	1	5	P04264	P04264 [365-376]		P04264	1	1340.67	12	100	225548272	225548272		High	High	2	670.838	-0.09	-6e-05	12.8931	4.01	12.94	0.0003011	7.948e-06
29689	FALSE	High	SKAEAESLYQSKYEELQITAGR	[K].SKAEAESLYQSKYEELQITAGR.[H]		2.99904e-11	0.000440814	1	1	9	P04264	P04264 [365-386]		P04264	2	2501.25	22	100	4.30455e+07	4.30455e+07		High	High	3	834.422	-0.15	-0.00013	32.4525	5.49	32.54	0.0003011	1.229e-12
29697	FALSE	High	SKEEAEALYHSK	[R].SKEEAEALYHSK.[Y]		6.04398e-06	0.000440814	1	1	12	P35908	P35908 [363-374]		P35908	1	1391.68	12	100	67107819	67107819		High	High	2	696.343	-0.81	-0.00057	11.6034	3.05	11.63	0.0003011	1.108e-06
29700	FALSE	High	SKELTTEIDNNIEQISSYK	[K].SKELTTEIDNNIEQISSYK.[S]		9.89952e-06	0.000440814	1	1	4	P13645	P13645 [344-362]		P13645	1	2212.1	19	100	2.45203e+06	2.45203e+06		High	High	2	1106.55	-3.64	-0.00403	40.5092	3.08	34.87	0.0003011	1.927e-06
29734	FALSE	High	SKVDEAVAVLQAHQAK	[R].SKVDEAVAVLQAHQAK.[E]		6.05601e-05	0.000440814	1	2	2	P11940	P11940 [605-620]		Q9H361; P11940	1	1693.92	16				NoQuanValues	High	High	3	565.312	-1.53	-0.00086	27.6544	4.49		0.0003011	1.471e-05
29756	FALSE	High	SIAFPSIGSGR	[K].SIAFPSIGSGR.[N]		0.0145907	0.000440814	1	1	1	O75367	O75367 [308-318]		O75367	0	1091.58	11	100	9109892	9109892		High	High	2	546.296	-0.55	-0.0003	37.874	2.92	37.93	0.0003011	0.006919
29761	FALSE	High	SLAGSSGPGASSGTSGDHGELVVR	[K].SLAGSSGPGASSGTSGDHGELVVR.[I]		6.14905e-09	0.000440814	1	1	1	P29692	P29692 [60-83]		P29692	0	2185.05	24				NoQuanValues	High	High	3	729.02	-0.8	-0.00058	22.4195	3.95		0.0003011	4.846e-10
29585	FALSE	High	SGKYDLDFK	[R].SGKYDLDFK.[S]		0.0157241	0.000440814	1	1	2	P06733	P06733 [254-262]		P06733	1	1072.53	9	100	4895010	4895010		High	High	2	536.769	-0.59	-0.00032	22.7836	2.57	22.77	0.0003011	0.007524
29568	FALSE	High	SGGNEVSIEER	[K].SGGNEVSIEER.[L]		0.0098577	0.000440814	1	1	1	Q15061	Q15061 [431-441]		Q15061	0	1176.55	11	100	605538	605538		High	High	2	588.778	-0.62	-0.00037	15.0911	1.75	14.97	0.0003011	0.00446
29565	FALSE	High	SGGGGGGGLGSGGSIR	[R].SGGGGGGGLGSGGSIR.[S]		1.48032e-07	0.000440814	1	1	4	P35527	P35527 [14-29]		P35527	0	1232.6	16	100	167001296	167001296		High	High	2	616.802	-0.77	-0.00048	14.0726	4.87	14.2	0.0003011	1.724e-08
29564	FALSE	High	SGGGGGGGGCGGGGGVSSLR	[R].SGGGGGGGGCGGGGGVSSLR.[I]	1xCarbamidomethyl [C10]	4.78118e-10	0.000440814	1	1	1	P13645	P13645 [16-35]		P13645	0	1549.68	20	100	3.90457e+06	3.90457e+06		High	High	2	775.342	-0.41	-0.00032	13.6359	5.35	13.62	0.0003011	2.763e-11
29443	FALSE	High	SESPKEPEQLR	[K].SESPKEPEQLR.[K]		0.000572515	0.000440814	1	1	3	P09651	P09651 [4-14]		P09651	1	1299.65	11	100	1.83046e+07	1.83046e+07		High	High	2	650.33	-0.52	-0.00034	12.3969	3.12	12.4	0.0003011	0.0001824
29444	FALSE	High	SESPKEPEQLRK	[K].SESPKEPEQLRK.[L]		7.42033e-05	0.000440814	1	1	2	P09651	P09651 [4-15]		P09651	2	1427.75	12	100	5.45754e+06	5.45754e+06		High	High	3	476.588	-0.35	-0.00017	10.0908	2.7	10.12	0.0003011	1.844e-05
29445	FALSE	High	SESVPPVTDWAWYK	[K].SESVPPVTDWAWYK.[I]		0.00764448	0.000440814	1	1	1	P35613	P35613 [244-257]		P35613	0	1664.8	14	100	3.29627e+06	3.29627e+06		High	High	2	832.9	-1.71	-0.00142	48.8093	1.71	48.76	0.0003011	0.003341
29473	FALSE	High	SFGGGTGSGFTSLLMER	[R].SFGGGTGSGFTSLLMER.[L]		8.39765e-07	0.000440814	1	1	1	A6NHL2	A6NHL2 [147-163]		A6NHL2	0	1703.81	17				NoQuanValues	High	High	2	852.407	0.7	0.00059	49.418	2.84		0.0003011	1.206e-07
29474	FALSE	High	SFGGGTGSGFTSLLMER	[R].SFGGGTGSGFTSLLMER.[L]	1xOxidation [M15]	0.000307655	0.000440814	1	1	1	A6NHL2	A6NHL2 [147-163]		A6NHL2	0	1719.8	17	100	2.47499e+06	2.47499e+06		High	High	2	860.403	-0.61	-0.00053	46.8788	1.93	46.85	0.0003011	9.071e-05
29485	FALSE	High	SFLSQGQVLK	[K].SFLSQGQVLK.[L]		0.0129282	0.000440814	1	1	1	P48047	P48047 [163-172]		P48047	0	1106.62	10	100	19063648	19063648		High	High	2	553.814	-0.02	-1e-05	33.1228	2.41	33.17	0.0003011	0.006066
29493	FALSE	High	SFPDFPTPGVVFR	[R].SFPDFPTPGVVFR.[D]		0.0173387	0.000440814	1	1	2	P07741	P07741 [15-27]		P07741	0	1465.75	13	100	2.27393e+06	2.27393e+06		High	High	2	733.377	-0.63	-0.00046	51.959	1.92	52.03	0.0003011	0.00842
29494	FALSE	High	SFPPPGPAEGLLR	[K].SFPPPGPAEGLLR.[Q]		0.00225161	0.000440814	1	1	5	P54105	P54105 [6-18]		P54105	0	1337.72	13	100	1.59215e+07	1.59215e+07		High	High	2	669.363	-2.35	-0.00157	43.6773	2.91	44.04	0.0003011	0.0008482
29803	FALSE	High	SIDDLEDELYAQK	[K].SIDDLEDELYAQK.[L]		0.00014382	0.000440814	1	1	2	P09493	P09493 [252-264]		P09493	0	1538.72	13	100	4203238	4203238		High	High	2	769.864	-0.37	-0.00029	40.4141	1.94	40.37	0.0003011	3.867e-05
29514	FALSE	High	SFSTASAITPSVSR	[R].SFSTASAITPSVSR.[T]		5.20762e-05	0.000440814	1	1	2	P13647	P13647 [16-29]		P13647	0	1410.72	14	100	16369109	16369109		High	High	2	705.864	-0.78	-0.00055	29.5486	2.84	29.64	0.0003011	1.242e-05
29525	FALSE	High	SFYPEEVSSMVLTK	[K].SFYPEEVSSMVLTK.[M]	1xOxidation [M10]	0.00216203	0.000440814	1	1	2	P11142	P11142 [113-126]		P11142	0	1632.78	14	100	11660194	11660194		High	High	2	816.894	-0.62	-0.0005	40.5138	1.76	40.76	0.0003011	0.0008103
29533	FALSE	High	SGAQASSTPLSPTR	[R].SGAQASSTPLSPTR.[I]		0.00562554	0.000440814	1	1	1	P02545	P02545 [12-25]		P02545	0	1359.69	14				NoQuanValues	High	High	2	680.347	0.03	2e-05	16.5009	2.58		0.0003011	0.002377
29538	FALSE	High	SGDAAIVDMVPGKPMCVESFSDYPPLGR	[K].SGDAAIVDMVPGKPMCVESFSDYPPLGR.[F]	1xCarbamidomethyl [C16]; 1xOxidation [M15]	9.4503e-06	0.000440814	1	2	1	P68104	P68104 [396-423]		P68104; Q5VTE0	0	3011.39	28				NoQuanValues	High	High	3	1004.47	-4.6	-0.00462	48.4545	3.15		0.0003011	1.823e-06
29539	FALSE	High	SGDAAIVDMVPGKPMCVESFSDYPPLGR	[K].SGDAAIVDMVPGKPMCVESFSDYPPLGR.[F]	1xCarbamidomethyl [C16]; 2xOxidation [M9; M15]	6.97403e-07	0.000440814	1	2	1	P68104	P68104 [396-423]		P68104; Q5VTE0	0	3027.39	28	100	2.06193e+06	2.06193e+06		High	High	3	1009.8	-1.1	-0.00111	44.5057	3.29	44.61	0.0003011	9.8e-08
29546	FALSE	High	SGEEGMPDLAHVMR	[K].SGEEGMPDLAHVMR.[I]	2xOxidation [M6; M13]	0.00375032	0.000440814	1	1	1	O75688	O75688 [327-340]		O75688	0	1560.68	14	100	1.53098e+06	1.53098e+06		High	High	3	520.897	-0.53	-0.00027	17.0955	2.01	17.18	0.0003011	0.001501
29556	FALSE	High	SGFSSISVSR	[R].SGFSSISVSR.[S]		0.00143215	0.000440814	1	2	1	P04259	P04259 [31-40]		P04259; P48668	0	1026.52	10	100	6434130	6434130		High	High	2	513.764	-1.58	-0.00081	24.9259	2.44	24.99	0.0003011	0.0005093
29557	FALSE	High	SGFSSVSVSR	[R].SGFSSVSVSR.[S]		0.00155333	0.000440814	1	1	1	P02538	P02538 [31-40]		P02538	0	1012.51	10	100	7323086	7323086		High	High	2	506.756	-0.74	-0.00037	20.2064	2.66	20.25	0.0003011	0.0005591
29562	FALSE	High	SGGGFSSGSAGIINYQR	[R].SGGGFSSGSAGIINYQR.[R]		1.48894e-07	0.000440814	1	1	3	P04264	P04264 [13-29]		P04264	0	1657.79	17	100	37142064	37142064		High	High	2	829.399	-0.72	-0.0006	31.0165	4.89	31.12	0.0003011	1.727e-08
29524	FALSE	High	SFYPEEVSSMVLTK	[K].SFYPEEVSSMVLTK.[M]		0.0001752	0.000440814	1	1	1	P11142	P11142 [113-126]		P11142	0	1616.79	14	100	7.75363e+06	7.75363e+06		High	High	2	808.896	-1.28	-0.00103	47.7868	2.63	47.76	0.0003011	4.819e-05
29808	FALSE	High	SIDGSIVLPLAR	[R].SIDGSIVLPLAR.[G]		0.000489473	0.000440814	1	1	1	Q9HD20	Q9HD20 [786-797]		Q9HD20	0	1240.73	12				NoQuanValues	High	High	2	620.866	-0.86	-0.00053	47.9856	3.21		0.0003011	0.0001527
29815	FALSE	High	SLDLDSIIAEVK	[R].SLDLDSIIAEVK.[A]		7.59464e-05	0.000440814	1	1	5	P04264	P04264 [344-355]		P04264	0	1302.72	12	100	2.33078e+08	2.33078e+08		High	High	2	651.862	0.67	0.00043	52.4651	3.02	52.31	0.0003011	1.894e-05
29897	FALSE	High	SIFQHIQSAQSQR	[R].SIFQHIQSAQSQR.[S]		0.00919758	0.000440814	1	1	1	Q9Y2W1	Q9Y2W1 [609-621]		Q9Y2W1	0	1529.78	13				NoQuanValues	High	High	3	510.598	-1.03	-0.00053	23.2733	2.13		0.0003011	0.004137
30279	FALSE	High	SLVEIADTVPK	[K].SLVEIADTVPK.[Y]		0.00796023	0.000440814	1	1	1	O00410	O00410 [239-249]		O00410	0	1171.66	11	100	2430859	2430859		High	High	2	586.331	-2.27	-0.00133	38.7361	1.54	38.7	0.0003011	0.003513
30282	FALSE	High	SLVGLGGTK	[R].SLVGLGGTK.[S]		0.0726218	0.00355682	1	1	1	P35908	P35908 [62-70]		P35908	0	831.493	9	100	109891976	109891976		High	High	2	416.25	-0.65	-0.00027	23.507	1.94	23.59	0.002179	0.04284
30287	FALSE	High	SLVNLGGSK	[R].SLVNLGGSK.[S]		0.0415051	0.00165111	1	1	2	P04264	P04264 [66-74]		P04264	0	874.499	9	100	262504848	262504848		High	High	2	437.753	-0.42	-0.00018	25.068	1.99	23.78	0.001024	0.02253
30288	FALSE	High	SLVNLGGSKSISISVAR	[R].SLVNLGGSKSISISVAR.[G]		3.03515e-05	0.000440814	1	1	2	P04264	P04264 [66-82]		P04264	1	1687.97	17				NoQuanValues	High	High	2	844.49	1.03	0.00087	39.0895	3.02		0.0003011	6.749e-06
30291	FALSE	High	SLVSKGTLVQTK	[K].SLVSKGTLVQTK.[G]		0.00673106	0.000440814	2	5	2	P16401; P16402	P16401 [89-100]; P16402 [87-98]		P16401; P16402; P10412; P16403; Q02539	1	1260.75	12	100	1.11689e+06	1.11689e+06	NotUnique	High	High	3	420.922	-0.22	-9e-05	19.4752	1.92	19.39	0.0003011	0.002902
30302	FALSE	High	SLYGLGGSK	[R].SLYGLGGSK.[R]		0.0278908	0.000868504	2	3	1	P04259; P02538	P04259 [60-68]; P02538 [60-68]		P04259; P02538; P48668	0	881.473	9	100	5442633	5442633	NotUnique	High	High	2	441.24	-0.07	-3e-05	23.4775	1.95	23.5	0.000558	0.01438
30303	FALSE	High	SLYGLGGSKR	[R].SLYGLGGSKR.[I]		0.0385628	0.00165111	2	3	1	P04259; P02538	P04259 [60-69]; P02538 [60-69]		P04259; P02538; P48668	1	1037.57	10				NoQuanValues	High	High	2	519.29	-0.16	-8e-05	17.6358	2.28		0.001024	0.02079
30307	FALSE	High	SLYNLGGSK	[R].SLYNLGGSK.[R]		0.111766	0.00557586	1	1	1	P13647	P13647 [64-72]		P13647	0	938.494	9	100	12590253	12590253		High	High	2	469.751	-0.44	-0.00021	23.0451	1.89	23.08	0.003825	0.07006
30276	FALSE	High	SLVDLTAVDVPTR	[K].SLVDLTAVDVPTR.[Q]		0.0144236	0.000440814	1	1	1	O75489	O75489 [110-122]		O75489	0	1385.76	13	100	6881061	6881061		High	High	2	693.385	-0.97	-0.00067	45.7903	2.07	46.03	0.0003011	0.006846
30308	FALSE	High	SLYNLGGSKR	[R].SLYNLGGSKR.[I]		0.0112573	0.000440814	1	1	2	P13647	P13647 [64-73]		P13647	1	1094.6	10	100	17644674	17644674		High	High	3	365.536	-0.73	-0.00027	17.6568	2.25	17.66	0.0003011	0.00518
30317	FALSE	High	SLYYYIQQDTK	[K].SLYYYIQQDTK.[G]		0.000701467	0.000440814	1	2	1	P07355	P07355 [314-324]		A6NMY6; P07355	0	1421.69	11	100	11484739	11484739		High	High	2	711.351	0.62	0.00044	35.461	1.95	36.03	0.0003011	0.0002294
30328	FALSE	High	SMFAGVPTMR	[K].SMFAGVPTMR.[E]	1xOxidation [M2]	0.0730243	0.00355682	1	1	1	O15260	O15260 [140-149]		O15260	0	1112.52	10	100	2.11768e+06	2.11768e+06		High	High	2	556.764	-1.06	-0.00059	30.1813	1.66	30.17	0.002179	0.04304
30354	FALSE	High	SMSVYCTPNKPSR	[K].SMSVYCTPNKPSR.[T]	1xCarbamidomethyl [C6]; 1xOxidation [M2]	1.67558e-06	0.000440814	1	1	1	P16615	P16615 [493-505]		P16615	0	1542.7	13				NoQuanValues	High	High	3	514.906	-0.3	-0.00015	12.3664	3.24		0.0003011	2.611e-07
30368	FALSE	High	SNELWTEIK	[K].SNELWTEIK.[L]		0.013695	0.000440814	1	1	1	P55060	P55060 [166-174]		P55060	0	1119.57	9				NoQuanValues	High	High	2	560.287	-1.33	-0.00074	36.3625	1.64		0.0003011	0.006459
30369	FALSE	High	SNFGYNIPLK	[R].SNFGYNIPLK.[H]		0.00746968	0.000440814	1	1	1	P25788	P25788 [101-110]		P25788	0	1152.6	10	100	3.20078e+06	3.20078e+06		High	High	2	576.806	0.53	0.0003	38.0102	2.39	37.99	0.0003011	0.003275
30376	FALSE	High	SNIDALLSR	[K].SNIDALLSR.[L]		0.0710326	0.00355682	1	1	1	Q9UKM9	Q9UKM9 [199-207]		Q9UKM9	0	988.542	9	100	1344005	1344005		High	High	2	494.776	2.38	0.00118	33.9473	2.07	33.98	0.002179	0.04156
30381	FALSE	High	SNLGSVVLQLK	[R].SNLGSVVLQLK.[K]		0.00166532	0.000440814	1	1	2	O43143	O43143 [505-515]		O43143	0	1157.69	11	100	1.20726e+06	1.20726e+06		High	High	2	579.348	-0.91	-0.00053	43.1132	1.82	43.12	0.0003011	0.0006052
30383	FALSE	High	SNILLLGPTGSGK	[K].SNILLLGPTGSGK.[T]		0.000122957	0.000440814	1	1	2	O76031	O76031 [287-299]		O76031	0	1256.72	13	100	5026703	5026703		High	High	2	628.864	-0.49	-0.00031	38.7308	3.04	38.76	0.0003011	3.256e-05
30316	FALSE	High	SIYYITGESK	[K].SIYYITGESK.[E]		0.00963259	0.000440814	1	2	2	P08238	P08238 [482-491]		P08238; Q58FF8	0	1160.58	10	100	13468180	13468180		High	High	2	580.795	0.04	2e-05	27.3947	2.46	27.43	0.0003011	0.004333
29431	FALSE	High	SEQHGSSSGLSSSYGQHGSGSHQSSGHGR	[R].SEQHGSSSGLSSSYGQHGSGSHQSSGHGR.[Q]		0.0283721	0.000868504	1	1	1	Q86YZ3	Q86YZ3 [739-767]		Q86YZ3	0	2869.22	29				NoQuanValues	High	High	5	574.65	-1.18	-0.00068	9.1503	1.6		0.000558	0.01469
30268	FALSE	High	SITNTTVCTK	[R].SITNTTVCTK.[C]	1xCarbamidomethyl [C8]	0.0537666	0.00165111	1	1	1	Q15637	Q15637 [272-281]		Q15637	0	1124.56	10	100	1.32409e+06	1.32409e+06		High	High	2	562.784	-0.79	-0.00044	14.1064	0.84	14.5	0.001024	0.0304
30242	FALSE	High	SLSTELFK	[R].SLSTELFK.[VMLI]		0.0543722	0.00165111	4	7	1	P13535; P12882; P12883; Q9Y623	P13535 [1479-1486]; P12882 [1480-1487]; P12883 [1476-1483]; Q9Y623 [1480-1487]		P13535; Q9UKX3; P11055; P12882; P12883; Q9Y623; P13533	0	924.504	8	100	9587502	9587502	NotUnique	High	High	2	462.755	-0.03	-1e-05	35.0511	1.96	35.12	0.001024	0.03064
29901	FALSE	High	SLFSSIGEVESAK	[R].SLFSSIGEVESAK.[L]		2.50602e-05	0.000440814	1	1	1	Q15717	Q15717 [38-50]		Q15717	0	1353.69	13	100	4749784	4749784		High	High	2	677.348	-0.64	-0.00043	42.3365	2.91	42.38	0.0003011	5.463e-06
29978	FALSE	High	SLGTADVHFER	[R].SLGTADVHFER.[K]		0.000916107	0.000440814	1	1	2	Q86V81	Q86V81 [145-155]		Q86V81	0	1231.61	11	100	6.42486e+06	6.42486e+06		High	High	3	411.207	-0.92	-0.00038	23.2983	2.87	23.6	0.0003011	0.0003082
29987	FALSE	High	SLGYAYVNFQQPADAER	[R].SLGYAYVNFQQPADAER.[A]		4.01044e-05	0.000440814	2	2	1	Q13310; P11940	Q13310 [51-67]; P11940 [51-67]		Q13310; P11940	0	1928.91	17				NoQuanValues	High	High	2	964.96	-0.81	-0.00078	39.7637	3.85		0.0003011	9.224e-06
30008	FALSE	High	SLKDEDVLQK	[K].SLKDEDVLQK.[L]		0.0419767	0.00165111	1	1	1	Q9NZ01	Q9NZ01 [58-67]		Q9NZ01	1	1174.63	10	100	2.59421e+06	2.59421e+06		High	High	2	587.819	-0.73	-0.00043	17.3691	2.4	17.32	0.001024	0.02286
30024	FALSE	High	SLLEGEGSSGGGGR	[R].SLLEGEGSSGGGGR.[G]		9.03938e-05	0.000440814	1	1	4	P13645	P13645 [451-464]		P13645	0	1262.6	14	100	153990672	153990672		High	High	2	631.802	-0.71	-0.00045	16.9827	3.25	17.11	0.0003011	2.298e-05
30029	FALSE	High	SILFVPTSAPR	[K].SILFVPTSAPR.[G]		0.000792387	0.000440814	1	1	2	P14625	P14625 [385-395]		P14625	0	1187.68	11	100	5.0537e+06	5.0537e+06		High	High	2	594.342	-0.53	-0.00031	43.3313	2.92	43.36	0.0003011	0.0002635
30090	FALSE	High	SLNNQFASFIDK	[K].SLNNQFASFIDK.[V]		0.000246757	0.000440814	1	1	6	P04264	P04264 [186-197]		P04264	0	1383.69	12	100	244984496	244984496		High	High	2	692.347	-2.26	-0.00156	43.4746	3.34	43.64	0.0003011	7.072e-05
30091	FALSE	High	SLNNQFASFIDKVR	[K].SLNNQFASFIDKVR.[F]		3.00558e-07	0.000440814	1	1	7	P04264	P04264 [186-199]		P04264	1	1638.86	14	100	64547770	64547770		High	High	3	546.958	-0.78	-0.00043	46.9148	3.86	47.05	0.0003011	3.806e-08
30266	FALSE	High	SLTNDWEDHLAVK	[K].SLTNDWEDHLAVK.[H]		3.676e-05	0.000440814	2	2	3	P07900; P08238	P07900 [315-327]; P08238 [307-319]		P07900; P08238	0	1527.74	13	100	19339793	19339793	NotUnique	High	High	2	764.375	-0.38	-0.00029	35.3533	3.4	35.4	0.0003011	8.396e-06
30094	FALSE	High	SINQPVAFVR	[R].SINQPVAFVR.[R]		0.131178	0.00726902	1	1	1	Q9GZT3	Q9GZT3 [15-24]		Q9GZT3	0	1130.63	10	100	1477515	1477515		High	High	2	565.819	-1.43	-0.00081	32.809	1.6	32.71	0.004828	0.08431
30123	FALSE	High	SLPGQNEDLVLTGYQVDK	[K].SLPGQNEDLVLTGYQVDK.[N]		0.000191139	0.000440814	1	1	2	P01040	P01040 [72-89]		P01040	0	1976	18	100	5.66248e+06	5.66248e+06		High	High	2	988.501	-1.17	-0.00116	41.8042	2.4	41.79	0.0003011	5.335e-05
30142	FALSE	High	SLPSVETLGCTSVICSDK	[R].SLPSVETLGCTSVICSDK.[T]	2xCarbamidomethyl [C10; C15]	5.67011e-06	0.000440814	3	3	1	P16615; Q93084; O14983	P16615 [335-352]; Q93084 [335-352]; O14983 [335-352]		P16615; Q93084; O14983	0	1952.93	18				NoQuanValues	High	High	2	976.966	-2.94	-0.00287	42.2837	3.22		0.0003011	1.025e-06
30150	FALSE	High	SIQADGLVWGSSK	[R].SIQADGLVWGSSK.[L]		4.3753e-05	0.000440814	1	1	2	P24534	P24534 [164-176]		P24534	0	1347.69	13	100	3.12761e+06	3.12761e+06		High	High	2	674.348	-1.14	-0.00077	36.6173	2.58	36.61	0.0003011	1.018e-05
30157	FALSE	High	SIQFVDWCPTGFK	[R].SIQFVDWCPTGFK.[V]	1xCarbamidomethyl [C8]	5.23794e-05	0.000440814	1	2	3	P68363	P68363 [340-352]		P68363; P68366	0	1584.75	13	100	15993836	15993836		High	High	2	792.879	-0.78	-0.00062	49.8005	3.55	49.78	0.0003011	1.245e-05
30181	FALSE	High	SLQSVAEER	[R].SLQSVAEER.[A]		0.0499854	0.00165111	1	1	1	P61313	P61313 [97-105]		P61313	0	1018.52	9	100	9375008	9375008		High	High	2	509.763	1.72	0.00088	16.346	2.14	16.43	0.001024	0.02799
30207	FALSE	High	SLSELETDIK	[K].SLSELETDIK.[I]		0.0195608	0.000440814	1	1	1	Q9HD23	Q9HD23 [240-249]		Q9HD23	0	1134.59	10	100	2.08109e+06	2.08109e+06		High	High	2	567.798	-0.49	-0.00028	32.1974	1.72	32.17	0.0003011	0.009632
30217	FALSE	High	SISISVAR	[K].SISISVAR.[G]		0.0690925	0.00355682	1	1	5	P04264	P04264 [75-82]		P04264	0	832.489	8	100	73186008	73186008		High	High	2	416.748	-0.07	-3e-05	25.3736	2.09	24.32	0.002179	0.04044
30219	FALSE	High	SISLYYTGEK	[R].SISLYYTGEK.[G]		0.0164645	0.000440814	1	1	1	P19338	P19338 [458-467]		P19338	0	1160.58	10	100	8086375	8086375		High	High	2	580.795	-0.28	-0.00016	30.5166	2.11	30.57	0.0003011	0.007928
30095	FALSE	High	SLNQSLAEWK	[K].SLNQSLAEWK.[L]		0.00366438	0.000440814	1	1	1	P54709	P54709 [8-17]		P54709	0	1175.61	10	100	2.11126e+06	2.11126e+06		High	High	2	588.307	0.21	0.00012	33.0085	1.73	32.99	0.0003011	0.001465
29429	FALSE	High	SEPIPESNDGPVK	[K].SEPIPESNDGPVK.[V]		0.0511206	0.00165111	1	1	1	P30101	P30101 [367-379]		P30101	0	1368.66	13	100	983648	983648		High	High	2	684.835	-0.56	-0.00039	19.9771	1.7	19.94	0.001024	0.02866
29422	FALSE	High	SEMTPEELQK	[K].SEMTPEELQK.[R]	1xOxidation [M3]	0.0101464	0.000440814	1	1	1	P62316	P62316 [9-18]		P62316	0	1207.55	10	100	873143	873143		High	High	2	604.28	0.59	0.00036	13.9185	1.96	13.9	0.0003011	0.004606
29402	FALSE	High	SEIDLFNIR	[R].SEIDLFNIR.[K]		0.0172394	0.000440814	1	1	1	P08758	P08758 [277-285]		P08758	0	1106.58	9				NoQuanValues	High	High	2	553.795	-0.79	-0.00044	47.6145	2.55		0.0003011	0.008367
28058	FALSE	High	QVVNIPSFIVR	[K].QVVNIPSFIVR.[L]		4.45216e-05	0.000440814	1	1	1	P46781	P46781 [140-150]		P46781	0	1271.75	11	100	5.42454e+06	5.42454e+06		High	High	2	636.377	-0.51	-0.00032	49.3559	3.5	49.36	0.0003011	1.039e-05
28076	FALSE	High	QWLQEIDR	[K].QWLQEIDR.[YH]		0.0392233	0.00165111	1	3	1	Q9H0U4	Q9H0U4 [101-108]		P62820; Q92928; Q9H0U4	0	1087.55	8	100	2.0777e+06	2.0777e+06		High	High	2	544.28	-0.73	-0.0004	33.4821	2.06	33.42	0.001024	0.02125
28089	FALSE	High	QWYESHYALPLGR	[R].QWYESHYALPLGR.[K]		0.0240414	0.000868504	1	1	1	P62241	P62241 [111-123]		P62241	0	1619.8	13	100	2.46598e+06	2.46598e+06		High	High	3	540.603	-0.43	-0.00023	39.311	2.09	39.21	0.000558	0.01219
28091	FALSE	High	QYAGLDHELAFSR	[R].QYAGLDHELAFSR.[L]		4.00246e-06	0.000440814	1	1	6	Q99720	Q99720 [48-60]		Q99720	0	1506.73	13	100	2.60673e+07	2.60673e+07		High	High	2	753.872	2.35	0.00177	32.8074	3.77	32.86	0.0003011	6.957e-07
28092	FALSE	High	QYAGYDYSQQGR	[K].QYAGYDYSQQGR.[F]		2.86398e-05	0.000440814	1	1	1	Q969M3	Q969M3 [38-49]		Q969M3	0	1435.62	12	100	1.22534e+06	1.22534e+06		High	High	2	718.314	-1.43	-0.00103	16.3918	2.49	16.37	0.0003011	6.329e-06
28154	FALSE	High	RAEDGSVIDYELIDQDAR	[R].RAEDGSVIDYELIDQDAR.[D]		0.00858144	0.000440814	1	1	1	P07355	P07355 [179-196]		P07355	1	2064.98	18				NoQuanValues	High	High	3	689.002	3.72	0.00256	38.0453	2.24		0.0003011	0.003818
28210	FALSE	High	RAPFDLFENK	[R].RAPFDLFENK.[K]		0.00470112	0.000440814	1	2	3	P08238	P08238 [338-347]		P08238; Q58FF7	1	1236.64	10	100	9479321	9479321		High	High	2	618.822	-0.9	-0.00056	39.363	2.79	39.35	0.0003011	0.00194
28212	FALSE	High	RAPFDLFENR	[R].RAPFDLFENR.[K]		9.19817e-05	0.000440814	1	1	2	P07900	P07900 [346-355]		P07900	1	1264.64	10	100	7275110	7275110		High	High	2	632.825	-1.01	-0.00064	40.168	4.19	40.2	0.0003011	2.341e-05
28054	FALSE	High	QVVESAYEVIK	[K].QVVESAYEVIK.[L]		0.0494269	0.00165111	1	1	1	P00338	P00338 [233-243]		P00338	0	1264.68	11	100	5.52603e+06	5.52603e+06		High	High	2	632.843	-0.44	-0.00028	32.0128	1.61	31.99	0.001024	0.02755
28279	FALSE	High	RDHFEEAMR	[R].RDHFEEAMR.[F]		0.139027	0.0079326	1	1	1	P55072	P55072 [733-741]		P55072	1	1190.54	9	100	379118	379118		High	High	3	397.517	-1.49	-0.00059	12.2351	2.02	12.22	0.005423	0.09004
28360	FALSE	High	REPGLAETLR	[R].REPGLAETLR.[D]		0.115424	0.0058969	1	1	1	O14905	O14905 [70-79]		O14905	1	1141.63	10	100	169494400	169494400		High	High	2	571.32	-0.34	-0.0002	20.1084	1.41	20.68	0.004013	0.07253
28382	FALSE	High	RFDDAVVQSDMK	[R].RFDDAVVQSDMK.[H]		0.00677012	0.000440814	1	1	1	P11142	P11142 [77-88]		P11142	1	1410.67	12	100	1.45792e+06	1.45792e+06		High	High	2	705.837	-0.64	-0.00045	22.4256	2.74	22.35	0.0003011	0.002916
28383	FALSE	High	RFDDAVVQSDMK	[R].RFDDAVVQSDMK.[H]	1xOxidation [M11]	0.0104436	0.000440814	1	1	1	P11142	P11142 [77-88]		P11142	1	1426.66	12	100	1.43552e+06	1.43552e+06		High	High	2	713.835	-0.32	-0.00023	16.7234	3.29	16.69	0.0003011	0.00475
28401	FALSE	High	RFPGYDSESK	[K].RFPGYDSESK.[E]		9.35976e-05	0.000440814	1	1	2	P46777	P46777 [179-188]		P46777	1	1185.55	10	100	1.67843e+07	1.67843e+07		High	High	2	593.28	-0.9	-0.00053	14.7837	3.53	14.86	0.0003011	2.392e-05
28439	FALSE	High	RGEEGHDPKEPEQLR	[R].RGEEGHDPKEPEQLR.[K]		2.2792e-06	0.000440814	1	1	2	P51991	P51991 [21-35]		P51991	2	1776.86	15	100	953007	953007		High	High	4	444.971	0.67	0.0003	10.3498	3.06	10.35	0.0003011	3.693e-07
28502	FALSE	High	RGPAPQDQAGPGGAPR	[R].RGPAPQDQAGPGGAPR.[V]		0.0266461	0.000868504	1	1	1	O96005	O96005 [75-90]		O96005	1	1531.77	16	100	405551	405551		High	High	3	511.262	-0.22	-0.00011	10.9101	2.53	10.9	0.000558	0.01369
28573	FALSE	High	RKASGPPVSELITK	[K].RKASGPPVSELITK.[A]		0.000335643	0.000440814	1	2	1	P16402	P16402 [34-47]		P16402; P10412	2	1482.86	14	100	2.606e+06	2.606e+06		High	High	3	494.959	-0.18	-9e-05	22.683	3.4	22.65	0.0003011	0.0001003
28579	FALSE	High	RKGDEVDGVDEVAK	[K].RKGDEVDGVDEVAK.[K]		0.0207155	0.000440814	1	1	2	P09874	P09874 [208-221]		P09874	2	1516.76	14	100	9.96897e+06	9.96897e+06		High	High	3	506.259	0.72	0.00036	12.3145	2.58	13.44	0.0003011	0.01033
28282	FALSE	High	RDLEEATLQHEATAAALR	[R].RDLEEATLQHEATAAALR.[K]		0.0210748	0.000440814	1	2	1	P12883	P12883 [1176-1193]		P12883; P13533	1	1995.03	18	100	976965	976965		High	High	3	665.68	0.29	0.00019	29.4441	2.37	29.36	0.0003011	0.01053
28618	FALSE	High	RIGIFGQDEDVTSK	[R].RIGIFGQDEDVTSK.[A]		0.00227788	0.000440814	1	1	3	P16615	P16615 [637-650]		P16615	1	1564.8	14	100	3.99037e+06	3.99037e+06		High	High	2	782.902	-0.47	-0.00037	30.1225	3.45	30.1	0.0003011	0.0008619
28019	FALSE	High	QVSDLISVLR	[K].QVSDLISVLR.[E]		0.00204019	0.000440814	1	1	1	P17844	P17844 [452-461]		P17844	0	1129.66	10				NoQuanValues	High	High	2	565.332	-1	-0.00056	47.1697	2.91		0.0003011	0.0007612
28008	FALSE	High	QVQPEGPYR	[R].QVQPEGPYR.[V]		0.0215635	0.000440814	1	1	1	P49327	P49327 [2295-2303]		P49327	0	1073.54	9	100	1.32231e+06	1.32231e+06		High	High	2	537.272	-0.14	-8e-05	14.5682	1.77	14.34	0.0003011	0.01075
27663	FALSE	High	QSSYGQHGSGSSQSSGYGQYGSR	[R].QSSYGQHGSGSSQSSGYGQYGSR.[E]		0.000368308	0.000440814	1	1	2	Q5D862	Q5D862 [540-562]		Q5D862	0	2351.99	23				NoQuanValues	High	High	3	784.667	-0.55	-0.00043	11.8172	2.99		0.0003011	0.0001112
27670	FALSE	High	QSVEADINGLR	[R].QSVEADINGLR.[KR]		0.000370452	0.000440814	1	3	1	P13645	P13645 [246-256]		Q2M2I5; P13645; P13646	0	1201.62	11	100	28383482	28383482		High	High	2	601.312	-0.02	-1e-05	27.939	3.6	28.02	0.0003011	0.0001123
27671	FALSE	High	QSVEADINGLRR	[R].QSVEADINGLRR.[V]		0.000196767	0.000440814	1	2	6	P13645	P13645 [246-257]		P13645; P13646	1	1357.72	12	100	171608848	171608848		High	High	3	453.244	-0.69	-0.00031	23.1944	3.26	23.35	0.0003011	5.512e-05
27691	FALSE	High	QTAAQLILK	[K].QTAAQLILK.[A]		0.00411466	0.000440814	1	1	1	O75367	O75367 [324-332]		O75367	0	985.604	9	100	3.80258e+06	3.80258e+06		High	High	2	493.306	-0.32	-0.00016	31.729	2.77	31.75	0.0003011	0.001671
27695	FALSE	High	QTALVELVK	[K].QTALVELVK.[H]		0.0059264	0.000440814	1	1	2	P02768	P02768 [550-558]		P02768	0	1000.6	9	100	10173471	10173471		High	High	2	500.805	-0.77	-0.00038	36.6181	3.19	36.53	0.0003011	0.002511
27701	FALSE	High	QTATQLLK	[R].QTATQLLK.[L]		0.0136164	0.000440814	1	1	2	P62424	P62424 [90-97]		P62424	0	902.531	8	100	8004932	8004932		High	High	2	451.769	-0.26	-0.00012	20.1717	2.81	20.1	0.0003011	0.006398
27715	FALSE	High	QTESLESLLSK	[R].QTESLESLLSK.[S]		0.0870786	0.00385897	1	1	1	Q07065	Q07065 [430-440]		Q07065	0	1234.65	11	100	1.3311e+06	1.3311e+06		High	High	2	617.829	-1	-0.00062	40.5909	0.87	40.52	0.002833	0.05261
27716	FALSE	High	QTESTSFLEK	[K].QTESTSFLEK.[K]		0.0134604	0.000440814	1	1	1	P60900	P60900 [172-181]		P60900	0	1169.57	10				NoQuanValues	High	High	2	585.287	-0.78	-0.00045	21.832	2.19		0.0003011	0.006324
28018	FALSE	High	QVSDDLTER	[R].QVSDDLTER.[A]		0.0109371	0.000440814	1	1	3	P35232	P35232 [149-157]		P35232	0	1062.51	9	100	44488068	44488068		High	High	2	531.756	-0.73	-0.00039	15.0819	2.15	15.3	0.0003011	0.005025
27817	FALSE	High	QTPVLYAMLDHSR	[R].QTPVLYAMLDHSR.[S]		0.00258785	0.000440814	1	1	1	P25189	P25189 [215-227]		P25189	0	1530.77	13	100	1387715	1387715		High	High	3	510.929	-0.3	-0.00015	42.9079	2.36	43.19	0.0003011	0.0009941
27848	FALSE	High	QTVAVGVIK	[R].QTVAVGVIK.[NA]		0.0381286	0.00165111	1	3	3	P68104	P68104 [431-439]		Q05639; P68104; Q5VTE0	0	914.567	9	100	28661580	28661580		High	High	2	457.787	-0.87	-0.0004	24.2117	2.23	24.17	0.001024	0.02051
27852	FALSE	High	QTVEADVNGLRR	[R].QTVEADVNGLRR.[V]		0.000337597	0.000440814	1	1	2	P08779	P08779 [214-225]		P08779	1	1357.72	12	100	4.77016e+06	4.77016e+06		High	High	3	453.244	-1.16	-0.00052	19.0315	3.21	19.02	0.0003011	0.0001007
27952	FALSE	High	QVHPDTGISSK	[K].QVHPDTGISSK.[A]		0.0559152	0.0024686	2	15	1	Q16778; Q5QNW6	Q16778 [48-58]; Q5QNW6 [48-58]		Q16778; Q5QNW6; Q99879; P33778; P58876; Q96A08; Q93079; O60814; Q99880; P62807; P57053; Q8N257; P06899; P23527; Q99877	0	1168.6	11	100	761924	761924	NotUnique	High	High	3	390.203	-0.5	-0.00019	10.7344	1.78	10.73	0.001522	0.03167
27958	FALSE	High	QVLDNLTMEK	[R].QVLDNLTMEK.[S]		0.00095964	0.000440814	1	1	3	P35527	P35527 [262-271]		P35527	0	1190.61	10	100	66462008	66462008		High	High	2	595.808	-0.29	-0.00017	30.5365	3.13	30.62	0.0003011	0.0003268
27959	FALSE	High	QVLDNLTMEK	[R].QVLDNLTMEK.[S]	1xOxidation [M8]	0.00137515	0.000440814	1	1	2	P35527	P35527 [262-271]		P35527	0	1206.6	10	100	45750572	45750572		High	High	2	603.805	-0.32	-0.00019	25.3345	2.22	25.14	0.0003011	0.0004882
27964	FALSE	High	QVLEPSFR	[K].QVLEPSFR.[Q]		0.0251666	0.000868504	1	1	3	P26641	P26641 [174-181]		P26641	0	975.526	8				NoQuanValues	High	High	2	488.266	-0.31	-0.00015	27.9421	2.38		0.000558	0.01283
27966	FALSE	High	QVIGTGSFFPK	[K].QVIGTGSFFPK.[G]		0.000709657	0.000440814	1	1	1	Q13642	Q13642 [134-144]		Q13642	0	1180.64	11	100	2.09423e+06	2.09423e+06		High	High	2	590.821	-0.87	-0.00051	40.192	2.87	40.19	0.0003011	0.0002319
27970	FALSE	High	QVLLGDQIPK	[R].QVLLGDQIPK.[F]		0.0042356	0.000440814	1	1	1	P28072	P28072 [221-230]		P28072	0	1110.65	10	100	4431239	4431239		High	High	2	555.829	-0.4	-0.00022	33.3643	2.03	33.32	0.0003011	0.001726
27825	FALSE	High	QTQVSVLPEGGETPLFK	[K].QTQVSVLPEGGETPLFK.[Q]		0.0422144	0.00165111	1	1	1	P06396	P06396 [374-390]		P06396	0	1829.96	17				NoQuanValues	High	High	2	915.485	-0.77	-0.00071	46.411	1.3		0.001024	0.02304
27543	FALSE	High	QSLEASLAETEGR	[K].QSLEASLAETEGR.[Y]		5.73632e-06	0.000440814	1	1	4	P13645	P13645 [387-399]		P13645	0	1390.68	13	100	7.0631e+07	7.0631e+07		High	High	2	695.844	-0.2	-0.00014	28.234	4.07	28.31	0.0003011	1.038e-06
28646	FALSE	High	RLPDAHSDYAR	[R].RLPDAHSDYAR.[Y]		0.0417402	0.00165111	1	1	1	Q96PK6	Q96PK6 [637-647]		Q96PK6	1	1300.64	11				NoQuanValues	High	High	3	434.218	-0.88	-0.00038	12.0128	2.47		0.001024	0.02274
28656	FALSE	High	RLQSIGTENTEENRR	[K].RLQSIGTENTEENRR.[F]		1.72806e-08	0.000440814	1	1	2	P04075	P04075 [43-57]		P04075	2	1802.91	15	100	5.33076e+06	5.33076e+06		High	High	3	601.641	-0.26	-0.00016	11.5042	5.14	11.52	0.0003011	1.539e-09
29325	FALSE	High	SDAYYCTGDVTAWTK	[K].SDAYYCTGDVTAWTK.[C]	1xCarbamidomethyl [C6]	0.000108216	0.000440814	1	1	1	P09874	P09874 [306-320]		P09874	0	1737.74	15	100	3.01174e+06	3.01174e+06		High	High	2	869.374	-0.91	-0.00079	35.5871	2.96	35.58	0.0003011	2.817e-05
29328	FALSE	High	SDDTAVYYCAR	[R].SDDTAVYYCAR.[-]	1xCarbamidomethyl [C9]	0.00388301	0.000440814	1	2	2	P23083	P23083 [107-117]		P23083; A0A0C4DH31	0	1320.55	11	100	12429569	12429569		High	High	2	660.78	0.22	0.00015	18.5543	2.5	18.54	0.0003011	0.001563
29334	FALSE	High	SDGALLLGASSLSGR	[R].SDGALLLGASSLSGR.[C]		1.28291e-06	0.000440814	1	1	5	Q9BQA1	Q9BQA1 [38-52]		Q9BQA1	0	1403.75	15	100	5.12375e+07	5.12375e+07		High	High	2	702.378	-0.74	-0.00052	41.2951	3.83	41.31	0.0003011	1.938e-07
29337	FALSE	High	SDGIYIINLK	[K].SDGIYIINLK.[R]		0.03502	0.00131607	1	1	1	P08865	P08865 [43-52]		P08865	0	1135.64	10	100	953723	953723		High	High	2	568.321	-0.18	-0.0001	44.9524	1.6	44.87	0.000558	0.01858
29340	FALSE	High	SDIDEIVLVGGSTR	[K].SDIDEIVLVGGSTR.[I]		0.000162465	0.000440814	1	1	1	P11021	P11021 [354-367]		P11021	0	1460.76	14	100	1.63769e+06	1.63769e+06		High	High	2	730.883	-0.36	-0.00026	42.3777	3.11	41.9	0.0003011	4.441e-05
29341	FALSE	High	SDLEMQYETLQEELMALKK	[K].SDLEMQYETLQEELMALKK.[N]		1.11182e-05	0.000440814	1	1	2	P35527	P35527 [272-290]		P35527	1	2299.12	19	100	3468076	3468076		High	High	3	767.045	0.74	0.00057	51.5306	3.41	51.55	0.0003011	2.183e-06
29342	FALSE	High	SDLEMQYETLQEELMALKK	[K].SDLEMQYETLQEELMALKK.[N]	2xOxidation [M5; M15]	1.25346e-06	0.000440814	1	1	2	P35527	P35527 [272-290]		P35527	1	2331.11	19	100	4.9239e+06	4.9239e+06		High	High	3	777.708	0.41	0.00031	50.4441	3.59	50.43	0.0003011	1.884e-07
29344	FALSE	High	SDIGEVILVGGMTR	[K].SDIGEVILVGGMTR.[M]		0.085192	0.00385897	1	1	1	P38646	P38646 [378-391]		P38646	0	1446.76	14				NoQuanValues	High	High	2	723.884	-0.39	-0.00028	48.004	2.15		0.002605	0.05143
29322	FALSE	High	SDALETLGFLNHYQMK	[K].SDALETLGFLNHYQMK.[N]	1xOxidation [M15]	0.0793222	0.00385897	1	1	1	P14866	P14866 [553-568]		P14866	0	1882.9	16				NoQuanValues	High	High	3	628.304	-1.82	-0.00114	46.4644	1.2		0.002396	0.04741
29346	FALSE	High	SDLLLSGR	[R].SDLLLSGR.[D]		0.0559152	0.0024686	1	1	2	O14744	O14744 [69-76]		O14744	0	860.484	8	100	53928752	53928752		High	High	2	430.745	-0.19	-8e-05	27	2.62	26.87	0.001522	0.03171
29354	FALSE	High	SDQSRLDSELK	[K].SDQSRLDSELK.[N]		0.00665362	0.000440814	1	1	3	P04264	P04264 [247-257]		P04264	1	1277.63	11	100	26752632	26752632		High	High	2	639.32	-0.35	-0.00022	15.2758	3.17	15.31	0.0003011	0.002872
29356	FALSE	High	SDSFENPVLQQHFR	[R].SDSFENPVLQQHFR.[N]		3.91839e-05	0.000440814	1	1	2	P12956	P12956 [475-488]		P12956	0	1703.81	14	100	2.86477e+06	2.86477e+06		High	High	2	852.411	0.38	0.00032	34.6673	2.28	34.53	0.0003011	8.972e-06
29361	FALSE	High	SDVEAIFSK	[K].SDVEAIFSK.[Y]		0.00443653	0.000440814	1	4	3	P07910	P07910 [31-39]		O60812; P07910; B7ZW38; B2RXH8	0	995.504	9	100	5.99533e+06	5.99533e+06		High	High	2	498.256	-0.14	-7e-05	31.8113	2.64	31.92	0.0003011	0.001816
29368	FALSE	High	SEAGLAGAPAR	[K].SEAGLAGAPAR.[A]		0.0205971	0.000440814	1	1	1	Q92572	Q92572 [150-160]		Q92572	0	999.522	11	100	991168	991168		High	High	2	500.266	2.43	0.00122	14.5391	2.18	14.54	0.0003011	0.01025
29372	FALSE	High	SECLNNIGDSSPLIR	[K].SECLNNIGDSSPLIR.[A]	1xCarbamidomethyl [C3]	0.00133583	0.000440814	1	1	1	Q92973	Q92973 [101-115]		Q92973	0	1674.81	15				NoQuanValues	High	High	2	837.911	1.68	0.00141	36.4181	3.32		0.0003011	0.0004717
29377	FALSE	High	SEDLLDYGPFR	[R].SEDLLDYGPFR.[D]		0.000726324	0.000440814	1	1	1	P04843	P04843 [194-204]		P04843	0	1311.62	11	100	14325279	14325279		High	High	2	656.314	-0.41	-0.00027	47.1101	3.21	47.16	0.0003011	0.0002386
29379	FALSE	High	SEDPDQQYLILNTAR	[R].SEDPDQQYLILNTAR.[K]		0.00627953	0.000440814	1	1	1	Q96QK1	Q96QK1 [500-514]		Q96QK1	0	1762.86	15				NoQuanValues	High	High	2	881.933	-0.75	-0.00066	38.3566	1.67		0.0003011	0.00269
29382	FALSE	High	SEFEQNLSEK	[K].SEFEQNLSEK.[L]		0.002823	0.000440814	1	1	1	Q16891	Q16891 [507-516]		Q16891	0	1210.56	10	100	1.97426e+06	1.97426e+06		High	High	2	605.782	-0.99	-0.0006	18.3624	2.14	18.35	0.0003011	0.001097
29350	FALSE	High	SDPTSYAGYIEDLKK	[R].SDPTSYAGYIEDLKK.[F]		4.94253e-05	0.000440814	1	1	3	P54709	P54709 [98-112]		P54709	1	1686.82	15	100	4.60339e+06	4.60339e+06		High	High	2	843.915	0.12	0.0001	37.5923	2.7	37.55	0.0003011	1.166e-05
28654	FALSE	High	RIQLVEEELDR	[R].RIQLVEEELDR.[A]		0.000163411	0.000440814	2	4	1	P09493; P07951	P09493 [91-101]; P07951 [91-101]		P67936; P09493; P07951; P06753	1	1399.75	11	100	1.21511e+06	1.21511e+06	NotUnique	High	High	2	700.38	-0.45	-0.00031	30.5441	1.99	30.46	0.0003011	4.464e-05
29315	FALSE	High	SCSGVEFSTSGSSNTDTGK	[K].SCSGVEFSTSGSSNTDTGK.[V]	1xCarbamidomethyl [C2]	6.76101e-08	0.000440814	1	1	1	P45880	P45880 [46-64]		P45880	0	1907.79	19	100	3.38888e+06	3.38888e+06		High	High	2	954.399	-0.73	-0.0007	18.0332	3.13	18.05	0.0003011	7.137e-09
29301	FALSE	High	SCAEWVSLSK	[K].SCAEWVSLSK.[A]	1xCarbamidomethyl [C2]	0.0160901	0.000440814	1	1	2	O75947	O75947 [100-109]		O75947	0	1166.55	10	100	1.99014e+06	1.99014e+06		High	High	2	583.779	-0.39	-0.00023	30.8119	1.47	30.77	0.0003011	0.007734
28686	FALSE	High	RMEELHNQEVQK	[R].RMEELHNQEVQK.[R]		0.00162712	0.000440814	1	1	1	Q15233	Q15233 [325-336]		Q15233	1	1540.75	12	100	637005	637005		High	High	3	514.256	-0.53	-0.00027	10.5388	2.96	10.52	0.0003011	0.0005891
28799	FALSE	High	RPAEDMEEEQAFKR	[K].RPAEDMEEEQAFKR.[S]	1xOxidation [M6]	2.39666e-07	0.000440814	1	1	3	P61978	P61978 [22-35]		P61978	1	1751.8	14	100	2.95513e+06	2.95513e+06		High	High	3	584.605	-0.24	-0.00014	12.3954	4.98	12.41	0.0003011	2.955e-08
28849	FALSE	High	RPLFLAPDFDR	[K].RPLFLAPDFDR.[W]		9.00349e-07	0.000440814	1	1	2	Q9P035	Q9P035 [99-109]		Q9P035	0	1346.72	11	100	7.38827e+06	7.38827e+06		High	High	2	673.864	0.04	3e-05	41.8701	3.76	41.95	0.0003011	1.303e-07
28866	FALSE	High	RPQYSNPPVQGEVMEGADNQGAGEQGRPVR	[R].RPQYSNPPVQGEVMEGADNQGAGEQGRPVR.[Q]	1xOxidation [M14]	0.019227	0.000440814	1	1	1	P67809	P67809 [205-234]		P67809	0	3239.52	30	100	1.78123e+06	1.78123e+06		High	High	4	810.636	-0.48	-0.00039	19.0659	2.37	18.98	0.0003011	0.009484
28872	FALSE	High	RPSQAEEQALSMDFK	[K].RPSQAEEQALSMDFK.[T]		4.39202e-06	0.000440814	1	1	14	P49447	P49447 [226-240]		P49447	0	1736.83	15	100	2.7077e+08	2.7077e+08		High	High	3	579.613	-0.79	-0.00046	29.7107	4.33	29.55	0.0003011	7.743e-07
28873	FALSE	High	RPSQAEEQALSMDFK	[K].RPSQAEEQALSMDFK.[T]	1xOxidation [M12]	6.04398e-06	0.000440814	1	1	16	P49447	P49447 [226-240]		P49447	0	1752.82	15	100	6.34236e+08	6.34236e+08		High	High	3	584.945	-0.63	-0.00037	22.8109	4.83	22.96	0.0003011	1.107e-06
28913	FALSE	High	RQLDSIVGER	[R].RQLDSIVGER.[G]		6.64543e-05	0.000440814	2	3	1	P02538; P13647	P02538 [223-232]; P13647 [228-237]		P02538; P48668; P13647	1	1172.64	10	100	5203584	5203584	NotUnique	High	High	2	586.823	0.54	0.00032	19.2179	3.63	19.51	0.0003011	1.627e-05
29011	FALSE	High	RSPTPFFMASLLCCGPK	[R].RSPTPFFMASLLCCGPK.[L]	2xCarbamidomethyl [C13; C14]; 1xOxidation [M8]	0.0398947	0.00165111	1	1	1	Q6P5S7	Q6P5S7 [33-49]		Q6P5S7	1	1984.94	17	100	2802812	2802812		High	High	3	662.318	-1.84	-0.00122	25.9764	1.48	26	0.001024	0.02157
29314	FALSE	High	SCSGVEFSTSGHAYTDTGK	[K].SCSGVEFSTSGHAYTDTGK.[A]	1xCarbamidomethyl [C2]	0.0683307	0.00355682	1	1	1	Q9Y277	Q9Y277 [35-53]		Q9Y277	0	1990.84	19	100	934680	934680		High	High	3	664.287	1.13	0.00075	20.5564	0.93	20.47	0.002179	0.03975
29080	FALSE	High	RTNAENEFVTIKK	[K].RTNAENEFVTIKK.[D]		0.00141563	0.000440814	1	1	1	P04264	P04264 [277-289]		P04264	2	1549.83	13				NoQuanValues	High	High	3	517.282	-0.51	-0.00026	17.4508	3.91		0.0003011	0.0005027
29125	FALSE	High	RVVRDPQGIR	[K].RVVRDPQGIR.[A]		0.00991479	0.000440814	1	1	1	P61626	P61626 [116-125]		P61626	2	1195.7	10				NoQuanValues	High	High	3	399.238	-0.81	-0.00032	10.5884	2.22		0.0003011	0.004486
29177	FALSE	High	SAAPSTLDSSSTAPAQLGK	[R].SAAPSTLDSSSTAPAQLGK.[K]		0.00141563	0.000440814	1	1	1	Q9Y5M8	Q9Y5M8 [209-227]		Q9Y5M8	0	1788.9	19				NoQuanValues	High	High	2	894.952	-0.01	-1e-05	24.9406	1.85		0.0003011	0.0005043
29196	FALSE	High	SADGSAPAGEGEGVTLQR	[K].SADGSAPAGEGEGVTLQR.[N]		0.00481131	0.000440814	1	1	1	Q01650	Q01650 [31-48]		Q01650	0	1701.8	18	100	1.19867e+06	1.19867e+06		High	High	2	851.405	-0.62	-0.00052	20.1747	1.74	20.06	0.0003011	0.001993
29200	FALSE	High	SADTLWDIQK	[K].SADTLWDIQK.[D]		0.00358041	0.000440814	1	1	1	P07195	P07195 [320-329]		P07195	0	1176.59	10	100	7.80909e+06	7.80909e+06		High	High	2	588.798	-1.46	-0.00086	35.7766	2.9	35.82	0.0003011	0.001433
29201	FALSE	High	SADTLWGIQK	[K].SADTLWGIQK.[E]		0.000438364	0.000440814	1	1	2	P00338	P00338 [319-328]		P00338	0	1118.58	10	100	7.58824e+06	7.58824e+06		High	High	2	559.795	-0.45	-0.00025	34.028	3.06	34.04	0.0003011	0.0001351
29210	FALSE	High	SAEYGSSLQSSR	[R].SAEYGSSLQSSR.[S]		5.17748e-05	0.000440814	1	1	1	Q6KB66	Q6KB66 [285-296]		Q6KB66	0	1271.59	12				NoQuanValues	High	High	2	636.297	-0.2	-0.00012	13.9536	2.12		0.0003011	1.233e-05
29239	FALSE	High	SAINEVVTR	[R].SAINEVVTR.[E]		0.0138537	0.000440814	1	1	1	P62899	P62899 [15-23]		P62899	0	988.542	9	100	5930021	5930021		High	High	2	494.774	-1.2	-0.00059	20.4991	2.62	20.52	0.0003011	0.006531
29246	FALSE	High	SANVNEFPVLK	[K].SANVNEFPVLK.[A]		0.00381609	0.000440814	1	1	2	P55060	P55060 [471-481]		P55060	0	1217.65	11	100	5.483e+06	5.483e+06		High	High	2	609.329	-0.66	-0.0004	36.5342	2.61	36.49	0.0003011	0.001533
29106	FALSE	High	RVLDELTLAR	[R].RVLDELTLAR.[AT]		0.0254559	0.000868504	4	5	1	P02533; P08727; Q04695; P08779	P02533 [223-232]; P08727 [188-197]; Q04695 [192-201]; P08779 [225-234]		P02533; P08727; P19012; Q04695; P08779	1	1185.69	10	100	1655044	1655044	NotUnique	High	High	2	593.351	-0.11	-6e-05	32.8555	2.46	32.82	0.000558	0.01297
25013	FALSE	High	NLTEEMAGLDETIAK	[K].NLTEEMAGLDETIAK.[L]		0.000399487	0.000440814	3	4	1	P13535; P12882; Q9Y623	P13535 [980-994]; P12882 [981-995]; Q9Y623 [981-995]		P13535; P12882; Q9UKX2; Q9Y623	0	1634.79	15	100	1.83868e+06	1.83868e+06	NotUnique	High	High	2	817.901	-0.04	-3e-05	44.8434	1.78	44.81	0.0003011	0.0001218
24994	FALSE	High	NLSGQPNFPCR	[R].NLSGQPNFPCR.[V]	1xCarbamidomethyl [C10]	0.000261505	0.000440814	1	1	1	Q9HD45	Q9HD45 [419-429]		Q9HD45	0	1289.61	11	100	3.56933e+06	3.56933e+06		High	High	2	645.305	-1.43	-0.00092	23.2021	2.79	23.19	0.0003011	7.589e-05
24990	FALSE	High	NLSEAQLR	[K].NLSEAQLR.[K]		0.0981735	0.00488639	1	1	1	Q9NZT1	Q9NZT1 [43-50]		Q9NZT1	0	930.5	8	100	255461280	255461280		High	High	2	465.753	-0.88	-0.00041	17.3645	2.31	17.68	0.003424	0.0604
22110	FALSE	High	LSNTQGVVSAFSTMMSVHR	[R].LSNTQGVVSAFSTMMSVHR.[G]	2xOxidation [M14; M15]	1.73843e-05	0.000440814	1	1	2	P48047	P48047 [118-136]		P48047	0	2083.99	19	100	3041657	3041657		High	High	3	695.335	-0.43	-0.0003	30.8676	2.77	30.9	0.0003011	3.603e-06
22126	FALSE	High	LSPEELLLR	[K].LSPEELLLR.[W]		0.0036432	0.000440814	1	3	2	P13797	P13797 [267-275]		Q14651; P13796; P13797	0	1069.63	9	100	2.98956e+06	2.98956e+06		High	High	2	535.316	-0.24	-0.00013	47.4833	2.61	47.47	0.0003011	0.001461
22163	FALSE	High	LSPPYSSPQEFAQDVGR	[K].LSPPYSSPQEFAQDVGR.[M]		1.07786e-06	0.000440814	1	1	1	Q13263	Q13263 [751-767]		Q13263	0	1877.9	17				NoQuanValues	High	High	2	939.454	-0.68	-0.00064	40.0932	1.7		0.0003011	1.599e-07
22175	FALSE	High	LSPWIRPDSK	[K].LSPWIRPDSK.[V]		0.00165569	0.000440814	1	1	5	O14744	O14744 [86-95]		O14744	0	1198.66	10	100	21217097	21217097		High	High	2	599.833	0	0	26.5347	2.27	26.6	0.0003011	0.0006003
22193	FALSE	High	LSQNNFALGYK	[K].LSQNNFALGYK.[A]		0.00143215	0.000440814	1	1	1	Q9Y277	Q9Y277 [164-174]		Q9Y277	0	1254.65	11	100	2.53158e+06	2.53158e+06		High	High	2	627.827	-0.75	-0.00047	30.8599	2.55	30.83	0.0003011	0.0005105
22243	FALSE	High	LSSEMNTSTVNSAR	[R].LSSEMNTSTVNSAR.[E]		0.00176479	0.000440814	1	1	1	P20700	P20700 [277-290]		P20700	0	1496.7	14				NoQuanValues	High	High	2	748.854	-0.63	-0.00047	16.8485	2.29		0.0003011	0.0006473
22244	FALSE	High	LSSEMNTSTVNSAR	[R].LSSEMNTSTVNSAR.[E]	1xOxidation [M5]	0.000569202	0.000440814	1	1	1	P20700	P20700 [277-290]		P20700	0	1512.7	14	100	799169	799169		High	High	2	756.851	-0.65	-0.00049	11.4225	2.39	11.42	0.0003011	0.0001812
22261	FALSE	High	ISSLLEEQFQQGK	[K].ISSLLEEQFQQGK.[L]		3.31128e-05	0.000440814	1	1	1	P62241	P62241 [158-170]		P62241	0	1506.78	13	100	10730215	10730215		High	High	2	753.893	-0.74	-0.00056	36.5349	3.12	36.56	0.0003011	7.448e-06
22265	FALSE	High	ISSIQSIVPALEIANAHR	[K].ISSIQSIVPALEIANAHR.[K]		2.65533e-08	0.000440814	1	1	1	P10809	P10809 [251-268]		P10809	0	1919.07	18	100	4979368	4979368		High	High	3	640.362	0.58	0.00037	49.5283	5.35	49.57	0.0003011	2.492e-09
22289	FALSE	High	ISSSKGSLGGGFSSGGFSGGSFSR	[R].ISSSKGSLGGGFSSGGFSGGSFSR.[G]		2.73402e-05	0.000440814	1	1	1	P13645	P13645 [36-59]		P13645	1	2210.05	24	100	2084840	2084840		High	High	3	737.353	-1.15	-0.00085	32.4617	4.12	32.43	0.0003011	6.023e-06
22294	FALSE	High	ISSVLAGGSCR	[R].ISSVLAGGSCR.[A]	1xCarbamidomethyl [C10]	0.000830043	0.000440814	2	2	1	P02533; P08779	P02533 [31-41]; P08779 [31-41]		P02533; P08779	0	1106.56	11	100	4.50212e+06	4.50212e+06	NotUnique	High	High	2	553.785	-0.08	-4e-05	19.5615	3.33	19.57	0.0003011	0.0002771
22300	FALSE	High	ISTEVGITNVDLSTVDKDQSIAPK	[K].ISTEVGITNVDLSTVDKDQSIAPK.[T]		0.0426938	0.00165111	1	1	1	P04844	P04844 [369-392]		P04844	1	2530.32	24				NoQuanValues	High	High	3	844.112	-0.91	-0.00076	41.785	1.93		0.001024	0.02336
22323	FALSE	High	LSVEGFAVDK	[K].LSVEGFAVDK.[M]		0.00512779	0.000440814	1	1	1	P55786	P55786 [854-863]		P55786	0	1064.56	10	100	4.18899e+06	4.18899e+06		High	High	2	532.784	-1.67	-0.00089	35.772	2.1	35.75	0.0003011	0.002144
22338	FALSE	High	ISVYYNEATGGK	[R].ISVYYNEATGGK.[Y]		0.000642982	0.000440814	1	1	2	P07437	P07437 [47-58]		P07437	0	1301.64	12	100	25875984	25875984		High	High	2	651.322	-0.62	-0.0004	23.395	3.34	23.47	0.0003011	0.0002083
22374	FALSE	High	LTAYAMTIPFVR	[K].LTAYAMTIPFVR.[Q]		0.0556033	0.0024686	1	1	1	P40939	P40939 [268-279]		P40939	0	1382.75	12				NoQuanValues	High	High	2	691.879	0.07	5e-05	51.4114	1.24		0.001522	0.03151
22375	FALSE	High	LTAYAMTIPFVR	[K].LTAYAMTIPFVR.[Q]	1xOxidation [M6]	0.112973	0.00557586	1	1	1	P40939	P40939 [268-279]		P40939	0	1398.74	12	100	12055928	12055928		High	High	2	699.876	-0.48	-0.00034	46.1264	1.37	46.63	0.003825	0.07111
22380	FALSE	High	LTDCVVMR	[K].LTDCVVMR.[D]	1xCarbamidomethyl [C4]; 1xOxidation [M7]	0.0546775	0.0020673	1	1	1	P22626	P22626 [47-54]		P22626	0	1009.48	8	100	1.17399e+06	1.17399e+06		High	High	2	505.244	-0.24	-0.00012	16.2583	1.27	16.23	0.001024	0.03084
22099	FALSE	High	LSNIFVIGK	[R].LSNIFVIGK.[G]		0.00330134	0.000440814	1	1	2	P62701	P62701 [222-230]		P62701	0	990.598	9	100	5890915	5890915		High	High	2	495.802	-0.67	-0.00033	42.8544	2.63	42.93	0.0003011	0.001301
22068	FALSE	High	LSIVPVR	[K].LSIVPVR.[R]		0.0815332	0.00385897	1	1	2	P15880	P15880 [160-166]		P15880	0	783.509	7				NoQuanValues	High	High	2	392.258	-0.6	-0.00024	33.0569	2.16		0.002605	0.04884
22067	FALSE	High	LSLVFLQYCIMANFFWLLVEGLYLHTLLVAMLPPR	[K].LSLVFLQYCIMANFFWLLVEGLYLHTLLVAMLPPR.[R]	1xCarbamidomethyl [C9]; 2xOxidation [M11; M31]	0.0336552	0.000868504	1	1	1	P41587	P41587 [204-238]		P41587	0	4213.25	35	100	1.18898e+06	1.18898e+06		High	High	5	843.461	7.29	0.00614	45.788	2.18	44.95	0.000558	0.01777
22059	FALSE	High	ISISTSGGSFR	[R].ISISTSGGSFR.[N]		0.000401812	0.000440814	1	1	2	P13647	P13647 [74-84]		P13647	0	1111.57	11	100	55952620	55952620		High	High	2	556.291	-0.17	-0.0001	26.7627	2.8	26.89	0.0003011	0.0001227
21842	FALSE	High	LSEQELQFR	[K].LSEQELQFR.[R]		0.00295703	0.000440814	1	1	3	Q16891	Q16891 [517-525]		Q16891	0	1149.59	9	100	4.08172e+06	4.08172e+06		High	High	2	575.298	-0.72	-0.00041	29.7295	2.96	29.89	0.0003011	0.001155
21844	FALSE	High	ISEQFTAMFR	[R].ISEQFTAMFR.[R]		0.00050097	0.000440814	2	6	1	P07437; P68371	P07437 [381-390]; P68371 [381-390]		Q13885; Q13509; P04350; P07437; P68371; Q9BVA1	0	1229.6	10	100	2.75857e+06	2.75857e+06	NotUnique	High	High	2	615.302	-0.8	-0.00049	43.1314	2.9	43.13	0.0003011	0.0001575
21845	FALSE	High	ISEQFTAMFR	[R].ISEQFTAMFR.[R]	1xOxidation [M8]	0.00409089	0.000440814	2	6	1	P07437; P68371	P07437 [381-390]; P68371 [381-390]		Q13885; Q13509; P04350; P07437; P68371; Q9BVA1	0	1245.59	10	100	10279899	10279899	NotUnique	High	High	2	623.3	-0.53	-0.00033	33.1906	1.83	33.2	0.0003011	0.001661
21862	FALSE	High	LSFGLEDEPLETATK	[K].LSFGLEDEPLETATK.[E]		0.000135709	0.000440814	1	1	1	O94905	O94905 [323-337]		O94905	0	1649.83	15	100	1.76814e+06	1.76814e+06		High	High	2	825.417	-0.39	-0.00032	45.656	2.35	45.67	0.0003011	3.631e-05
21863	FALSE	High	LSFGLEDEPLETATKEN	[K].LSFGLEDEPLETATKEN.[-]		0.151195	0.00891867	1	1	1	O94905	O94905 [323-339]		O94905	1	1892.91	17				NoQuanValues	High	High	2	946.96	0.46	0.00044	45.4422	1.56		0.006005	0.09921
21891	FALSE	High	ISGETIFVTAPHEATAGIIGVNR	[R].ISGETIFVTAPHEATAGIIGVNR.[K]		0.00116218	0.000440814	1	1	1	Q00610	Q00610 [298-320]		Q00610	0	2353.25	23				NoQuanValues	High	High	3	785.088	-0.5	-0.00039	47.0538	2.64		0.0003011	0.0004051
21916	FALSE	High	ISGLIYEETR	[R].ISGLIYEETR.[G]		0.000179315	0.000440814	1	1	3	P62805	P62805 [47-56]		P62805	0	1180.62	10	100	96318856	96318856		High	High	2	590.814	-0.36	-0.00021	30.9451	3.52	30.82	0.0003011	4.955e-05
21961	FALSE	High	ISGVGIDQPPYGIFVINQK	[R].ISGVGIDQPPYGIFVINQK.[T]		0.00249935	0.000440814	1	1	2	Q02413	Q02413 [87-105]		Q02413	0	2045.11	19	100	3.11519e+06	3.11519e+06		High	High	3	682.373	-0.45	-0.00031	51.3083	2.01	51.27	0.0003011	0.0009572
22389	FALSE	High	ITDLLPNITR	[R].ITDLLPNITR.[N]		0.000210962	0.000440814	1	1	1	Q96AA3	Q96AA3 [221-230]		Q96AA3	0	1155.67	10	100	1.64666e+06	1.64666e+06		High	High	2	578.34	-1.1	-0.00064	43.2987	3.15	43.32	0.0003011	5.964e-05
21986	FALSE	High	LSKDPNIVIAK	[K].LSKDPNIVIAK.[M]		0.0754844	0.00355682	1	1	1	P30101	P30101 [423-433]		P30101	1	1197.72	11	100	1.97925e+06	1.97925e+06		High	High	3	399.911	-0.55	-0.00022	21.5005	1.98	21.47	0.002179	0.0448
22007	FALSE	High	ISLADIAQK	[R].ISLADIAQK.[L]		0.00347814	0.000440814	1	1	1	O43242	O43242 [417-425]		O43242	0	958.557	9	100	2.75024e+06	2.75024e+06		High	High	2	479.782	0.42	0.0002	34.2489	3.16	34.27	0.0003011	0.001384
22010	FALSE	High	LSLDELHR	[K].LSLDELHR.[K]		0.0368541	0.00165111	1	1	2	P05023	P05023 [46-53]		P05023	0	982.532	8	100	5.02907e+06	5.02907e+06		High	High	2	491.769	-0.08	-4e-05	26.174	2.45	25.86	0.001024	0.01975
22017	FALSE	High	LSLEGDHSTPPSAYGSVK	[K].LSLEGDHSTPPSAYGSVK.[A]		0.00130518	0.000440814	1	2	1	P07355	P07355 [11-28]		A6NMY6; P07355	0	1844.9	18				NoQuanValues	High	High	3	615.639	0.34	0.00021	26.0976	2.28		0.0003011	0.0004606
22027	FALSE	High	ISIGGGSCAISGGYGSR	[R].ISIGGGSCAISGGYGSR.[A]	1xCarbamidomethyl [C8]	3.09409e-07	0.000440814	2	3	1	P04259; P02538	P04259 [70-86]; P02538 [70-86]		P04259; P02538; P48668	0	1598.76	17	100	3.65721e+06	3.65721e+06	NotUnique	High	High	2	799.883	-0.72	-0.00057	29.1825	4.49	29.19	0.0003011	3.936e-08
22028	FALSE	High	ISLGLPVGAVINCADNTGAK	[R].ISLGLPVGAVINCADNTGAK.[N]	1xCarbamidomethyl [C13]	6.36814e-06	0.000440814	1	1	1	P62829	P62829 [16-35]		P62829	0	1970.04	20	100	4424532	4424532		High	High	2	985.521	-1.25	-0.00123	50.3425	3.1	50.32	0.0003011	1.172e-06
22039	FALSE	High	LSIILQK	[K].LSIILQK.[L]		0.146526	0.00891867	1	1	1	Q96M89	Q96M89 [600-606]		Q96M89	0	814.54	7	100	2205083	2205083		High	High	1	814.539	-0.52	-0.00042	37.5777	2.27	37.56	0.005823	0.09585
22045	FALSE	High	LSILYPATTGR	[K].LSILYPATTGR.[N]		0.000196767	0.000440814	1	1	2	P30041	P30041 [145-155]		P30041	0	1191.67	11	100	7379704	7379704		High	High	2	596.34	-0.56	-0.00033	38.2323	3.14	38.28	0.0003011	5.518e-05
22051	FALSE	High	ISLPVILMDETLK	[K].ISLPVILMDETLK.[F]	1xOxidation [M8]	0.000697408	0.000440814	1	1	1	P16615	P16615 [972-984]		P16615	0	1487.84	13	100	2.58076e+06	2.58076e+06		High	High	2	744.424	1.29	0.00096	51.5383	2.27	51.57	0.0003011	0.0002284
21987	FALSE	High	LSKEDIER	[R].LSKEDIER.[M]		0.0205971	0.000440814	1	1	1	P11142	P11142 [510-517]		P11142	1	989.526	8	100	713504	713504		High	High	2	495.267	-0.4	-0.0002	11.7172	2.02	11.7	0.0003011	0.01024
22413	FALSE	High	LTEGCSFR	[R].LTEGCSFR.[R]	1xCarbamidomethyl [C5]	0.0328989	0.000868504	1	2	1	Q71UM5	Q71UM5 [73-80]		Q71UM5; P42677	0	969.446	8	100	3.47234e+06	3.47234e+06		High	High	2	485.226	-0.87	-0.00042	15.6417	2.57	15.63	0.000558	0.01741
22430	FALSE	High	ITESEEVVSR	[R].ITESEEVVSR.[E]		0.00800638	0.000440814	1	1	2	P02545	P02545 [63-72]		P02545	0	1148.58	10	100	768837	768837		High	High	2	574.801	13.42	0.00771	15.3497	2.59	15.3	0.0003011	0.003518
22434	FALSE	High	LTFDSSFSPNTGK	[K].LTFDSSFSPNTGK.[K]		0.00123161	0.000440814	1	1	1	P21796	P21796 [97-109]		P21796	0	1400.67	13	100	3579638	3579638		High	High	2	700.838	-0.17	-0.00012	34.3789	1.52	34.26	0.0003011	0.0004302
22574	FALSE	High	LTQEETNFK	[K].LTQEETNFK.[S]		0.155996	0.00994649	1	1	1	Q9NTJ3	Q9NTJ3 [565-573]		Q9NTJ3	0	1109.55	9	100	2.07741e+06	2.07741e+06		High	High	2	555.277	0.18	0.0001	15.3862	1.39	15.45	0.006599	0.1029
22587	FALSE	High	ITQSNAILR	[K].ITQSNAILR.[Y]		0.0127066	0.000440814	1	3	1	P21266	P21266 [74-82]		P21266; P46439; P28161	0	1015.59	9	100	8.04045e+06	8.04045e+06		High	High	2	508.298	0.05	3e-05	20.2294	2.56	20.46	0.0003011	0.005937
22605	FALSE	High	LTSLNVK	[K].LTSLNVK.[Y]		0.148844	0.00891867	1	2	1	P26599	P26599 [260-266]		P26599; O95758	0	774.472	7	100	3.63442e+06	3.63442e+06		High	High	2	387.739	-0.88	-0.00034	18.7291	2.18	18.68	0.006005	0.0974
22608	FALSE	High	ITSPLMEPSSIEK	[R].ITSPLMEPSSIEK.[I]		6.60697e-05	0.000440814	1	1	1	P28066	P28066 [54-66]		P28066	0	1431.74	13	100	1.68732e+06	1.68732e+06		High	High	2	716.373	-0.37	-0.00027	36.1677	2.25	36.14	0.0003011	1.612e-05
22609	FALSE	High	ITSPLMEPSSIEK	[R].ITSPLMEPSSIEK.[I]	1xOxidation [M6]	0.000397174	0.000440814	1	1	1	P28066	P28066 [54-66]		P28066	0	1447.73	13	100	3368755	3368755		High	High	2	724.371	-0.65	-0.00047	30.8142	1.91	30.67	0.0003011	0.0001211
22627	FALSE	High	ITTGAQDDLRK	[R].ITTGAQDDLRK.[V]		0.0775943	0.00385897	1	1	1	Q9Y4W6	Q9Y4W6 [642-652]		Q9Y4W6	1	1217.65	11	100	508865	508865		High	High	3	406.554	-0.1	-4e-05	12.1168	1.47	12.08	0.002396	0.04606
22640	FALSE	High	LTVAENEAETK	[K].LTVAENEAETK.[L]		0.000159661	0.000440814	1	1	1	P07814	P07814 [1390-1400]		P07814	0	1204.61	11	100	1.89673e+06	1.89673e+06		High	High	2	602.806	-0.15	-9e-05	15.1583	2.96	15.14	0.0003011	4.365e-05
22645	FALSE	High	LTVEDPVTVEYITR	[KR].LTVEDPVTVEYITR.[FY]		5.01936e-06	0.000440814	1	2	3	O14818	O14818 [96-109]		Q8TAA3; O14818	0	1634.86	14	100	2.07758e+06	2.07758e+06		High	High	2	817.935	-0.82	-0.00067	44.8883	3.34	44.87	0.0003011	8.941e-07
22572	FALSE	High	LTQDQDVDVK	[K].LTQDQDVDVK.[Y]		0.002005	0.000440814	1	1	2	P30153	P30153 [567-576]		P30153	0	1160.58	10	100	1.63612e+06	1.63612e+06		High	High	2	580.793	-0.6	-0.00035	14.0203	2.03	14.02	0.0003011	0.000744
22648	FALSE	High	ITVLEALR	[R].ITVLEALR.[H]		0.0934842	0.00457719	1	3	1	Q5T9A4	Q5T9A4 [291-298]		Q5T9A4; Q5T2N8; Q9NVI7	0	914.567	8	100	5113834	5113834		High	High	2	457.787	-0.47	-0.00021	39.158	1.85	39.08	0.003253	0.05703
22677	FALSE	High	IVADKDYSVTANSK	[K].IVADKDYSVTANSK.[I]		3.64745e-06	0.000440814	1	1	2	P07195	P07195 [78-91]		P07195	1	1510.77	14	100	10200112	10200112		High	High	2	755.89	-0.85	-0.00064	15.3451	3.54	15.35	0.0003011	6.247e-07
22691	FALSE	High	LVAIVDVIDQNR	[K].LVAIVDVIDQNR.[A]		8.57925e-05	0.000440814	1	1	2	P50914	P50914 [24-35]		P50914	0	1354.77	12				NoQuanValues	High	High	2	677.887	-1.56	-0.00106	47.9848	3.47		0.0003011	2.171e-05
22697	FALSE	High	IVAVTGAEAQK	[R].IVAVTGAEAQK.[A]		0.00464697	0.000440814	1	1	1	P49588	P49588 [752-762]		P49588	0	1086.62	11				NoQuanValues	High	High	2	543.81	-1.75	-0.00095	16.885	1.58		0.0003011	0.00191
22705	FALSE	High	IVCTPGQGLGDLR	[K].IVCTPGQGLGDLR.[T]	1xCarbamidomethyl [C3]	0.0070499	0.000440814	1	1	1	Q9Y5L0	Q9Y5L0 [310-322]		Q9Y5L0	0	1385.72	13	100	3.78821e+06	3.78821e+06		High	High	2	693.36	-5.59	-0.00387	32.2058	2.23	32.21	0.0003011	0.003056
22708	FALSE	High	IVDDWANDGWGLKK	[R].IVDDWANDGWGLKK.[A]		0.0587992	0.00284239	1	1	2	P27824	P27824 [446-459]		P27824	1	1616.81	14	100	2.48711e+06	2.48711e+06		High	High	3	539.607	-0.75	-0.00041	37.5754	2.07	37.6	0.00175	0.03352
22721	FALSE	High	IVEDEPNKICEADR	[R].IVEDEPNKICEADR.[V]	1xCarbamidomethyl [C10]	0.00197041	0.000440814	1	1	1	P55060	P55060 [76-89]		P55060	1	1687.8	14	100	1.51152e+06	1.51152e+06		High	High	3	563.27	-0.15	-8e-05	16.789	2.59	16.14	0.0003011	0.0007291
22730	FALSE	High	IVEIPFNSTNK	[K].IVEIPFNSTNK.[Y]		0.000351596	0.000440814	1	1	2	P05023	P05023 [477-487]		P05023	0	1261.68	11	100	19244612	19244612		High	High	2	631.343	-0.52	-0.00033	36.1486	3.08	36.24	0.0003011	0.0001057
22733	FALSE	High	IVELTLPR	[R].IVELTLPR.[V]		0.0256018	0.000868504	1	1	1	P59827	P59827 [229-236]		P59827	0	940.583	8	100	1281162	1281162		High	High	2	470.794	-1.2	-0.00056	39.6119	2.38	39.52	0.000558	0.01308
22652	FALSE	High	LTVNDFVR	[K].LTVNDFVR.[D]		0.0241793	0.000868504	1	2	1	O75746	O75746 [407-414]		O75746; Q9UJS0	0	963.526	8				NoQuanValues	High	High	2	482.267	-0.07	-3e-05	35.8674	2.29		0.000558	0.01226
21838	FALSE	High	LSENVIDR	[R].LSENVIDR.[M]		0.0738358	0.00355682	1	1	2	Q9NX63	Q9NX63 [28-35]		Q9NX63	0	945.5	8	100	4566879	4566879		High	High	2	473.253	-0.52	-0.00024	19.2538	1.78	19.5	0.002179	0.04344
22570	FALSE	High	LTPYEVDELRR	[R].LTPYEVDELRR.[K]		0.00104691	0.000440814	1	1	1	Q92841	Q92841 [144-154]		Q92841	1	1390.73	11				NoQuanValues	High	High	3	464.249	0.14	7e-05	28.056	2.29		0.0003011	0.000359
22548	FALSE	High	LTPEYLQLMK	[K].LTPEYLQLMK.[Y]	1xOxidation [M9]	0.0310798	0.000868504	1	1	1	O94905	O94905 [276-285]		O94905	0	1251.67	10	100	2300012	2300012		High	High	2	626.336	-0.59	-0.00037	34.9969	1.6	34.95	0.000558	0.01627
22435	FALSE	High	LTFDTTFSPNTGK	[K].LTFDTTFSPNTGK.[K]		0.000110758	0.000440814	1	1	1	P45880	P45880 [108-120]		P45880	0	1428.7	13	100	8476921	8476921		High	High	2	714.853	-1.23	-0.00088	37.4129	2.83	37.47	0.0003011	2.894e-05
22436	FALSE	High	LTFDTTFSPNTGKK	[K].LTFDTTFSPNTGKK.[S]		4.88548e-05	0.000440814	1	1	4	P45880	P45880 [108-121]		P45880	1	1556.8	14	100	6.59277e+06	6.59277e+06		High	High	2	778.901	0.05	4e-05	32.0615	2.87	32.06	0.0003011	1.154e-05
22437	FALSE	High	LTFSCLGGSDNFK	[K].LTFSCLGGSDNFK.[H]	1xCarbamidomethyl [C5]	9.46906e-05	0.000440814	1	1	2	Q15185	Q15185 [36-48]		Q15185	0	1445.67	13				NoQuanValues	High	High	2	723.338	-2.22	-0.00161	39.1771	2.4		0.0003011	2.428e-05
22443	FALSE	High	LTGAVMHYGNMK	[K].LTGAVMHYGNMK.[F]		0.0446648	0.00165111	3	5	1	P13535; P12882; Q9Y623	P13535 [355-366]; P12882 [355-366]; Q9Y623 [355-366]		P13535; Q9UKX3; P11055; P12882; Q9Y623	0	1321.64	12	100	1.43749e+06	1.43749e+06	NotUnique	High	High	2	661.323	-1.06	-0.0007	21.9479	1.36	21.6	0.001024	0.02456
22455	FALSE	High	LTGMAFR	[K].LTGMAFR.[V]		0.133985	0.00759805	2	2	2	O14556; P04406	O14556 [300-306]; P04406 [228-234]		O14556; P04406	0	795.418	7	100	14695405	14695405	NotUnique	High	High	2	398.212	-1.27	-0.0005	25.0531	2.1	24.9	0.005233	0.08618
22497	FALSE	High	LTLDKLDVK	[K].LTLDKLDVK.[G]		0.02013	0.000440814	1	1	1	P00558	P00558 [7-15]		P00558	1	1044.63	9	100	1463782	1463782		High	High	2	522.819	0.93	0.00048	29.3107	2.35	29.29	0.0003011	0.009986
22498	FALSE	High	ITLDNAYMEK	[K].ITLDNAYMEK.[C]		0.00123161	0.000440814	1	1	1	P14618	P14618 [142-151]		P14618	0	1197.58	10	100	1.97326e+06	1.97326e+06		High	High	2	599.294	-0.24	-0.00014	29.7447	1.96	29.74	0.0003011	0.0004303
22510	FALSE	High	LTLISEDIK	[K].LTLISEDIK.[S]		0.0176402	0.000440814	1	1	1	P18031	P18031 [142-150]		P18031	0	1031.6	9				NoQuanValues	High	High	2	516.302	-0.7	-0.00036	36.7919	1.83		0.0003011	0.008594
22565	FALSE	High	ITPSYVAFTPEGER	[R].ITPSYVAFTPEGER.[L]		0.000261505	0.000440814	1	1	3	P11021	P11021 [61-74]		P11021	0	1566.78	14	100	8.91859e+06	8.91859e+06		High	High	2	783.894	0.77	0.0006	37.3834	3.06	37.47	0.0003011	7.585e-05
22517	FALSE	High	ITLPVDFVTADKFDENAK	[K].ITLPVDFVTADKFDENAK.[T]		1.74507e-06	0.000440814	1	1	2	P00558	P00558 [280-297]		P00558	1	2023.04	18	100	5007057	5007057		High	High	3	675.018	-0.12	-8e-05	49.3574	3.99	49.29	0.0003011	2.744e-07
22521	FALSE	High	LTLSALVDGK	[K].LTLSALVDGK.[S]		0.00184861	0.000440814	1	1	3	P45880	P45880 [268-277]		P45880	0	1016.6	10	100	13019200	13019200		High	High	2	508.803	-0.74	-0.00038	42.6165	2.15	42.38	0.0003011	0.0006779
22522	FALSE	High	ITLSQVGDVLR	[K].ITLSQVGDVLR.[A]		0.000481024	0.000440814	1	1	3	P05976	P05976 [70-80]		P05976	0	1200.69	11	100	9388166	9388166		High	High	2	600.851	-0.54	-0.00032	45.0805	2.89	45.12	0.0003011	0.0001502
22523	FALSE	High	LTISSPLEAHK	[R].LTISSPLEAHK.[A]		0.095542	0.00488639	1	1	1	Q15393	Q15393 [152-162]		Q15393	0	1195.67	11	100	3.39987e+06	3.39987e+06		High	High	3	399.228	0.49	0.0002	28.4588	1.55	27.79	0.003424	0.05842
22526	FALSE	High	ITITNDQNR	[K].ITITNDQNR.[L]		0.01003	0.000440814	1	1	1	P11021	P11021 [524-532]		P11021	0	1074.55	9	100	4405702	4405702		High	High	2	537.781	-0.05	-3e-05	14.1826	2.59	14.19	0.0003011	0.00454
22544	FALSE	High	LTPEEEEILNK	[K].LTPEEEEILNK.[K]		0.00330134	0.000440814	1	1	2	P62241	P62241 [129-139]		P62241	0	1314.68	11	100	7114228	7114228		High	High	2	657.843	-0.73	-0.00048	29.0772	2.04	29.14	0.0003011	0.001302
22545	FALSE	High	LTPEELER	[R].LTPEELER.[MA]		0.0305536	0.000868504	1	2	3	P11021	P11021 [533-540]		P11021; O95399	0	986.515	8	100	7765591	7765591		High	High	2	493.761	-0.68	-0.00033	20.2782	2.55	20.32	0.000558	0.01597
22546	FALSE	High	LTPEYLELK	[K].LTPEYLELK.[K]		0.0245977	0.000868504	1	1	2	O75477	O75477 [278-286]		O75477	0	1105.61	9	100	1.39796e+06	1.39796e+06		High	High	2	553.31	-1.56	-0.00086	37.3819	1.86	37.29	0.000558	0.01252
22547	FALSE	High	LTPEYLQLMK	[K].LTPEYLQLMK.[Y]		0.00585819	0.000440814	1	1	1	O94905	O94905 [276-285]		O94905	0	1235.67	10	100	2.9947e+06	2.9947e+06		High	High	2	618.339	-0.17	-0.0001	44.2733	2.13	44.27	0.0003011	0.002487
22520	FALSE	High	LTLSALLDGK	[K].LTLSALLDGK.[N]		0.00495268	0.000440814	2	2	2	P21796; Q9Y277	P21796 [257-266]; Q9Y277 [257-266]		P21796; Q9Y277	0	1030.61	10	100	2.19542e+07	2.19542e+07	NotUnique	High	High	2	515.81	-1.17	-0.0006	47.2312	1.54	48.54	0.0003011	0.002055
21828	FALSE	High	ISEIEDAAFLAR	[RK].ISEIEDAAFLAR.[E]		0.000122957	0.000440814	2	2	1	O75477; O94905	O75477 [244-255]; O94905 [242-253]		O75477; O94905	0	1334.7	12	100	12800390	12800390	NotUnique	High	High	2	667.851	-0.96	-0.00064	41.6501	3.07	41.69	0.0003011	3.245e-05
21819	FALSE	High	LSEGFSIHTR	[R].LSEGFSIHTR.[D]		0.0215635	0.000440814	1	1	1	P20618	P20618 [57-66]		P20618	0	1146.59	10	100	1.28428e+06	1.28428e+06		High	High	3	382.868	-0.54	-0.00021	22.4325	2.23	22.4	0.0003011	0.01075
21809	FALSE	High	LSEDYGVLK	[R].LSEDYGVLK.[T]		0.00606521	0.000440814	1	1	1	P32119	P32119 [111-119]		P32119	0	1023.54	9				NoQuanValues	High	High	2	512.272	0.47	0.00024	26.9723	2.29		0.0003011	0.002585
21348	FALSE	High	LPVALDPGAK	[K].LPVALDPGAK.[I]		0.00148288	0.000440814	1	1	4	P04843	P04843 [117-126]		P04843	0	980.578	10	100	28367994	28367994		High	High	2	490.792	-0.69	-0.00034	31.3677	2.02	31.4	0.0003011	0.0005297
21350	FALSE	High	LPVEEAYKR	[R].LPVEEAYKR.[G]		0.0511206	0.00165111	1	1	1	P15924	P15924 [2310-2318]		P15924	1	1104.6	9				NoQuanValues	High	High	3	368.873	-0.43	-0.00016	16.9216	1.95		0.001024	0.02871
21359	FALSE	High	IPVGPETLGR	[K].IPVGPETLGR.[I]		0.00311541	0.000440814	1	1	2	P06576	P06576 [134-143]		P06576	0	1038.59	10	100	29871798	29871798		High	High	2	519.801	0.18	9e-05	29.4311	2.55	29.55	0.0003011	0.001218
21360	FALSE	High	LPVGTTATLYFR	[K].LPVGTTATLYFR.[D]		0.0159978	0.000440814	1	1	1	Q9NZ01	Q9NZ01 [68-79]		Q9NZ01	0	1338.74	12				NoQuanValues	High	High	2	669.874	-0.45	-0.0003	44.8117	1.47		0.0003011	0.00768
21387	FALSE	High	IPYTTVLR	[K].IPYTTVLR.[L]		0.0540686	0.00165111	1	1	1	Q08945	Q08945 [234-241]		Q08945	0	962.567	8				NoQuanValues	High	High	2	481.787	0.19	9e-05	32.5236	1.89		0.001024	0.03057
21392	FALSE	High	LQAEAQQLR	[R].LQAEAQQLR.[K]		0.0706404	0.00355682	1	1	1	Q16543	Q16543 [84-92]		Q16543	0	1056.58	9				NoQuanValues	High	High	2	528.792	-1.96	-0.00104	15.6021	1.49		0.002179	0.04143
21393	FALSE	High	LQAEIEGLK	[R].LQAEIEGLK.[G]		0.0987078	0.00488639	1	1	1	P05787	P05787 [317-325]		P05787	0	1000.57	9	100	2.09963e+06	2.09963e+06		High	High	2	500.787	-0.39	-0.0002	29.9247	1.99	29.87	0.003424	0.06063
21410	FALSE	High	LQDAEEHVEAVNAK	[R].LQDAEEHVEAVNAK.[C]		0.00266397	0.000440814	1	1	1	P12882	P12882 [1401-1414]		P12882	0	1552.76	14	100	1.79151e+06	1.79151e+06		High	High	3	518.258	-0.24	-0.00013	15.3763	1.87	15.33	0.0003011	0.001028
21308	FALSE	High	LPSDVVTAVR	[K].LPSDVVTAVR.[G]		0.00433491	0.000440814	1	1	1	P04181	P04181 [363-372]		P04181	0	1056.6	10	100	60476576	60476576		High	High	2	528.805	-1.39	-0.00073	29.7806	2.65	28.89	0.0003011	0.001774
21411	FALSE	High	LQDAEEHVEAVNSK	[R].LQDAEEHVEAVNSK.[C]		2.58968e-06	0.000440814	1	1	2	Q9Y623	Q9Y623 [1401-1414]		Q9Y623	0	1568.76	14	100	1.05989e+07	1.05989e+07		High	High	2	784.88	-0.96	-0.00075	14.2538	3.83	14.24	0.0003011	4.272e-07
21413	FALSE	High	LQDEIQNMKEEMAR	[R].LQDEIQNMKEEMAR.[H]	2xOxidation [M8; M12]	0.0107494	0.000440814	1	1	1	P08670	P08670 [365-378]		P08670	1	1766.8	14				NoQuanValues	High	High	3	589.606	-0.61	-0.00036	12.8473	1.67		0.0003011	0.004908
21417	FALSE	High	IQDKEGIPPDQQR	[K].IQDKEGIPPDQQR.[L]		2.214e-06	0.000440814	1	4	34	P62987	P62987 [30-42]		P62987; P62979; P0CG47; P0CG48	1	1523.78	13	100	57304976	57304976		High	High	2	762.394	-0.45	-0.00034	13.4811	3.86	12.94	0.0003011	3.569e-07
21424	FALSE	High	LQDLVDKLQTK	[R].LQDLVDKLQTK.[V]		0.000108216	0.000440814	1	1	3	Q9Y623	Q9Y623 [1868-1878]		Q9Y623	1	1300.75	11	100	11821498	11821498		High	High	2	650.877	0.3	0.0002	28.1871	3.23	28.2	0.0003011	2.804e-05
21425	FALSE	High	IQDIVGILR	[R].IQDIVGILR.[D]		0.0108742	0.000440814	1	1	1	P46087	P46087 [243-251]		P46087	0	1026.63	9				NoQuanValues	High	High	2	513.818	-1.49	-0.00077	44.1814	1.41		0.0003011	0.004986
21429	FALSE	High	IQDWYDKK	[K].IQDWYDKK.[G]		0.0449173	0.00165111	1	1	4	P35527	P35527 [185-192]		P35527	1	1095.55	8	100	30925962	30925962		High	High	2	548.276	-1.24	-0.00068	16.8218	2.22	16.92	0.001024	0.02468
21430	FALSE	High	IQDWYDKKGPAAIQK	[K].IQDWYDKKGPAAIQK.[N]		0.00430987	0.000440814	1	1	2	P35527	P35527 [185-199]		P35527	2	1760.93	15	100	7.4659e+06	7.4659e+06		High	High	3	587.649	-0.54	-0.00032	21.9266	1.84	21.87	0.0003011	0.001764
21433	FALSE	High	LQEAGGDLGR	[R].LQEAGGDLGR.[R]		0.0537666	0.00165111	1	1	1	O75161	O75161 [924-933]		O75161	0	1015.52	10				NoQuanValues	High	High	2	508.262	-0.65	-0.00033	17.2395	1.88		0.001024	0.0303
21434	FALSE	High	IQEAGTEVVK	[R].IQEAGTEVVK.[A]		0.00390558	0.000440814	1	1	1	P40926	P40926 [230-239]		P40926	0	1073.58	10	100	8482522	8482522		High	High	2	537.295	-0.84	-0.00045	15.4784	2.31	15.49	0.0003011	0.001571
21412	FALSE	High	LQDAEIAR	[K].LQDAEIAR.[L]		0.109386	0.0052273	1	1	1	P06703	P06703 [48-55]		P06703	0	915.489	8	100	7.11024e+06	7.11024e+06		High	High	2	458.248	-1.33	-0.00061	15.1307	2.22	15.16	0.003617	0.06853
21446	FALSE	High	IQELEDLLAK	[R].IQELEDLLAK.[E]		0.00786871	0.000440814	1	1	1	P20700	P20700 [321-330]		P20700	0	1171.66	10	100	1.02102e+06	1.02102e+06		High	High	2	586.332	-0.08	-5e-05	43.5945	1.83	43.54	0.0003011	0.003461
21306	FALSE	High	IPSAVGYQPTLATDMGTMQER	[R].IPSAVGYQPTLATDMGTMQER.[I]	2xOxidation [M15; M18]	1.20595e-05	0.000440814	1	1	2	P06576	P06576 [325-345]		P06576	0	2298.07	21	100	1.92912e+07	1.92912e+07		High	High	3	766.696	-0.69	-0.00053	33.479	3.38	33.56	0.0003011	2.391e-06
21304	FALSE	High	IPSAVGYQPTLATDMGTMQER	[R].IPSAVGYQPTLATDMGTMQER.[I]		1.24373e-07	0.000440814	1	1	2	P06576	P06576 [325-345]		P06576	0	2266.08	21	100	9.09411e+06	9.09411e+06		High	High	3	756.032	-0.93	-0.0007	43.1475	5.36	43.2	0.0003011	1.414e-08
21003	FALSE	High	LNYGIPAIVK	[R].LNYGIPAIVK.[L]		0.00216203	0.000440814	1	1	2	P14923	P14923 [478-487]		P14923	0	1087.65	10	100	2312524	2312524		High	High	2	544.329	-0.19	-0.0001	42.6196	2.44	42.64	0.0003011	0.0008132
21058	FALSE	High	IPDPEAVKPDDWDEDAPAK	[K].IPDPEAVKPDDWDEDAPAK.[I]		0.000316715	0.000440814	1	1	1	P27824	P27824 [293-311]		P27824	0	2107.98	19	100	670280	670280		High	High	3	703.331	-1.1	-0.00078	33.5391	1.76	34.05	0.0003011	9.366e-05
21064	FALSE	High	IPDQLVILDMK	[R].IPDQLVILDMK.[H]		0.00717331	0.000440814	1	1	1	P49755	P49755 [117-127]		P49755	0	1284.72	11	100	1.33653e+06	1.33653e+06		High	High	2	642.865	0.01	0	49.7676	1.24	49.72	0.0003011	0.003112
21068	FALSE	High	LPDVYGVFQFK	[K].LPDVYGVFQFK.[V]		0.000125117	0.000440814	1	1	2	P39656	P39656 [381-391]		P39656	0	1312.69	11				NoQuanValues	High	High	2	656.85	-0.61	-0.0004	51.1161	2.6		0.0003011	3.301e-05
21069	FALSE	High	IPDWFLNR	[K].IPDWFLNR.[Q]		0.0330864	0.000868504	1	1	2	P62269	P62269 [79-86]		P62269	0	1060.56	8	100	9592247	9592247		High	High	2	530.782	-0.48	-0.00025	47.1136	2.64	47.15	0.000558	0.01752
21074	FALSE	High	LPEGDLGK	[R].LPEGDLGK.[E]		0.129794	0.00726902	1	2	1	Q6IS14	Q6IS14 [114-121]		Q6IS14; P63241	0	828.446	8	100	2.78699e+06	2.78699e+06		High	High	2	414.726	-0.6	-0.00025	16.7371	1.37	16.75	0.004828	0.08299
21082	FALSE	High	IPELAINPLGDR	[R].IPELAINPLGDR.[I]		0.0103237	0.000440814	1	1	2	Q99653	Q99653 [54-65]		Q99653	0	1307.73	12				NoQuanValues	High	High	2	654.369	-0.12	-8e-05	47.5837	1.75		0.0003011	0.004686
21095	FALSE	High	LPETVHTAVR	[R].LPETVHTAVR.[Y]		0.0150167	0.000440814	1	1	1	Q9Y5L0	Q9Y5L0 [469-478]		Q9Y5L0	0	1122.63	10	100	1.44473e+06	1.44473e+06		High	High	3	374.88	-0.67	-0.00025	16.3399	2.23	16.31	0.0003011	0.00716
21305	FALSE	High	IPSAVGYQPTLATDMGTMQER	[R].IPSAVGYQPTLATDMGTMQER.[I]	1xOxidation [M]	8.38091e-08	0.000440814	1	1	5	P06576	P06576 [325-345]		P06576	0	2282.08	21	100	1.75245e+07	1.75245e+07		High	High	2	1141.54	0.11	0.00012	36.4423	2.32	36.44	0.0003011	9.082e-09
21096	FALSE	High	IPETYPFNPPK	[K].IPETYPFNPPK.[V]		0.00390558	0.000440814	1	1	1	P61086	P61086 [62-72]		P61086	0	1302.67	11	100	1.81911e+06	1.81911e+06		High	High	2	651.84	-0.25	-0.00017	35.5553	1.62	35.51	0.0003011	0.001577
21145	FALSE	High	LPGIVAEGR	[K].LPGIVAEGR.[D]		0.0151034	0.000440814	1	1	1	P01008	P01008 [383-391]		P01008	0	911.531	9				NoQuanValues	High	High	2	456.269	-0.56	-0.00025	26.2608	2.28		0.0003011	0.007204
21187	FALSE	High	LPIGDVATQYFADR	[K].LPIGDVATQYFADR.[D]		3.19794e-05	0.000440814	1	1	1	Q99832	Q99832 [293-306]		Q99832	0	1565.8	14				NoQuanValues	High	High	2	783.401	-0.86	-0.00068	47.3368	3.06		0.0003011	7.162e-06
21206	FALSE	High	LPLQDVYK	[R].LPLQDVYK.[I]		0.0608005	0.00284239	1	3	3	P68104	P68104 [248-255]		Q05639; P68104; Q5VTE0	0	975.551	8	100	61704632	61704632		High	High	2	488.279	-0.38	-0.00019	31.0066	2.45	31.12	0.00175	0.03479
21207	FALSE	High	LPLQLDDAVRPEAEGEEEGR	[R].LPLQLDDAVRPEAEGEEEGR.[A]		4.42561e-08	0.000440814	1	1	1	P14868	P14868 [152-171]		P14868	0	2223.09	20				NoQuanValues	High	High	3	741.702	0.58	0.00043	37.2415	3.99		0.0003011	4.422e-09
21259	FALSE	High	LPPQDFLDR	[R].LPPQDFLDR.[L]		0.01003	0.000440814	1	1	1	Q07065	Q07065 [524-532]		Q07065	0	1100.57	9	100	1.67732e+06	1.67732e+06		High	High	2	550.79	-0.73	-0.0004	35.8636	2.05	35.58	0.0003011	0.004551
21282	FALSE	High	LPQTLSR	[K].LPQTLSR.[G]		0.114193	0.0058969	1	1	1	O95994	O95994 [40-46]		O95994	0	814.478	7	100	2.13845e+06	2.13845e+06		High	High	2	407.742	-0.89	-0.00036	16.7798	1.89	16.63	0.003825	0.07193
21288	FALSE	High	LPREPSNPER	[R].LPREPSNPER.[L]		0.0842631	0.00385897	1	1	1	P23588	P23588 [126-135]		P23588	1	1194.62	10	100	632862	632862		High	High	3	398.878	-1.56	-0.00062	12.1099	1.77	12.07	0.002605	0.05062
21295	FALSE	High	LPRPPPPEMPESLK	[R].LPRPPPPEMPESLK.[K]		1.18966e-06	0.000440814	1	1	2	Q00325	Q00325 [342-355]		Q00325	0	1587.86	14	100	2810129	2810129		High	High	3	529.957	-0.33	-0.00017	32.3211	3.34	32.35	0.0003011	1.784e-07
21106	FALSE	High	LPFPIIDDR	[K].LPFPIIDDR.[N]		0.00809949	0.000440814	1	1	1	P30041	P30041 [98-106]		P30041	0	1085.6	9	100	15408216	15408216		High	High	2	543.303	-0.94	-0.00051	48.1541	2.98	48.15	0.0003011	0.003571
22743	FALSE	High	IVEPYIAWGYPNLK	[R].IVEPYIAWGYPNLK.[S]		0.000302344	0.000440814	1	1	2	P18124	P18124 [135-148]		P18124	0	1662.89	14	100	3.7836e+06	3.7836e+06		High	High	2	831.947	-0.83	-0.00069	50.6422	2.59	50.58	0.0003011	8.895e-05
21453	FALSE	High	IQESHPELR	[K].IQESHPELR.[R]		0.0376991	0.00165111	1	1	2	Q9H9B4	Q9H9B4 [306-314]		Q9H9B4	0	1108.57	9	100	3.3101e+06	3.3101e+06		High	High	2	554.791	-0.03	-2e-05	12.6707	1.4	12.62	0.001024	0.02028
21466	FALSE	High	LQGEIAHVK	[R].LQGEIAHVK.[K]		0.0098577	0.000440814	1	1	3	P35908	P35908 [406-414]		P35908	0	994.568	9	100	19961608	19961608		High	High	2	497.788	0.89	0.00044	13.8107	2.1	13.85	0.0003011	0.004462
21561	FALSE	High	IQSTVTQPGGK	[K].IQSTVTQPGGK.[F]		0.0412712	0.00165111	1	3	1	Q5JPE7	Q5JPE7 [160-170]		Q5JPE7; Q15155; P69849	0	1115.61	11				NoQuanValues	High	High	2	558.306	-0.33	-0.00018	12.2564	1.62		0.001024	0.02245
21565	FALSE	High	LQTEAGEYSR	[R].LQTEAGEYSR.[Q]		0.111166	0.0052273	1	1	1	P13535	P13535 [1283-1292]		P13535	0	1153.55	10	100	877124	877124		High	High	2	577.278	-0.22	-0.00012	13.4625	1.13	12.94	0.003617	0.06943
21573	FALSE	High	IQTQPGYANTLR	[R].IQTQPGYANTLR.[D]		0.000339562	0.000440814	1	1	1	Q00325	Q00325 [190-201]		Q00325	0	1361.72	12	100	20009116	20009116		High	High	2	681.362	-0.43	-0.00029	21.8792	3.27	21.91	0.0003011	0.0001016
21575	FALSE	High	LQVALGELR	[K].LQVALGELR.[R]		0.0904749	0.00421229	1	1	1	P19474	P19474 [139-147]		P19474	0	998.599	9	100	2.59409e+06	2.59409e+06		High	High	2	499.803	-0.75	-0.00037	38.1422	2.59	38.11	0.003037	0.05497
21589	FALSE	High	LQVTNVLSQPLTQATVK	[R].LQVTNVLSQPLTQATVK.[L]		3.66869e-06	0.000440814	1	1	1	P04844	P04844 [290-306]		P04844	0	1840.05	17	100	5158664	5158664		High	High	2	920.528	-2.56	-0.00236	46.7522	2.53	46.75	0.0003011	6.325e-07
21590	FALSE	High	LQVVDQPLPVR	[R].LQVVDQPLPVR.[G]		0.0182588	0.000440814	1	1	2	P49327	P49327 [374-384]		P49327	0	1263.74	11				NoQuanValues	High	High	2	632.374	-1.22	-0.00077	36.8065	2.21		0.0003011	0.008923
21596	FALSE	High	LRAEIDNVKK	[R].LRAEIDNVKK.[Q]		0.154381	0.00994649	1	1	2	P13647	P13647 [396-405]		P13647	2	1185.69	10	100	6.12726e+06	6.12726e+06		High	High	3	395.903	-0.89	-0.00035	12.5416	2.92	12.48	0.006599	0.102
21601	FALSE	High	IRDEMVATEQER	[K].IRDEMVATEQER.[T]		3.6119e-08	0.000440814	1	1	2	P16615	P16615 [235-246]		P16615	1	1476.71	12	100	4436391	4436391		High	High	2	738.858	-1	-0.00074	15.0338	4.69	15	0.0003011	3.533e-09
21553	FALSE	High	LQSIGTENTEENRR	[R].LQSIGTENTEENRR.[F]		1.18277e-06	0.000440814	1	1	2	P04075	P04075 [44-57]		P04075	1	1646.81	14	100	1.46521e+07	1.46521e+07		High	High	3	549.608	-0.49	-0.00027	13.0933	3.56	13.11	0.0003011	1.774e-07
21602	FALSE	High	IRDEMVATEQER	[K].IRDEMVATEQER.[T]	1xOxidation [M5]	0.000970842	0.000440814	1	1	3	P16615	P16615 [235-246]		P16615	1	1492.71	12	100	8.76727e+06	8.76727e+06		High	High	3	498.24	-0.35	-0.00017	10.893	3.39	10.97	0.0003011	0.0003304
21627	FALSE	High	LRLESEGSPETLTNLR	[K].LRLESEGSPETLTNLR.[K]		1.07376e-05	0.000440814	1	1	2	Q9P035	Q9P035 [131-146]		Q9P035	1	1814.96	16	100	1.63827e+06	1.63827e+06		High	High	2	907.983	-0.7	-0.00063	33.9111	3.87	33.88	0.0003011	2.107e-06
21648	FALSE	High	LRSEIDNVK	[R].LRSEIDNVK.[K]		0.0202458	0.000440814	1	1	2	P04264	P04264 [408-416]		P04264	1	1073.59	9	100	9191894	9191894		High	High	2	537.301	-0.05	-3e-05	13.3432	3.04	13.38	0.0003011	0.01004
21649	FALSE	High	LRSEIDNVKK	[R].LRSEIDNVKK.[Q]		0.0866033	0.00385897	1	1	2	P04264	P04264 [408-417]		P04264	2	1201.69	10	100	9491407	9491407		High	High	2	601.349	0.17	0.0001	10.8218	2.5	10.81	0.002605	0.05217
21658	FALSE	High	LRVDPVNFK	[K].LRVDPVNFK.[L]		0.0275744	0.000868504	1	1	1	P69905	P69905 [92-100]		P69905	1	1087.63	9	100	13207341	13207341		High	High	2	544.316	-1.19	-0.00065	28.3404	2.9	28.37	0.000558	0.01418
21684	FALSE	High	LSAEKVEIATLTR	[K].LSAEKVEIATLTR.[E]		0.000592804	0.000440814	1	1	2	P25789	P25789 [206-218]		P25789	1	1430.82	13	100	1.12449e+06	1.12449e+06		High	High	3	477.612	-0.36	-0.00017	31.7382	3.05	31.67	0.0003011	0.0001896
21740	FALSE	High	ISAVSVAER	[R].ISAVSVAER.[V]		0.114193	0.0058969	1	1	1	Q08211	Q08211 [448-456]		Q08211	0	931.521	9	100	1.60079e+06	1.60079e+06		High	High	2	466.264	-0.57	-0.00027	19.3637	2.21	19.33	0.003825	0.0718
21774	FALSE	High	LSDGVAVLK	[K].LSDGVAVLK.[V]		0.0223175	0.000440814	1	1	1	P10809	P10809 [397-405]		P10809	0	901.535	9				NoQuanValues	High	High	2	451.271	-0.73	-0.00033	26.2833	2.05		0.0003011	0.01117
21781	FALSE	High	LSDLLAPISEQIK	[K].LSDLLAPISEQIK.[E]		0.0866033	0.00385897	1	1	1	Q01518	Q01518 [101-113]		Q01518	0	1426.82	13				NoQuanValues	High	High	2	713.91	-1.15	-0.00082	48.5394	2.29		0.002605	0.05239
21626	FALSE	High	IRLENEIQTYR	[K].IRLENEIQTYR.[S]		2.46276e-05	0.000440814	1	1	8	P13645	P13645 [440-450]		P13645	1	1434.77	11	100	138313352	138313352		High	High	2	717.889	-0.09	-6e-05	26.9993	4.15	27	0.0003011	5.349e-06
21455	FALSE	High	IQEVADELQK	[R].IQEVADELQK.[M]		0.0261935	0.000868504	1	1	1	P18085	P18085 [100-109]		P18085	0	1172.62	10	100	6876726	6876726		High	High	2	586.811	-0.29	-0.00017	21.5303	1.45	21.59	0.000558	0.01342
21552	FALSE	High	LQSIGTENTEENR	[R].LQSIGTENTEENR.[R]		0.00222564	0.000440814	1	1	1	P04075	P04075 [44-56]		P04075	0	1490.71	13	100	1.40794e+06	1.40794e+06		High	High	2	745.857	-0.96	-0.00071	15.5258	1.79	15.46	0.0003011	0.0008362
21537	FALSE	High	LQQLPADFGR	[K].LQQLPADFGR.[L]		0.00406725	0.000440814	1	1	1	Q96AG4	Q96AG4 [74-83]		Q96AG4	0	1144.61	10	100	3.18123e+06	3.18123e+06		High	High	2	572.809	-0.15	-8e-05	31.6847	2.01	31.72	0.0003011	0.001646
21476	FALSE	High	IQHELEEAEER	[R].IQHELEEAEER.[A]		9.6915e-05	0.000440814	1	1	2	P12882	P12882 [1903-1913]		P12882	0	1382.65	11	100	4841969	4841969		High	High	2	691.831	-0.13	-9e-05	13.9452	2.71	13.92	0.0003011	2.479e-05
21481	FALSE	High	LQKPNAAIR	[K].LQKPNAAIR.[D]		0.0497054	0.00165111	1	2	1	Q8IZP2	Q8IZP2 [157-165]		Q8IZP2; P50502	0	1010.61	9	100	611399	611399		High	High	3	337.542	-0.21	-7e-05	12.9742	1.53	12.91	0.001024	0.02773
21485	FALSE	High	IQIAPDSGGLPER	[K].IQIAPDSGGLPER.[S]		0.00140744	0.000440814	1	1	1	Q96AE4	Q96AE4 [134-146]		Q96AE4	0	1352.72	13	100	1.81317e+06	1.81317e+06		High	High	2	676.861	-1	-0.00068	30.7286	2.65	30.73	0.0003011	0.0005022
21488	FALSE	High	LQIDEQLR	[R].LQIDEQLR.[Q]		0.0321591	0.000868504	1	3	1	P51114	P51114 [369-376]		P51114; Q06787; P51116	0	1014.56	8				NoQuanValues	High	High	2	507.782	-0.53	-0.00027	27.2584	2.02		0.000558	0.01692
21491	FALSE	High	IQLELNQVK	[R].IQLELNQVK.[S]		0.00878212	0.000440814	3	4	2	P13535; P12882; Q9Y623	P13535 [1564-1572]; P12882 [1565-1573]; Q9Y623 [1565-1573]		P13535; P12882; Q9UKX2; Q9Y623	0	1084.64	9	100	20486788	20486788	NotUnique	High	High	2	542.822	-0.05	-3e-05	33.3608	2.38	33.41	0.0003011	0.003929
21494	FALSE	High	LQLLEDDKENR	[K].LQLLEDDKENR.[Y]		0.000230154	0.000440814	1	1	2	P09874	P09874 [572-582]		P09874	1	1372.71	11	100	9556617	9556617		High	High	2	686.856	-0.87	-0.0006	22.6396	2.86	22.65	0.0003011	6.548e-05
21502	FALSE	High	IQLVEEELDR	[R].IQLVEEELDR.[A]		0.00187019	0.000440814	2	4	3	P09493; P07951	P09493 [92-101]; P07951 [92-101]		P67936; P09493; P07951; P06753	0	1243.65	10				NoQuanValues	High	High	2	622.33	-0.37	-0.00023	34.6371	2.04		0.0003011	0.0006897
21503	FALSE	High	IQLVEEELDRAQER	[R].IQLVEEELDRAQER.[L]		0.0030974	0.000440814	2	4	1	P09493; P07951	P09493 [92-105]; P07951 [92-105]		P67936; P09493; P07951; P06753	1	1727.89	14				NoQuanValues	High	High	3	576.635	-0.92	-0.00053	33.063	3.43		0.0003011	0.001218
21542	FALSE	High	LQQVLQMESHIQSTSDR	[R].LQQVLQMESHIQSTSDR.[I]	1xOxidation [M7]	0.000125117	0.000440814	1	1	1	Q14974	Q14974 [558-574]		Q14974	0	2015.98	17	100	1.63957e+06	1.63957e+06		High	High	3	672.665	-0.54	-0.00037	21.408	3.16	21.38	0.0003011	3.303e-05
21504	FALSE	High	LQIWDTAGQER	[KR].LQIWDTAGQER.[FY]		0.000374777	0.000440814	2	20	3	P61026; Q9H0U4	P61026 [60-70]; Q9H0U4 [59-69]		P61026; P62820; Q96E17; P20336; Q86YS6; P61106; P20337; P59190; P61006; Q6IQ22; P20338; Q92928; P61018; Q96AX2; O95716; Q9H0U4; Q15286; Q15771; Q96DA2; Q92930	0	1316.66	11	100	7407326	7407326	NotUnique	High	High	2	658.833	-0.46	-0.0003	33.4767	2.67	33.51	0.0003011	0.0001136
21508	FALSE	High	LQMEAPHIIVGTPGR	[K].LQMEAPHIIVGTPGR.[V]		7.95565e-05	0.000440814	1	1	1	P60842	P60842 [147-161]		P60842	0	1618.87	15	100	2.15727e+06	2.15727e+06		High	High	3	540.296	-0.48	-0.00026	37.9205	3.12	37.93	0.0003011	1.996e-05
21509	FALSE	High	LQMEAPHIIVGTPGR	[K].LQMEAPHIIVGTPGR.[V]	1xOxidation [M3]	6.86731e-06	0.000440814	1	1	3	P60842	P60842 [147-161]		P60842	0	1634.87	15	100	4624137	4624137		High	High	3	545.627	-0.76	-0.00042	29.2724	3.64	29.18	0.0003011	1.272e-06
21513	FALSE	High	LQMEQQQQLQQR	[K].LQMEQQQQLQQR.[Q]	1xOxidation [M3]	0.00119639	0.000440814	1	1	1	Q9NS69	Q9NS69 [106-117]		Q9NS69	0	1573.78	12	100	453597	453597		High	High	2	787.391	-0.49	-0.00039	12.4238	1.59	12.36	0.0003011	0.0004178
21516	FALSE	High	IQNAGGSVMIQR	[R].IQNAGGSVMIQR.[V]		0.0030264	0.000440814	1	2	1	O75688	O75688 [180-191]		P35813; O75688	0	1273.67	12	100	2687715	2687715		High	High	2	637.337	-0.66	-0.00042	20.6821	1.28	20.6	0.0003011	0.00118
21517	FALSE	High	IQNAGGSVMIQR	[R].IQNAGGSVMIQR.[V]	1xOxidation [M9]	0.00562554	0.000440814	1	2	1	O75688	O75688 [180-191]		P35813; O75688	0	1289.66	12	100	3.85236e+06	3.85236e+06		High	High	2	645.335	-0.5	-0.00032	16.6213	1.99	16.62	0.0003011	0.002379
21525	FALSE	High	LQPFATEADVEEALR	[K].LQPFATEADVEEALR.[L]		3.71893e-05	0.000440814	1	1	1	P33992	P33992 [628-642]		P33992	0	1688.85	15	100	2.28226e+06	2.28226e+06		High	High	2	844.93	1.98	0.00168	47.2305	2.82	47.77	0.0003011	8.495e-06
21533	FALSE	High	IQQEIAVQNPLVSER	[R].IQQEIAVQNPLVSER.[L]		0.00205206	0.000440814	1	1	1	Q96FW1	Q96FW1 [37-51]		Q96FW1	0	1723.93	15				NoQuanValues	High	High	2	862.47	-0.4	-0.00035	38.4214	1.15		0.0003011	0.000765
21534	FALSE	High	LQQENSILR	[RK].LQQENSILR.[DN]		0.112973	0.00557586	1	2	1	Q9P2E9	Q9P2E9 [798-806]		Q9P2E9; Q8N4C6	0	1100.61	9	100	1.29603e+06	1.29603e+06		High	High	2	550.806	-0.3	-0.00017	21.3439	2.16	21.27	0.003825	0.07096
21505	FALSE	High	LQIWDTAGQESFR	[K].LQIWDTAGQESFR.[S]		0.02013	0.000440814	1	2	1	Q8WUD1	Q8WUD1 [57-69]		Q8WUD1; P61019	0	1550.76	13				NoQuanValues	High	High	2	775.888	5.53	0.00429	41.6562	2.52		0.0003011	0.009989
22758	FALSE	High	IVEVLLMK	[R].IVEVLLMK.[D]		0.0275744	0.000868504	1	2	1	P38159	P38159 [34-41]		P38159; O75526	0	944.585	8	100	2.28895e+06	2.28895e+06		High	High	2	472.796	-1.05	-0.0005	43.7824	2.13	43.78	0.000558	0.01421
22759	FALSE	High	IVEVLLMK	[R].IVEVLLMK.[D]	1xOxidation [M7]	0.0410387	0.00165111	1	2	2	P38159	P38159 [34-41]		P38159; O75526	0	960.58	8	100	4798897	4798897		High	High	2	480.793	-0.44	-0.00021	35.3199	1.68	35.71	0.001024	0.02237
22762	FALSE	High	LVFLGLDNAGK	[K].LVFLGLDNAGK.[T]		0.00114212	0.000440814	1	2	1	Q9NR31	Q9NR31 [28-38]		Q9NR31; Q9Y6B6	0	1146.65	11				NoQuanValues	High	High	2	573.83	0.57	0.00033	45.9601	2.63		0.0003011	0.0003954
24359	FALSE	High	NAENAIEALK	[R].NAENAIEALK.[E]		0.00540211	0.000440814	2	2	1	P16615; O14983	P16615 [111-120]; O14983 [111-120]		P16615; O14983	0	1072.56	10	100	4250593	4250593	NotUnique	High	High	2	536.785	-0.37	-0.0002	27.1254	2.42	27.16	0.0003011	0.002262
24360	FALSE	High	NAENAIEALKEYEPEMGK	[R].NAENAIEALKEYEPEMGK.[V]		0.000186752	0.000440814	2	2	2	P16615; O14983	P16615 [111-128]; O14983 [111-128]		P16615; O14983	1	2035.96	18	100	2.4356e+06	2.4356e+06	NotUnique	High	High	3	679.327	1.1	0.00075	43.2918	3.28	43.31	0.0003011	5.201e-05
24361	FALSE	High	NAENAIEALKEYEPEMGK	[R].NAENAIEALKEYEPEMGK.[V]	1xOxidation [M16]	0.0140142	0.000440814	2	2	2	P16615; O14983	P16615 [111-128]; O14983 [111-128]		P16615; O14983	1	2051.96	18	100	4.06591e+06	4.06591e+06	NotUnique	High	High	3	684.657	-1.1	-0.00075	38.1612	1.5	38.19	0.0003011	0.006608
24378	FALSE	High	NAGVEGSLIVEK	[K].NAGVEGSLIVEK.[I]		0.000787801	0.000440814	1	1	1	P10809	P10809 [482-493]		P10809	0	1215.66	12	100	6390841	6390841		High	High	2	608.332	-0.45	-0.00027	28.101	3.13	28.14	0.0003011	0.0002614
24389	FALSE	High	NALAHALQSAR	[K].NALAHALQSAR.[H]		0.000227498	0.000440814	1	2	2	P12883	P12883 [1327-1337]		P12883; P13533	0	1151.63	11	100	1.26178e+07	1.26178e+07		High	High	2	576.317	-0.43	-0.00025	20.7711	2.95	20.71	0.0003011	6.472e-05
24390	FALSE	High	NALANPLYCPDYR	[R].NALANPLYCPDYR.[I]	1xCarbamidomethyl [C9]	1.46909e-05	0.000440814	1	1	1	P22695	P22695 [184-196]		P22695	0	1566.74	13	100	1.43359e+06	1.43359e+06		High	High	2	783.872	-0.44	-0.00034	36.7105	3.19	36.61	0.0003011	2.996e-06
24393	FALSE	High	NALESYAFNMK	[K].NALESYAFNMK.[S]		0.000801637	0.000440814	1	2	1	P0DMV9	P0DMV9 [540-550]		P0DMV9; P34931	0	1287.6	11	100	4.78702e+06	4.78702e+06		High	High	2	644.305	-0.75	-0.00048	37.9615	3.2	37.98	0.0003011	0.0002663
24417	FALSE	High	NAQEALQAIETK	[K].NAQEALQAIETK.[V]		0.000357772	0.000440814	1	1	1	O43592	O43592 [317-328]		O43592	0	1315.69	12	100	1.44043e+06	1.44043e+06		High	High	2	658.347	1.86	0.00122	29.7493	2.77	29.71	0.0003011	0.0001078
24349	FALSE	High	NADPILISLK	[K].NADPILISLK.[H]		0.00543348	0.000440814	1	1	1	Q9ULV4	Q9ULV4 [382-391]		Q9ULV4	0	1083.64	10	100	977460	977460		High	High	2	542.324	-0.71	-0.00039	43.3992	1.89	43.34	0.0003011	0.002278
24423	FALSE	High	NASDMPETITSR	[K].NASDMPETITSR.[D]		0.0904749	0.00421229	1	1	1	Q8TCT9	Q8TCT9 [62-73]		Q8TCT9	0	1321.61	12	100	1.24772e+06	1.24772e+06		High	High	2	661.306	-0.63	-0.00042	21.3524	1.35	21.29	0.003037	0.05482
24444	FALSE	High	NAVITVPAYFNDSQR	[K].NAVITVPAYFNDSQR.[Q]		1.62146e-05	0.000440814	1	1	2	P38646	P38646 [188-202]		P38646	0	1694.85	15	100	7.43521e+06	7.43521e+06		High	High	2	847.928	-0.79	-0.00067	43.2765	3.42	43.09	0.0003011	3.346e-06
24448	FALSE	High	NAYEESLDQLETLKR	[K].NAYEESLDQLETLKR.[E]		1.5006e-06	0.000440814	1	2	2	P12882	P12882 [1490-1504]		P12882; Q9UKX2	1	1808.9	15	100	6.33718e+06	6.33718e+06		High	High	3	603.64	0.85	0.00051	37.8459	4.27	37.84	0.0003011	2.314e-07
24453	FALSE	High	NCLTNFHGMDLTR	[K].NCLTNFHGMDLTR.[D]	1xCarbamidomethyl [C2]	0.000126578	0.000440814	1	1	1	P61247	P61247 [95-107]		P61247	0	1578.72	13	100	1.06759e+06	1.06759e+06		High	High	3	526.909	-0.8	-0.00042	34.3526	3.06	34.28	0.0003011	3.358e-05
24455	FALSE	High	NCIVLIDSTPYR	[K].NCIVLIDSTPYR.[Q]	1xCarbamidomethyl [C2]	0.0290266	0.000868504	1	1	2	P62241	P62241 [99-110]		P62241	0	1450.74	12	100	3229483	3229483		High	High	2	725.872	0.77	0.00056	40.4065	1.02	40.26	0.000558	0.01509
24460	FALSE	High	NCPHIVVGTPGR	[K].NCPHIVVGTPGR.[I]	1xCarbamidomethyl [C2]	0.0694764	0.00355682	1	1	1	Q13838	Q13838 [164-175]		Q13838	0	1306.67	12	100	1.56836e+06	1.56836e+06		High	High	3	436.228	0.46	0.0002	19.4348	2.2	19.42	0.002179	0.04073
24461	FALSE	High	NCSSFLIK	[R].NCSSFLIK.[R]	1xCarbamidomethyl [C2]	0.0601263	0.00284239	1	1	1	P46779	P46779 [12-19]		P46779	0	968.487	8				NoQuanValues	High	High	2	484.747	0.2	0.0001	28.495	1.18		0.00175	0.03448
24473	FALSE	High	NDEELNKLLGK	[R].NDEELNKLLGK.[V]		8.48022e-05	0.000440814	1	7	3	Q16777	Q16777 [90-100]		Q16777; Q99878; Q96KK5; Q9BTM1; P20671; P0C0S8; Q6FI13	1	1272.68	11	100	11163244	11163244		High	High	2	636.844	0.93	0.00059	31.2359	3.62	31.3	0.0003011	2.134e-05
24480	FALSE	High	NDLAVVDVR	[K].NDLAVVDVR.[I]		0.00353914	0.000440814	1	1	3	P19338	P19338 [334-342]		P19338	0	1000.54	9	100	8074749	8074749		High	High	2	500.775	-0.08	-4e-05	29.3636	2.56	29.26	0.0003011	0.001414
24425	FALSE	High	NASEMIDKLTLTFNR	[K].NASEMIDKLTLTFNR.[T]	1xOxidation [M5]	0.025896	0.000868504	1	1	1	P36542	P36542 [263-277]		P36542	1	1768.89	15				NoQuanValues	High	High	3	590.3	-2.59	-0.00153	39.4221	1.81		0.000558	0.01326
24487	FALSE	High	NDLSPASSGNAVYDFFIGR	[R].NDLSPASSGNAVYDFFIGR.[E]		0.0110004	0.000440814	1	1	1	Q14739	Q14739 [354-372]		Q14739	0	2029.96	19				NoQuanValues	High	High	2	1015.48	-1.28	-0.0013	52.4396	1.27		0.0003011	0.005042
24332	FALSE	High	MYSYPAR	[R].MYSYPAR.[V]	1xOxidation [M1]	0.0730243	0.00355682	1	1	3	P07910	P07910 [136-142]		P07910	0	903.403	7	100	3497618	3497618		High	High	2	452.205	-0.51	-0.00023	14.0524	1.87	14.08	0.002179	0.04312
24302	FALSE	High	MVVPGLDGAQIPR	[K].MVVPGLDGAQIPR.[D]	1xOxidation [M1]	0.0754844	0.00355682	1	1	1	P49327	P49327 [1159-1171]		P49327	0	1368.73	13				NoQuanValues	High	High	2	684.868	-1.7	-0.00116	37.388	1.71		0.002179	0.04455
24005	FALSE	High	MREIVHLQAGQCGNQIGAK	[-].MREIVHLQAGQCGNQIGAK.[F]	1xCarbamidomethyl [C12]; 1xOxidation [M1]	0.00552868	0.000440814	1	2	1	P68371	P68371 [1-19]		P04350; P68371	1	2126.06	19	100	13412068	13412068		High	High	3	709.357	-1.2	-0.00085	20.2713	2.29	20.46	0.0003011	0.002334
24036	FALSE	High	MSATFIGNSTAIQELFK	[K].MSATFIGNSTAIQELFK.[R]	1xOxidation [M1]	3.76236e-05	0.000440814	1	3	1	P68371	P68371 [363-379]		Q13885; P68371; Q9BVA1	0	1873.94	17	100	1852238	1852238		High	High	2	937.472	0.34	0.00032	51.9275	3.29	51.93	0.0003011	8.6e-06
24065	FALSE	High	MSGECAPNVSVSVSTSHTTISGGGSR	[R].MSGECAPNVSVSVSTSHTTISGGGSR.[G]	1xCarbamidomethyl [C5]	5.32806e-11	0.000440814	1	1	1	P04264	P04264 [493-518]		P04264	0	2565.17	26	100	7261703	7261703		High	High	3	855.727	-0.07	-6e-05	27.0816	5.25	27.07	0.0003011	2.353e-12
24066	FALSE	High	MSGECAPNVSVSVSTSHTTISGGGSR	[R].MSGECAPNVSVSVSTSHTTISGGGSR.[G]	1xCarbamidomethyl [C5]; 1xOxidation [M1]	1.72462e-09	0.000440814	1	1	1	P04264	P04264 [493-518]		P04264	0	2581.16	26	100	6057565	6057565		High	High	3	861.058	-1.18	-0.00101	25.2046	4.84	25.24	0.0003011	1.16e-10
24072	FALSE	High	MSGGWELELNGTEAK	[K].MSGGWELELNGTEAK.[L]	1xOxidation [M1]	4.17676e-05	0.000440814	1	1	1	Q07021	Q07021 [105-119]		Q07021	0	1637.75	15	100	1.49295e+06	1.49295e+06		High	High	2	819.376	-1.61	-0.00132	37.3773	2.49	37.35	0.0003011	9.649e-06
24092	FALSE	High	MSINAEEVVVGDLVEVK	[K].MSINAEEVVVGDLVEVK.[G]	1xOxidation [M1]	0.000839733	0.000440814	1	1	2	P05023	P05023 [178-194]		P05023	0	1846.95	17	100	1437560	1437560		High	High	2	923.975	-1.76	-0.00162	49.959	2.85	49.92	0.0003011	0.0002811
24103	FALSE	High	MSMKEVDEQMLNVQNK	[R].MSMKEVDEQMLNVQNK.[N]	3xOxidation [M1; M3; M10]	0.0122746	0.000440814	2	4	1	P07437; P68371	P07437 [321-336]; P68371 [321-336]		Q13885; P07437; P68371; Q9BVA1	1	1971.88	16				NoQuanValues	High	High	3	657.964	-1.6	-0.00105	14.9998	2.06		0.0003011	0.005702
24154	FALSE	High	MSVEADINGLRR	[R].MSVEADINGLRR.[V]		0.00399716	0.000440814	2	2	1	P02533; P08727	P02533 [212-223]; P08727 [177-188]		P02533; P08727	1	1360.7	12				NoQuanValues	High	High	3	454.238	-0.44	-0.0002	28.8502	2.49		0.0003011	0.001615
24313	FALSE	High	MWFQWSEQR	[R].MWFQWSEQR.[D]	1xOxidation [M1]	0.0210748	0.000440814	1	1	2	O15260	O15260 [44-52]		O15260	0	1313.57	9				NoQuanValues	High	High	2	657.289	-1.95	-0.00128	40.4479	1.91		0.0003011	0.01047
24179	FALSE	High	MTDQEAIQDLWQWR	[R].MTDQEAIQDLWQWR.[K]	1xOxidation [M1]	8.43114e-05	0.000440814	1	1	1	P06748	P06748 [278-291]		P06748	0	1835.84	14				NoQuanValues	High	High	2	918.422	-1.02	-0.00094	50.278	2.23		0.0003011	2.133e-05
24190	FALSE	High	MTLDDFR	[R].MTLDDFR.[I]	1xOxidation [M1]	0.109386	0.0052273	1	1	4	P35527	P35527 [234-240]		P35527	0	913.408	7	100	56548298	56548298		High	High	2	457.208	-0.22	-0.0001	22.1873	2.19	22.08	0.003617	0.06849
24262	FALSE	High	MVIITGPPEAQFK	[R].MVIITGPPEAQFK.[A]		7.42033e-05	0.000440814	2	3	2	Q9NZI8; O00425	Q9NZI8 [453-465]; O00425 [453-465]		Q9NZI8; Q9Y6M1; O00425	0	1430.77	13	100	3.8758e+06	3.8758e+06	NotUnique	High	High	2	715.889	-0.62	-0.00044	43.0772	3.35	43.09	0.0003011	1.837e-05
24263	FALSE	High	MVIITGPPEAQFK	[R].MVIITGPPEAQFK.[A]	1xOxidation [M1]	0.000148056	0.000440814	2	3	1	Q9NZI8; O00425	Q9NZI8 [453-465]; O00425 [453-465]		Q9NZI8; Q9Y6M1; O00425	0	1446.77	13	100	2734481	2734481	NotUnique	High	High	2	723.886	-0.47	-0.00034	37.5198	2.74	37.55	0.0003011	3.989e-05
24273	FALSE	High	MVNHFIAEFK	[R].MVNHFIAEFK.[R]		0.0152782	0.000440814	1	1	2	P11142	P11142 [237-246]		P11142	0	1235.62	10				NoQuanValues	High	High	2	618.316	0.24	0.00015	33.6835	1.94		0.0003011	0.007289
24274	FALSE	High	MVNHFIAEFK	[R].MVNHFIAEFK.[R]	1xOxidation [M1]	0.000170188	0.000440814	1	1	3	P11142	P11142 [237-246]		P11142	0	1251.62	10	100	7.17932e+06	7.17932e+06		High	High	2	626.312	-1.06	-0.00067	30.0867	3.61	30.1	0.0003011	4.689e-05
24297	FALSE	High	MVVESAYEVIK	[K].MVVESAYEVIK.[L]	1xOxidation [M1]	0.000258486	0.000440814	1	1	1	P07195	P07195 [234-244]		P07195	0	1283.66	11	100	3.91319e+06	3.91319e+06		High	High	2	642.332	0.69	0.00044	31.7809	2.7	31.8	0.0003011	7.467e-05
24300	FALSE	High	MVVPAALK	[R].MVVPAALK.[V]		0.155187	0.00994649	1	2	1	P40429	P40429 [118-125]		Q6NVV1; P40429	0	828.501	8	100	4413250	4413250		High	High	2	414.754	-0.69	-0.00029	31.0073	1.56	31.01	0.006599	0.1023
24301	FALSE	High	MVVPAALK	[R].MVVPAALK.[V]	1xOxidation [M1]	0.0797598	0.00385897	1	2	1	P40429	P40429 [118-125]		Q6NVV1; P40429	0	844.496	8	100	7837749	7837749		High	High	2	422.751	-0.51	-0.00022	22.8201	1.94	22.85	0.002396	0.04753
24189	FALSE	High	MTLDDFR	[R].MTLDDFR.[I]		0.131874	0.00726902	1	1	3	P35527	P35527 [234-240]		P35527	0	897.413	7	100	120513928	120513928		High	High	2	449.21	-0.59	-0.00026	32.3639	1.81	31.75	0.004828	0.08488
23996	FALSE	High	MQWAVGR	[-].MQWAVGR.[R]	1xOxidation [M1]	0.112973	0.00557586	1	1	4	Q99720	Q99720 [1-7]		Q99720	0	863.419	7	100	4.92395e+06	4.92395e+06		High	High	2	432.213	0.15	6e-05	19.2448	1.47	19.1	0.003825	0.07098
24492	FALSE	High	NDQDTWDYTNPNLSGQGDPGSNPNKR	[K].NDQDTWDYTNPNLSGQGDPGSNPNKR.[Q]		0.00416262	0.000440814	1	1	1	P14866	P14866 [278-303]		P14866	1	2890.26	26				NoQuanValues	High	High	3	964.091	-1.07	-0.00103	27.7739	1.82		0.0003011	0.001687
24534	FALSE	High	NEGNIFPNPEATFVK	[R].NEGNIFPNPEATFVK.[E]		0.007513	0.000440814	1	1	1	Q9Y5B9	Q9Y5B9 [582-596]		Q9Y5B9	0	1676.83	15	100	2.16096e+06	2.16096e+06		High	High	2	838.918	0.19	0.00016	45.8461	2.04	45.83	0.0003011	0.003282
24819	FALSE	High	NLANTVTEEILEK	[R].NLANTVTEEILEK.[A]		8.18994e-05	0.000440814	1	1	1	O60506	O60506 [344-356]		O60506	0	1473.78	13	100	3.2062e+06	3.2062e+06		High	High	2	737.394	1.21	0.00089	46.8842	2.25	46.89	0.0003011	2.061e-05
24837	FALSE	High	NIDEHANEDVER	[R].NIDEHANEDVER.[M]		0.00848282	0.000440814	1	1	2	P61026	P61026 [106-117]		P61026	0	1440.63	12	100	939512	939512		High	High	3	480.883	-0.38	-0.00018	11.6599	1.93	11.64	0.0003011	0.003774
24844	FALSE	High	NLDLDSIIAEVK	[R].NLDLDSIIAEVK.[A]		2.44851e-05	0.000440814	4	7	3	P35908; P04259; P02538; P13647	P35908 [342-353]; P04259 [327-338]; P02538 [327-338]; P13647 [332-343]		Q5XKE5; P35908; P04259; P02538; O95678; P48668; P13647	0	1329.73	12	100	70122808	70122808	NotUnique	High	High	2	665.365	-2.13	-0.00142	52.1367	3.82	52.24	0.0003011	5.323e-06
24845	FALSE	High	NLDIERPTYTNLNR	[R].NLDIERPTYTNLNR.[L]		5.51886e-05	0.000440814	2	7	3	Q71U36; P68363	Q71U36 [216-229]; P68363 [216-229]		P0DPH8; Q6PEY2; Q71U36; Q9NY65; P68363; Q9BQE3; P68366	0	1718.88	14	100	32169940	32169940	NotUnique	High	High	3	573.632	0.12	7e-05	29.5331	4.5	29.63	0.0003011	1.317e-05
24846	FALSE	High	NLDISRPDKK	[K].NLDISRPDKK.[S]		0.00684891	0.000440814	1	1	1	P46977	P46977 [432-441]		P46977	1	1185.66	10	100	2254303	2254303		High	High	2	593.333	-0.41	-0.00024	12.9466	2.52	12.94	0.0003011	0.002965
24859	FALSE	High	NLEAVETLGSTSTICSDK	[K].NLEAVETLGSTSTICSDK.[T]	1xCarbamidomethyl [C15]	3.475e-07	0.000440814	1	4	1	P05023	P05023 [360-377]		P50993; Q13733; P05023; P13637	0	1924.92	18	100	3055016	3055016		High	High	2	962.961	-1.4	-0.00135	36.3945	3.67	36.41	0.0003011	4.477e-08
24868	FALSE	High	NIEIDSPYEISR	[K].NIEIDSPYEISR.[A]		0.000291996	0.000440814	1	1	2	P04843	P04843 [380-391]		P04843	0	1435.71	12	100	14657418	14657418		High	High	2	718.356	-0.94	-0.00067	36.3318	3.06	36.26	0.0003011	8.58e-05
24899	FALSE	High	NLGSINTELQDVQR	[R].NLGSINTELQDVQR.[I]		2.57983e-05	0.000440814	1	1	1	O75396	O75396 [134-147]		O75396	0	1586.81	14	100	1.24544e+06	1.24544e+06		High	High	2	793.91	-0.92	-0.00073	35.165	2.86	35.09	0.0003011	5.646e-06
24815	FALSE	High	NIAFFSTNCVEGTAR	[R].NIAFFSTNCVEGTAR.[G]	1xCarbamidomethyl [C9]	6.03194e-07	0.000440814	1	1	1	P05023	P05023 [241-255]		P05023	0	1686.79	15				NoQuanValues	High	High	2	843.898	-0.71	-0.0006	41.5998	3.01		0.0003011	8.291e-08
24913	FALSE	High	NLIDAGVDALR	[K].NLIDAGVDALR.[V]		0.00868121	0.000440814	1	1	1	P12268	P12268 [312-322]		P12268	0	1156.63	11				NoQuanValues	High	High	2	578.819	-1.32	-0.00076	42.171	2.49		0.0003011	0.003862
24920	FALSE	High	NIIHGSDSVESAEK	[R].NIIHGSDSVESAEK.[E]		0.0486005	0.00165111	1	1	1	P15531	P15531 [115-128]		P15531	0	1485.72	14	100	2.62857e+06	2.62857e+06		High	High	3	495.91	-0.77	-0.00038	14.9853	2.08	14.93	0.001024	0.02697
24934	FALSE	High	NILLTNEQLESAR	[R].NILLTNEQLESAR.[K]		1.99831e-05	0.000440814	1	1	1	Q9H9B4	Q9H9B4 [36-48]		Q9H9B4	0	1500.8	13	100	1.87544e+06	1.87544e+06		High	High	2	750.905	0.35	0.00026	35.6123	3.07	35.6	0.0003011	4.215e-06
24942	FALSE	High	NLLSVAYK	[R].NLLSVAYK.[N]		0.075069	0.00355682	4	7	1	P63104; P31946; P27348; P62258	P63104 [42-49]; P31946 [44-51]; P27348 [42-49]; P62258 [43-50]		P63104; P31947; P31946; Q04917; P61981; P27348; P62258	0	907.525	8	100	17425266	17425266	NotUnique	High	High	2	454.265	-1.72	-0.00078	33.2458	2.11	33.31	0.002179	0.04427
24958	FALSE	High	NLPFDFTWK	[R].NLPFDFTWK.[M]		0.0137742	0.000440814	1	1	1	P52272	P52272 [659-667]		P52272	0	1167.58	9	100	2.02637e+06	2.02637e+06		High	High	2	584.295	-0.75	-0.00044	51.5857	2.15	51.58	0.0003011	0.006488
24960	FALSE	High	NIPGITLLNVSK	[R].NIPGITLLNVSK.[L]		0.000129551	0.000440814	1	1	2	P36578	P36578 [223-234]		P36578	0	1268.76	12	100	8675688	8675688		High	High	2	634.882	0.28	0.00018	48.544	3.17	48.57	0.0003011	3.45e-05
24964	FALSE	High	NLPLPPPPPPR	[R].NLPLPPPPPPR.[G]		0.00413857	0.000440814	1	1	6	P61978	P61978 [306-316]		P61978	0	1194.7	11	100	7404025	7404025		High	High	2	597.853	-0.79	-0.00047	36.7423	2.45	36.36	0.0003011	0.001683
24975	FALSE	High	NLQEAEEWYK	[K].NLQEAEEWYK.[S]		0.00559307	0.000440814	1	2	1	P08670	P08670 [283-292]		P08670; P41219	0	1309.61	10	100	6307824	6307824		High	High	2	655.307	-0.02	-1e-05	31.0081	2.71	31.03	0.0003011	0.00235
24984	FALSE	High	NLQYYDISAK	[K].NLQYYDISAK.[S]		0.00863118	0.000440814	1	1	2	P62826	P62826 [143-152]		P62826	0	1214.61	10	100	12091515	12091515		High	High	2	607.806	-0.43	-0.00026	28.9442	2.17	28.88	0.0003011	0.003837
24919	FALSE	High	NLLFNDNTECLAR	[K].NLLFNDNTECLAR.[L]	1xCarbamidomethyl [C10]	0.000475472	0.000440814	1	1	1	P02788	P02788 [659-671]		P02788	0	1579.75	13	100	2.06213e+06	2.06213e+06		High	High	2	790.379	-1.61	-0.00127	40.5437	2.45	40.53	0.0003011	0.0001478
24518	FALSE	High	NEEDAAELVALAQAVNAR	[R].NEEDAAELVALAQAVNAR.[A]		2.90849e-06	0.000440814	1	1	2	P22314	P22314 [351-368]		P22314	0	1883.95	18	100	1.68948e+06	1.68948e+06		High	High	2	942.476	-0.59	-0.00056	50.8107	2.67	51.17	0.0003011	4.851e-07
24810	FALSE	High	NKYEDEINKR	[RK].NKYEDEINKR.[T]		0.000103305	0.000440814	5	6	8	P04264; P04259; P02538; P05787; P13647	P04264 [268-277]; P04259 [251-260]; P02538 [251-260]; P05787 [177-186]; P13647 [256-265]		P04264; P04259; P02538; P48668; P05787; P13647	2	1308.65	10	100	358563952	358563952	NotUnique	High	High	3	436.89	0.11	5e-05	11.0404	3.19	10.98	0.0003011	2.665e-05
24791	FALSE	High	NKPGPYSSVPPPSAPPPK	[K].NKPGPYSSVPPPSAPPPK.[K]		0.0314356	0.000868504	1	1	1	Q14978	Q14978 [284-301]		Q14978	0	1816.96	18				NoQuanValues	High	High	3	606.323	-2.22	-0.00135	19.8374	2.55		0.000558	0.01648
24547	FALSE	High	NELESYAYSLK	[R].NELESYAYSLK.[N]		0.00192522	0.000440814	1	1	3	P11021	P11021 [563-573]		P11021	0	1316.64	11	100	3681205	3681205		High	High	2	658.821	-1.01	-0.00066	35.0757	2.14	35.1	0.0003011	0.0007107
24561	FALSE	High	NELSGALTGLTR	[R].NELSGALTGLTR.[V]		0.0130781	0.000440814	1	1	1	P26639	P26639 [443-454]		P26639	0	1231.66	12				NoQuanValues	High	High	2	616.335	-0.48	-0.0003	37.9427	2.44		0.0003011	0.006112
24592	FALSE	High	NFDEILR	[R].NFDEILR.[V]		0.112368	0.00557586	1	1	2	P30041	P30041 [156-162]		P30041	0	906.468	7	100	4.01229e+06	4.01229e+06		High	High	2	453.737	-0.55	-0.00025	33.7797	1.6	33.67	0.003825	0.07028
24603	FALSE	High	NFGIGQDIQPK	[K].NFGIGQDIQPK.[R]		0.00101109	0.000440814	1	1	1	P62424	P62424 [38-48]		P62424	0	1216.63	11	100	15211508	15211508		High	High	2	608.82	0.15	9e-05	31.0751	3.07	31.17	0.0003011	0.0003449
24604	FALSE	High	NFGLYNER	[K].NFGLYNER.[V]		0.0403485	0.00165111	1	1	2	P17174	P17174 [260-267]		P17174	0	1012.48	8	100	3.54446e+06	3.54446e+06		High	High	2	506.746	-0.18	-9e-05	26.1948	1.94	26.05	0.001024	0.02182
24613	FALSE	High	NFILDQTNVSAAAQR	[R].NFILDQTNVSAAAQR.[R]		7.74217e-07	0.000440814	1	1	3	Q00839	Q00839 [576-590]		Q00839	0	1647.84	15	100	1.18503e+07	1.18503e+07		High	High	2	824.425	-1.56	-0.00129	36.8723	3.45	36.93	0.0003011	1.103e-07
24628	FALSE	High	NFSDNQLQEGK	[R].NFSDNQLQEGK.[N]		0.000834874	0.000440814	1	1	1	P37802	P37802 [161-171]		P37802	0	1279.59	11	100	3.2632e+06	3.2632e+06		High	High	2	640.299	-0.54	-0.00035	16.93	2.33	16.92	0.0003011	0.0002789
24630	FALSE	High	NFSGAELEGLVR	[K].NFSGAELEGLVR.[A]		0.00333984	0.000440814	1	1	1	P46459	P46459 [435-446]		P46459	0	1291.66	12				NoQuanValues	High	High	2	646.335	-1.5	-0.00097	42.8011	2.7		0.0003011	0.001321
24809	FALSE	High	NKYEDEINK	[KR].NKYEDEINK.[HR]		0.0193376	0.000440814	5	7	1	P04264; P04259; P02538; P05787; P13647	P04264 [268-276]; P04259 [251-259]; P02538 [251-259]; P05787 [177-185]; P13647 [256-264]		Q5XKE5; P04264; P04259; P02538; P48668; P05787; P13647	1	1152.55	9	100	783534	783534	NotUnique	High	High	2	576.78	-0.42	-0.00024	11.4638	1.17	11.44	0.0003011	0.009524
24643	FALSE	High	NFYVEHPEVAR	[K].NFYVEHPEVAR.[L]		0.0833437	0.00385897	1	1	1	Q92841	Q92841 [133-143]		Q92841	0	1360.66	11				NoQuanValues	High	High	2	680.836	0.31	0.00021	23.4287	1.36		0.002605	0.05017
24704	FALSE	High	NGYELSPTAAANFTR	[R].NGYELSPTAAANFTR.[R]		0.00128266	0.000440814	1	1	1	P49721	P49721 [71-85]		P49721	0	1611.78	15	100	4.10101e+06	4.10101e+06		High	High	2	806.391	-0.68	-0.00054	36.9828	2.55	36.55	0.0003011	0.0004517
24711	FALSE	High	NHEEEMKDLR	[K].NHEEEMKDLR.[N]		0.000569202	0.000440814	1	1	6	P13645	P13645 [286-295]		P13645	1	1300.6	10	100	3.1073e+07	3.1073e+07		High	High	2	650.8	-1.13	-0.00074	10.9216	2.47	10.94	0.0003011	0.0001811
24713	FALSE	High	NHEEEMNALR	[K].NHEEEMNALR.[G]		0.000194496	0.000440814	2	2	2	P02533; Q04695	P02533 [252-261]; Q04695 [221-230]		P02533; Q04695	0	1242.55	10	100	8426823	8426823	NotUnique	High	High	2	621.78	-0.5	-0.00031	13.9444	3.07	13.96	0.0003011	5.441e-05
24747	FALSE	High	NKDPLNETVVGLYQK	[K].NKDPLNETVVGLYQK.[S]		0.000620977	0.000440814	3	6	1	P12882; P12883; Q9Y623	P12882 [600-614]; P12883 [597-611]; Q9Y623 [600-614]		Q9UKX3; P11055; P12882; P12883; Q9UKX2; Q9Y623	1	1717.91	15				NoQuanValues	High	High	2	859.459	-0.22	-0.00019	35.0084	2.22		0.0003011	0.0002
24774	FALSE	High	NKLAELEEALQK	[R].NKLAELEEALQK.[A]		0.000549721	0.000440814	1	1	2	P13647	P13647 [430-441]		P13647	1	1385.76	12	100	3.22109e+06	3.22109e+06		High	High	2	693.385	-1.14	-0.00079	37.4352	2.33	37.48	0.0003011	0.0001747
24778	FALSE	High	NKLEGLEDALQK	[K].NKLEGLEDALQK.[A]		8.48022e-05	0.000440814	2	3	3	P04259; P02538	P04259 [425-436]; P02538 [425-436]		P04259; P02538; P48668	1	1357.73	12	100	3.02686e+06	3.02686e+06	NotUnique	High	High	2	679.369	-0.68	-0.00046	30.2826	2.8	30.27	0.0003011	2.142e-05
24780	FALSE	High	NKLNDLEDALQQAK	[K].NKLNDLEDALQQAK.[E]		1.68198e-07	0.000440814	1	1	5	P04264	P04264 [442-455]		P04264	1	1599.83	14	100	69555794	69555794		High	High	2	800.42	-0.77	-0.00062	36.4044	3.8	36.52	0.0003011	1.982e-08
24781	FALSE	High	NKLNDLEEALQQAK	[R].NKLNDLEEALQQAK.[E]		2.04898e-07	0.000440814	1	1	4	P35908	P35908 [440-453]		P35908	1	1613.85	14	100	16726580	16726580		High	High	2	807.428	0.21	0.00017	38.6383	3.43	38.73	0.0003011	2.48e-08
24677	FALSE	High	NGPLEVAGAAVSAGHGLPAK	[K].NGPLEVAGAAVSAGHGLPAK.[F]		0.000245329	0.000440814	1	1	2	O75367	O75367 [252-271]		O75367	0	1815.97	20	100	3.70205e+06	3.70205e+06		High	High	3	605.995	-0.91	-0.00055	36.1898	5.21	36.2	0.0003011	7.053e-05
30389	FALSE	High	SNNVEMDWVLK	[K].SNNVEMDWVLK.[H]		0.00261803	0.000440814	1	1	2	P31943	P31943 [88-98]		P31943	0	1334.64	11	100	2.14269e+06	2.14269e+06		High	High	2	667.823	-1	-0.00067	43.3465	2.24	43.38	0.0003011	0.001005
23978	FALSE	High	MQLLEIITTEK	[K].MQLLEIITTEK.[T]	1xOxidation [M1]	0.000481024	0.000440814	1	1	1	P40939	P40939 [506-516]		P40939	0	1334.72	11	100	1.2761e+06	1.2761e+06		High	High	2	667.865	-0.2	-0.00013	44.4044	2.67	44.4	0.0003011	0.0001503
23971	FALSE	High	MQKEITALAPSTMK	[R].MQKEITALAPSTMK.[I]		0.0155442	0.000440814	2	6	1	P60709; P68133	P60709 [313-326]; P68133 [315-328]		P63267; P60709; P62736; P68133; P68032; P63261	1	1548.81	14	100	3184611	3184611	NotUnique	High	High	3	516.942	-0.59	-0.0003	27.8931	2.88	27.88	0.0003011	0.007435
22876	FALSE	High	LVQNCLWTLR	[R].LVQNCLWTLR.[N]	1xCarbamidomethyl [C5]	0.00957711	0.000440814	1	2	1	P14923	P14923 [368-377]		P14923; P35222	0	1302.7	10				NoQuanValues	High	High	2	651.852	-1.07	-0.00069	43.059	1.45		0.0003011	0.004324
22879	FALSE	High	LVQSPNSYFMDVK	[R].LVQSPNSYFMDVK.[C]		0.000122245	0.000440814	1	2	1	Q71UM5	Q71UM5 [24-36]		Q71UM5; P42677	0	1527.75	13	100	2.34522e+06	2.34522e+06		High	High	2	764.379	-0.83	-0.00063	39.6667	2.58	39.64	0.0003011	3.216e-05
22880	FALSE	High	LVQSPNSYFMDVK	[R].LVQSPNSYFMDVK.[C]	1xOxidation [M10]	0.000285294	0.000440814	1	2	1	Q71UM5	Q71UM5 [24-36]		Q71UM5; P42677	0	1543.75	13	100	2571766	2571766		High	High	2	772.376	-0.61	-0.00047	34.7143	1.6	34.74	0.0003011	8.344e-05
22889	FALSE	High	LVRPPVQVYGIEGR	[K].LVRPPVQVYGIEGR.[Y]		3.82014e-09	0.000440814	1	1	3	P48047	P48047 [27-40]		P48047	0	1582.91	14	100	21141336	21141336		High	High	3	528.307	-0.06	-3e-05	35.3418	5.25	35.43	0.0003011	2.841e-10
22906	FALSE	High	LVSSPCCIVTSTYGWTANMER	[R].LVSSPCCIVTSTYGWTANMER.[I]	2xCarbamidomethyl [C6; C7]; 1xOxidation [M19]	0.0950236	0.00457719	1	1	1	P08238	P08238 [584-604]		P08238	0	2448.1	21	100	620794	620794		High	High	3	816.704	-0.3	-0.00025	45.446	1.03	45.41	0.003253	0.05802
22919	FALSE	High	LVTLPVSFAQLK	[K].LVTLPVSFAQLK.[N]		0.00223859	0.000440814	1	1	1	Q96AG4	Q96AG4 [97-108]		Q96AG4	0	1315.8	12	100	1.18169e+06	1.18169e+06		High	High	2	658.403	0.55	0.00036	51.4649	2.39	51.44	0.0003011	0.0008406
22927	FALSE	High	LVVLGSGGVGK	[K].LVVLGSGGVGK.[S]		0.00255801	0.000440814	1	2	1	P61224	P61224 [6-16]		P61224; P62834	0	985.604	11	100	1.43572e+06	1.43572e+06		High	High	2	493.306	-0.25	-0.00012	29.2946	1.88	29.27	0.0003011	0.0009823
22929	FALSE	High	LVVPASQCGSLIGK	[R].LVVPASQCGSLIGK.[G]	1xCarbamidomethyl [C8]	3.55017e-05	0.000440814	1	2	1	Q15366	Q15366 [102-115]		P57721; Q15366	0	1428.79	14	100	4319147	4319147		High	High	2	714.898	-0.1	-7e-05	35.1627	2.8	35.2	0.0003011	8.077e-06
22870	FALSE	High	LVQDVANNTNEEAGDGTTTATVLAR	[K].LVQDVANNTNEEAGDGTTTATVLAR.[S]		1.09025e-09	0.000440814	1	1	2	P10809	P10809 [97-121]		P10809	0	2560.25	25	100	9664041	9664041		High	High	2	1280.63	1.93	0.00247	31.7587	4.84	31.75	0.0003011	6.954e-11
22930	FALSE	High	LVVPATQCGSLIGK	[R].LVVPATQCGSLIGK.[G]	1xCarbamidomethyl [C8]	0.0180502	0.000440814	1	1	1	Q15365	Q15365 [102-115]		Q15365	0	1442.8	14	100	4.01968e+06	4.01968e+06		High	High	2	721.905	-1.22	-0.00088	36.7629	1.53	36.81	0.0003011	0.00881
22947	FALSE	High	LWDLTTGTTTR	[R].LWDLTTGTTTR.[R]		0.113582	0.00557586	1	1	1	P63244	P63244 [89-99]		P63244	0	1264.65	11	100	5738887	5738887		High	High	2	632.833	5.06	0.0032	36.5019	1.97	36.56	0.003825	0.07149
22956	FALSE	High	IWILTGDK	[K].IWILTGDK.[Q]		0.0672029	0.00355682	1	1	2	Q9Y2Q0	Q9Y2Q0 [681-688]		Q9Y2Q0	0	945.54	8	100	2.75957e+07	2.75957e+07		High	High	2	473.273	-0.91	-0.00043	43.3711	1.77	43.2	0.002179	0.03913
22965	FALSE	High	LWTLVSEQTR	[K].LWTLVSEQTR.[V]		0.0015898	0.000440814	1	1	1	P46776	P46776 [78-87]		P46776	0	1232.66	10	100	2.98948e+06	2.98948e+06		High	High	2	616.834	-1.67	-0.00103	38.9478	2.41	38.97	0.0003011	0.0005757
22974	FALSE	High	LYDAYELK	[R].LYDAYELK.[H]		0.0838022	0.00385897	1	1	1	P08758	P08758 [90-97]		P08758	0	1014.51	8	100	4785610	4785610		High	High	2	507.759	-3.16	-0.0016	28.1698	1.79	28.18	0.002605	0.05041
22986	FALSE	High	LYEQLSGK	[K].LYEQLSGK.[-]		0.066461	0.00355682	1	1	1	P30086	P30086 [180-187]		P30086	0	937.499	8	100	3261022	3261022		High	High	2	469.253	-0.69	-0.00032	17.5343	2.25	17.47	0.002179	0.03872
22996	FALSE	High	IYGLGSLALYEK	[R].IYGLGSLALYEK.[A]		6.38081e-05	0.000440814	1	1	1	P36542	P36542 [68-79]		P36542	0	1326.73	12	100	13731214	13731214		High	High	2	663.869	-0.17	-0.00011	48.0701	2.88	48.1	0.0003011	1.555e-05
22998	FALSE	High	LYGPSSVSFADDFVR	[R].LYGPSSVSFADDFVR.[S]		3.87316e-05	0.000440814	1	1	1	P50454	P50454 [134-148]		P50454	0	1659.8	15				NoQuanValues	High	High	2	830.405	0.44	0.00037	48.2851	3.86		0.0003011	8.859e-06
23010	FALSE	High	IYIDSNNNPER	[K].IYIDSNNNPER.[F]		0.00104086	0.000440814	1	1	1	Q00610	Q00610 [882-892]		Q00610	0	1334.63	11	100	1.96883e+06	1.96883e+06		High	High	2	667.82	-0.86	-0.00057	18.4916	2.59	18.47	0.0003011	0.0003574
22946	FALSE	High	IWDLEGK	[K].IWDLEGK.[I]		0.107053	0.0052273	1	1	1	P63244	P63244 [258-264]		P63244	0	860.451	7	100	2051137	2051137		High	High	2	430.729	-0.03	-1e-05	30.9876	1.93	30.96	0.003617	0.06664
23013	FALSE	High	LYIGNLNESVTPADLEK	[K].LYIGNLNESVTPADLEK.[V]		4.17676e-05	0.000440814	1	1	1	Q9NZI8	Q9NZI8 [4-20]		Q9NZI8	0	1875.97	17	100	1.91753e+06	1.91753e+06		High	High	2	938.488	-1.01	-0.00095	46.0263	2.58	45.8	0.0003011	9.66e-06
22868	FALSE	High	LVQAFQFTDK	[R].LVQAFQFTDK.[H]		0.00116894	0.000440814	1	1	2	Q06830	Q06830 [159-168]		Q06830	0	1196.63	10	100	17731526	17731526		High	High	2	598.819	-0.69	-0.00041	36.7323	2.52	36.79	0.0003011	0.0004057
22865	FALSE	High	LVPVGYGIR	[K].LVPVGYGIR.[K]		0.0875564	0.00385897	1	1	1	P29692	P29692 [233-241]		P29692	0	973.583	9				NoQuanValues	High	High	2	487.295	0.7	0.00034	33.2581	1.81		0.002833	0.05285
22801	FALSE	High	IVLDNSVFSEHR	[K].IVLDNSVFSEHR.[N]		0.00328226	0.000440814	1	2	1	Q00610	Q00610 [1011-1022]		Q00610; P53675	0	1415.73	12				NoQuanValues	High	High	3	472.58	-1.27	-0.0006	33.464	1.64		0.0003011	0.001293
22803	FALSE	High	LVIEEAER	[K].LVIEEAER.[S]		0.100872	0.00488639	1	1	1	P50991	P50991 [396-403]		P50991	0	958.52	8	100	6.34334e+06	6.34334e+06		High	High	2	479.763	-0.97	-0.00046	21.4523	1.9	21.49	0.003424	0.06242
22804	FALSE	High	LVLEVAQHLGESTVR	[R].LVLEVAQHLGESTVR.[T]		7.60851e-07	0.000440814	1	1	7	P06576	P06576 [95-109]		P06576	0	1650.92	15	100	19344068	19344068		High	High	2	825.961	-1.37	-0.00113	39.4869	4.41	39.52	0.0003011	1.078e-07
22809	FALSE	High	IVILEYQPSK	[R].IVILEYQPSK.[N]		0.00843394	0.000440814	1	1	1	Q15393	Q15393 [87-96]		Q15393	0	1189.68	10				NoQuanValues	High	High	2	595.345	0.59	0.00035	36.7052	2.08		0.0003011	0.003742
22810	FALSE	High	LVLLGESAVGK	[K].LVLLGESAVGK.[S]		0.00537092	0.000440814	1	3	1	P51148	P51148 [24-34]		P51148; P20339; P61020	0	1085.66	11	100	2.78526e+06	2.78526e+06		High	High	2	543.332	-0.29	-0.00016	37.7679	2.76	37.77	0.0003011	0.00225
22817	FALSE	High	LVINGNPITIFQER	[K].LVINGNPITIFQER.[D]		3.44175e-06	0.000440814	1	1	1	P04406	P04406 [67-80]		P04406	0	1613.9	14	100	4405575	4405575		High	High	2	807.453	-1.24	-0.001	50.9177	3.57	50.92	0.0003011	5.879e-07
22821	FALSE	High	IVLQIDNAR	[R].IVLQIDNAR.[L]		0.0105649	0.000440814	1	2	3	P08727	P08727 [151-159]		P08727; P05783	0	1041.61	9	100	4701116	4701116		High	High	2	521.306	0.26	0.00014	30.6607	2.31	30.68	0.0003011	0.004832
22827	FALSE	High	LVLVGDGGTGK	[K].LVLVGDGGTGK.[T]		0.000752061	0.000440814	1	1	7	P62826	P62826 [13-23]		P62826	0	1015.58	11	100	25821807	25821807		High	High	2	508.293	0.06	3e-05	25.1153	2.36	25.64	0.0003011	0.0002473
22867	FALSE	High	IVQAEGEAEAAK	[K].IVQAEGEAEAAK.[M]		6.72304e-05	0.000440814	1	1	1	Q99623	Q99623 [225-236]		Q99623	0	1215.62	12	100	17381282	17381282		High	High	2	608.314	-0.04	-2e-05	12.8399	2.82	12.84	0.0003011	1.644e-05
22833	FALSE	High	LVMEEAPESYK	[K].LVMEEAPESYK.[N]	1xOxidation [M3]	0.00181672	0.000440814	1	1	1	Q9Y3I0	Q9Y3I0 [466-476]		Q9Y3I0	0	1311.61	11				NoQuanValues	High	High	2	656.31	-0.09	-6e-05	18.2417	1.33		0.0003011	0.0006669
22841	FALSE	High	LVNHFVEEFK	[R].LVNHFVEEFK.[R]		0.00166532	0.000440814	1	1	3	P0DMV9	P0DMV9 [237-246]		P0DMV9	0	1261.66	10	100	1.00946e+07	1.00946e+07		High	High	2	631.332	-0.6	-0.00038	31.3941	2.08	31.36	0.0003011	0.0006058
22842	FALSE	High	LVNHFVEEFKR	[R].LVNHFVEEFKR.[K]		0.00241389	0.000440814	1	1	2	P0DMV9	P0DMV9 [237-247]		P0DMV9	1	1417.76	11	100	3532872	3532872		High	High	3	473.257	-0.62	-0.00029	27.2185	3.24	27.24	0.0003011	0.0009158
22843	FALSE	High	LVNLQHLDLLNNK	[R].LVNLQHLDLLNNK.[L]		0.0014743	0.000440814	1	1	1	Q96AG4	Q96AG4 [84-96]		Q96AG4	0	1533.87	13	100	755274	755274		High	High	3	511.963	-0.47	-0.00024	43.4611	1.7	43.38	0.0003011	0.0005283
22850	FALSE	High	LVPGGGATEIELAK	[R].LVPGGGATEIELAK.[Q]		6.45532e-05	0.000440814	1	1	1	P50990	P50990 [408-421]		P50990	0	1354.76	14	100	3.79868e+06	3.79868e+06		High	High	2	677.882	-0.84	-0.00057	34.0549	2.93	34.1	0.0003011	1.579e-05
22855	FALSE	High	LVPLKETIK	[K].LVPLKETIK.[G]		0.0698624	0.00355682	1	1	1	P06576	P06576 [481-489]		P06576	1	1040.67	9	100	10488307	10488307		High	High	2	520.839	-1.15	-0.0006	23.3335	2.26	23.35	0.002179	0.04085
22859	FALSE	High	IVPNVLLEQGK	[K].IVPNVLLEQGK.[A]		0.00197041	0.000440814	1	1	1	O75390	O75390 [383-393]		O75390	0	1209.72	11	100	3621404	3621404		High	High	2	605.364	0.9	0.00054	38.0086	2.77	37.99	0.0003011	0.0007294
22862	FALSE	High	LVPTGLDFGQEGFTR	[R].LVPTGLDFGQEGFTR.[F]		0.00011402	0.000440814	1	1	1	P46087	P46087 [539-553]		P46087	0	1636.83	15	100	1.91222e+06	1.91222e+06		High	High	2	818.919	-1.13	-0.00092	47.1675	2.13	47.06	0.0003011	2.982e-05
22864	FALSE	High	LVPVGYGIK	[K].LVPVGYGIK.[K]		0.0866033	0.00385897	1	1	1	P24534	P24534 [177-185]		P24534	0	945.577	9	100	4240839	4240839		High	High	2	473.292	-0.85	-0.0004	32.499	1.62	32.4	0.002605	0.05241
22839	FALSE	High	LVNEVTEFAK	[K].LVNEVTEFAK.[T]		0.00229113	0.000440814	1	1	2	P02768	P02768 [66-75]		P02768	0	1149.62	10	100	14756118	14756118		High	High	2	575.31	-1.25	-0.00072	31.5999	2.47	31.59	0.0003011	0.000864
23977	FALSE	High	MQLLEIITTEK	[K].MQLLEIITTEK.[T]		0.00729886	0.000440814	1	1	1	P40939	P40939 [506-516]		P40939	0	1318.73	11				NoQuanValues	High	High	2	659.868	0.66	0.00044	50.1551	1.98		0.0003011	0.003184
23029	FALSE	High	IYPVGYFTK	[K].IYPVGYFTK.[E]		0.115424	0.0058969	1	1	1	Q15517	Q15517 [318-326]		Q15517	0	1087.58	9	100	1276506	1276506		High	High	2	544.294	-2.07	-0.00113	38.5978	1.84	38.6	0.004013	0.07265
23037	FALSE	High	LYQVEYAFK	[R].LYQVEYAFK.[A]		0.00596081	0.000440814	1	1	2	P60900	P60900 [22-30]		P60900	0	1160.6	9	100	2674487	2674487		High	High	2	580.803	0.04	2e-05	36.6602	2.15	36.6	0.0003011	0.002528
23499	FALSE	High	MGAGMGFGLER	[R].MGAGMGFGLER.[M]	2xOxidation [M1; M5]	0.0456831	0.00165111	1	1	1	P52272	P52272 [486-496]		P52272	0	1157.51	11	100	2.43499e+06	2.43499e+06		High	High	2	579.257	-0.68	-0.00039	23.1762	1.73	23.11	0.001024	0.02516
23519	FALSE	High	MGHAGAIIAGGK	[R].MGHAGAIIAGGK.[G]		0.00198188	0.000440814	1	1	3	P53597	P53597 [297-308]		P53597	0	1082.58	12	100	3.84141e+06	3.84141e+06		High	High	2	541.792	-0.3	-0.00016	15.1284	2.4	15.04	0.0003011	0.0007358
23529	FALSE	High	MGLAMGGGGGASFDR	[R].MGLAMGGGGGASFDR.[A]	2xOxidation [M1; M5]	2.73402e-05	0.000440814	1	1	1	P52272	P52272 [607-621]		P52272	0	1415.6	15	100	2.39053e+06	2.39053e+06		High	High	2	708.306	0.15	0.0001	19.2845	2.78	19.28	0.0003011	6.01e-06
23534	FALSE	High	MGLIQTADQLR	[R].MGLIQTADQLR.[F]	1xOxidation [M1]	0.0801997	0.00385897	1	1	1	P18031	P18031 [258-268]		P18031	0	1261.66	11	100	4.39295e+06	4.39295e+06		High	High	2	631.333	0.88	0.00055	31.6166	1.55	31.43	0.002396	0.04773
23544	FALSE	High	MGPAMGPALGAGIER	[R].MGPAMGPALGAGIER.[M]	2xOxidation [M1; M5]	0.00237225	0.000440814	1	1	1	P52272	P52272 [592-606]		P52272	0	1459.7	15				NoQuanValues	High	High	2	730.354	-1.44	-0.00105	26.7736	2.27		0.0003011	0.0008983
23545	FALSE	High	MGPGAASGGERPNLK	[R].MGPGAASGGERPNLK.[I]	1xOxidation [M1]	6.92103e-05	0.000440814	1	1	1	Q9H0U4	Q9H0U4 [173-187]		Q9H0U4	0	1457.72	15	100	814596	814596		High	High	3	486.577	-1.01	-0.00049	12.2152	3.5	12.2	0.0003011	1.703e-05
23631	FALSE	High	MKVQDQDLPNTPHSK	[R].MKVQDQDLPNTPHSK.[A]	1xOxidation [M1]	0.0842631	0.00385897	1	1	1	Q08554	Q08554 [375-389]		Q08554	1	1753.85	15	100	1.76341e+06	1.76341e+06		High	High	3	585.289	0.09	5e-05	12.2075	1.71	12.51	0.002605	0.0507
23638	FALSE	High	MIAGQVLDINLAAEPK	[R].MIAGQVLDINLAAEPK.[V]	1xOxidation [M1]	0.000197913	0.000440814	1	1	2	P07910	P07910 [74-89]		P07910	0	1698.91	16	100	7.37552e+06	7.37552e+06		High	High	2	849.958	-0.37	-0.00031	46.548	3.19	46.6	0.0003011	5.54e-05
23498	FALSE	High	MGAGMGFGLER	[R].MGAGMGFGLER.[M]	1xOxidation [M5]	0.111166	0.0052273	1	1	1	P52272	P52272 [486-496]		P52272	0	1141.51	11	100	1201415	1201415		High	High	2	571.26	0.42	0.00024	27.9964	1.36	27.99	0.003617	0.06962
23654	FALSE	High	MIDLSGNPVLR	[K].MIDLSGNPVLR.[I]		0.00121036	0.000440814	1	1	1	O14735	O14735 [122-132]		O14735	0	1214.66	11				NoQuanValues	High	High	2	607.831	-1.5	-0.00091	41.3923	2.32		0.0003011	0.0004229
23656	FALSE	High	MLDMGFEPQIR	[R].MLDMGFEPQIR.[RK]	2xOxidation [M1; M4]	0.00575733	0.000440814	3	4	1	O00571; Q92841; P17844	O00571 [352-362]; Q92841 [330-340]; P17844 [253-263]		O00571; O15523; Q92841; P17844	0	1368.63	11	100	2.31138e+06	2.31138e+06	NotUnique	High	High	2	684.817	-1.46	-0.001	32.4244	2.16	32.43	0.0003011	0.002441
23675	FALSE	High	MIFDVESMKK	[K].MIFDVESMKK.[A]		0.0516975	0.00165111	1	1	1	P09874	P09874 [675-684]		P09874	1	1227.61	10				NoQuanValues	High	High	3	409.875	-0.68	-0.00028	34.2092	1.46		0.001024	0.02898
23680	FALSE	High	MLGEALSK	[K].MLGEALSK.[N]	1xOxidation [M1]	0.0639252	0.00324573	1	1	1	Q99623	Q99623 [237-244]		Q99623	0	864.45	8	100	2.08321e+06	2.08321e+06		High	High	2	432.728	-0.31	-0.00013	16.3453	1.7	16.35	0.001993	0.03705
23735	FALSE	High	MINLSVPDTIDER	[K].MINLSVPDTIDER.[TA]	1xOxidation [M1]	0.0022647	0.000440814	1	2	1	P13797	P13797 [169-181]		P13796; P13797	0	1518.75	13	100	4.88494e+06	4.88494e+06		High	High	2	759.877	0.51	0.00039	39.9835	2.76	39.82	0.0003011	0.0008547
23736	FALSE	High	MINTDLSR	[K].MINTDLSR.[I]	1xOxidation [M1]	0.0642817	0.00324573	1	1	2	P36578	P36578 [284-291]		P36578	0	965.472	8	100	2.29937e+06	2.29937e+06		High	High	2	483.239	-0.4	-0.0002	16.3576	1.24	16.27	0.001993	0.03714
23753	FALSE	High	MLQHIDYR	[K].MLQHIDYR.[M]	1xOxidation [M1]	0.0208346	0.000440814	1	2	1	P14678	P14678 [9-16]		P14678; P63162	0	1091.53	8	100	1.09333e+06	1.09333e+06		High	High	2	546.268	-0.6	-0.00033	15.1034	2.16	15.12	0.0003011	0.01033
23893	FALSE	High	MNVFDTELK	[K].MNVFDTELK.[G]		0.00627953	0.000440814	1	1	1	P16615	P16615 [452-460]		P16615	0	1096.53	9	100	6.70418e+06	6.70418e+06		High	High	2	548.771	-0.31	-0.00017	37.1943	2.83	37.26	0.0003011	0.002689
23896	FALSE	High	MNVLADALK	[R].MNVLADALK.[S]		0.0679528	0.00355682	1	1	1	P62244	P62244 [4-12]		P62244	0	974.534	9				NoQuanValues	High	High	2	487.771	0.12	6e-05	38.6575	1.23		0.002179	0.03957
23655	FALSE	High	MLDMGFEPQIR	[R].MLDMGFEPQIR.[RK]		0.00725677	0.000440814	3	4	1	O00571; Q92841; P17844	O00571 [352-362]; Q92841 [330-340]; P17844 [253-263]		O00571; O15523; Q92841; P17844	0	1336.64	11	100	1.02213e+06	1.02213e+06	NotUnique	High	High	2	668.823	-0.52	-0.00035	45.2539	2.74	45.23	0.0003011	0.003155
23034	FALSE	High	LYQPEYQEVSTEEQREEISGK	[K].LYQPEYQEVSTEEQREEISGK.[L]		0.0356212	0.00131607	1	1	1	Q9Y4L1	Q9Y4L1 [754-774]		Q9Y4L1	1	2542.19	21				NoQuanValues	High	High	3	848.07	0.29	0.00025	27.8619	1.46		0.0008326	0.01896
23490	FALSE	High	MFVLDEADEMLSR	[K].MFVLDEADEMLSR.[G]		0.0059264	0.000440814	1	2	1	P60842	P60842 [178-190]		P60842; Q14240	0	1555.71	13				NoQuanValues	High	High	2	778.36	0.29	0.00023	50.9566	1.76		0.0003011	0.002511
23474	FALSE	High	MFLSFPTTK	[R].MFLSFPTTK.[T]		0.00562554	0.000440814	1	1	1	P69905	P69905 [33-41]		P69905	0	1071.55	9	100	1.63393e+06	1.63393e+06		High	High	2	536.281	-0.08	-4e-05	45.6575	2.04	45.63	0.0003011	0.002381
23054	FALSE	High	LYTLVLTDPDAPSR	[K].LYTLVLTDPDAPSR.[K]		7.77305e-05	0.000440814	1	1	1	P30086	P30086 [63-76]		P30086	0	1560.83	14	100	2.85157e+06	2.85157e+06		High	High	2	780.917	-0.37	-0.00029	44.6895	2.97	44.68	0.0003011	1.944e-05
23055	FALSE	High	LYTLVTYVPVTTFK	[K].LYTLVTYVPVTTFK.[N]		0.000948566	0.000440814	1	1	1	P62899	P62899 [102-115]		P62899	0	1644.92	14	100	1.08083e+06	1.08083e+06		High	High	2	822.966	-0.14	-0.00012	52.091	1.97	52.07	0.0003011	0.0003221
23060	FALSE	High	IYVGNLPPDIR	[R].IYVGNLPPDIR.[T]		0.00318849	0.000440814	1	1	2	Q07955	Q07955 [18-28]		Q07955	0	1256.7	11	100	2.66106e+06	2.66106e+06		High	High	2	628.854	0.49	0.00031	39.2434	2.11	39.43	0.0003011	0.001256
23061	FALSE	High	IYVGNLPTDVR	[R].IYVGNLPTDVR.[E]		0.00263326	0.000440814	1	1	1	Q13242	Q13242 [16-26]		Q13242	0	1246.68	11	100	4021931	4021931		High	High	2	623.843	-0.99	-0.00062	35.9883	2.99	35.98	0.0003011	0.00101
23063	FALSE	High	IYVISLAEPR	[K].IYVISLAEPR.[L]		0.000335643	0.000440814	1	1	2	P14868	P14868 [142-151]		P14868	0	1160.67	10	100	1775498	1775498		High	High	2	580.837	0.02	1e-05	43.5838	3.1	43.55	0.0003011	0.0001004
23157	FALSE	High	MAEAELVQEGK	[R].MAEAELVQEGK.[A]		0.0228346	0.000440814	1	1	1	P31944	P31944 [213-223]		P31944	0	1204.59	11	100	1.44126e+06	1.44126e+06		High	High	2	602.797	-0.2	-0.00012	21.5013	1.9	21.44	0.0003011	0.0115
23215	FALSE	High	MAIMVQSPMFDGK	[R].MAIMVQSPMFDGK.[V]	3xOxidation [M1; M4; M9]	0.0543722	0.00165111	1	1	1	P09874	P09874 [35-47]		P09874	0	1502.67	13	100	1.17786e+06	1.17786e+06		High	High	2	751.838	0.46	0.00035	29.4084	1.33	29.57	0.001024	0.03063
23234	FALSE	High	MAPVPLDDSNRPASLTK	[K].MAPVPLDDSNRPASLTK.[D]	1xOxidation [M1]	0.0390019	0.00165111	1	1	1	Q9NYF8	Q9NYF8 [551-567]		Q9NYF8	0	1827.93	17				NoQuanValues	High	High	3	609.98	-0.54	-0.00033	25.7509	2.17		0.001024	0.02112
23475	FALSE	High	MFLSFPTTK	[R].MFLSFPTTK.[T]	1xOxidation [M1]	0.10364	0.00488639	1	1	1	P69905	P69905 [33-41]		P69905	0	1087.55	9				NoQuanValues	High	High	2	544.279	1.01	0.00055	40.2699	1.32		0.003424	0.06405
23272	FALSE	High	MATEVAADALGEEWK	[R].MATEVAADALGEEWK.[G]		0.00172431	0.000440814	1	1	1	P62753	P62753 [32-46]		P62753	0	1620.76	15				NoQuanValues	High	High	2	810.883	0.51	0.00041	41.5137	1.98		0.0003011	0.0006279
23315	FALSE	High	MDELQLFR	[K].MDELQLFR.[G]		0.0134604	0.000440814	1	1	1	P55072	P55072 [46-53]		P55072	0	1051.52	8	100	1.1774e+06	1.1774e+06		High	High	2	526.265	-0.46	-0.00024	43.2979	2.72	43.25	0.0003011	0.00632
23316	FALSE	High	MDELQLFR	[K].MDELQLFR.[G]	1xOxidation [M1]	0.0111281	0.000440814	1	1	2	P55072	P55072 [46-53]		P55072	0	1067.52	8	100	2.53427e+06	2.53427e+06		High	High	2	534.263	-0.72	-0.00039	38.8922	2.62	38.89	0.0003011	0.005115
23325	FALSE	High	MDKNELVQK	[-].MDKNELVQK.[A]	1xAcetyl [N-Term]	0.121118	0.00625595	1	1	1	P63104	P63104 [1-9]	P63104 1xAcetyl [N-Term]	P63104	1	1146.58	9				NoQuanValues	High	High	2	573.795	-0.44	-0.00025	20.4697	1.32		0.004228	0.07676
23347	FALSE	High	MDSTEPPYSQK	[K].MDSTEPPYSQK.[R]		0.150408	0.00891867	1	2	1	P68104	P68104 [155-165]		P68104; Q5VTE0	0	1282.56	11	100	1.68082e+06	1.68082e+06		High	High	2	641.785	-0.04	-3e-05	14.6477	1.9	14.62	0.006005	0.09898
23348	FALSE	High	MDSTEPPYSQK	[K].MDSTEPPYSQK.[R]	1xOxidation [M1]	0.0358239	0.00131607	1	2	2	P68104	P68104 [155-165]		P68104; Q5VTE0	0	1298.56	11				NoQuanValues	High	High	2	649.781	-0.92	-0.0006	12.5482	1.26		0.0008326	0.01917
23372	FALSE	High	MEEANIQPNR	[K].MEEANIQPNR.[V]	1xOxidation [M1]	0.0987078	0.00488639	1	1	1	P42704	P42704 [188-197]		P42704	0	1217.56	10				NoQuanValues	High	High	2	609.291	14.23	0.00867	12.2121	2.12		0.003424	0.06056
23392	FALSE	High	MEGDLNEMEIQLNHANR	[K].MEGDLNEMEIQLNHANR.[LMQ]		0.00524795	0.000440814	3	4	1	P13535; P12882; Q9Y623	P13535 [1621-1637]; P12882 [1622-1638]; Q9Y623 [1622-1638]		P13535; P12882; Q9UKX2; Q9Y623	0	2013.91	17	100	1531042	1531042	NotUnique	High	High	3	671.975	0.08	5e-05	35.5622	1.81	35.19	0.0003011	0.00219
23403	FALSE	High	MEIDDLASNMETVSK	[K].MEIDDLASNMETVSK.[A]		0.00665362	0.000440814	1	1	1	P12882	P12882 [1230-1244]		P12882	0	1682.76	15				NoQuanValues	High	High	2	841.884	-0.73	-0.00061	41.366	1.92		0.0003011	0.002869
23273	FALSE	High	MATEVAADALGEEWK	[R].MATEVAADALGEEWK.[G]	1xOxidation [M1]	0.00688864	0.000440814	1	1	1	P62753	P62753 [32-46]		P62753	0	1636.75	15	100	2.5934e+06	2.5934e+06		High	High	2	818.88	0.26	0.00021	37.7633	1.43	37.67	0.0003011	0.002976
30405	FALSE	High	SNVSDAVAQSTR	[K].SNVSDAVAQSTR.[I]		0.000159661	0.000440814	1	1	2	P60174	P60174 [195-206]		P60174	0	1234.6	12	100	6.39711e+06	6.39711e+06		High	High	2	617.804	-0.89	-0.00055	14.7929	3.3	14.8	0.0003011	4.346e-05
30438	FALSE	High	SPASDTYIVFGEAK	[K].SPASDTYIVFGEAK.[I]		9.30559e-05	0.000440814	1	2	3	Q13765	Q13765 [114-127]		Q13765; E9PAV3	0	1484.73	14	100	3.95746e+06	3.95746e+06		High	High	2	742.865	-2.81	-0.00208	38.5832	2.56	38.48	0.0003011	2.378e-05
30447	FALSE	High	SPDFTNENPLETR	[R].SPDFTNENPLETR.[N]		1.01911e-05	0.000440814	1	1	2	P05023	P05023 [228-240]		P05023	0	1519.7	13	100	20860600	20860600		High	High	2	760.355	-0.25	-0.00019	32.7419	3.89	32.8	0.0003011	1.982e-06
36988	FALSE	High	VMLGETNPADSKPGTIR	[R].VMLGETNPADSKPGTIR.[G]	1xOxidation [M2]	8.46341e-06	0.000440814	1	3	2	P15531	P15531 [89-105]		P15531; O60361; P22392	0	1801.91	17	100	3.04044e+06	3.04044e+06		High	High	3	601.308	-1.14	-0.00069	21.7361	4.13	21.72	0.0003011	1.607e-06
37021	FALSE	High	VNDTIQIDLETGK	[K].VNDTIQIDLETGK.[I]		0.00791434	0.000440814	1	1	1	P62701	P62701 [156-168]		P62701	0	1445.75	13	100	3.68196e+06	3.68196e+06		High	High	2	723.377	-1.01	-0.00073	36.1974	1.97	36.39	0.0003011	0.003488
37060	FALSE	High	VNIKPQVDR	[K].VNIKPQVDR.[Y]		0.0880366	0.00385897	1	1	1	P23526	P23526 [319-327]		P23526	0	1068.62	9				NoQuanValues	High	High	3	356.877	-0.07	-3e-05	14.689	2.02		0.002833	0.05321
37063	FALSE	High	VNIIPLIAK	[K].VNIIPLIAK.[A]		0.00521765	0.000440814	1	2	1	Q6ZU15	Q6ZU15 [187-195]		Q6ZU15; Q16181	0	980.65	9				NoQuanValues	High	High	2	490.829	-0.52	-0.00026	46.9759	1.7		0.0003011	0.002176
37073	FALSE	High	VNNSSLIGLGYTQTLKPGIK	[K].VNNSSLIGLGYTQTLKPGIK.[L]		6.56873e-05	0.000440814	1	1	2	P21796	P21796 [237-256]		P21796	0	2103.18	20	100	1920218	1920218		High	High	3	701.731	-0.93	-0.00065	41.9639	3.34	42.03	0.0003011	1.605e-05
37074	FALSE	High	VNNSSLIGVGYTQTLRPGVK	[K].VNNSSLIGVGYTQTLRPGVK.[L]		1.17124e-08	0.000440814	1	1	2	P45880	P45880 [248-267]		P45880	0	2103.16	20	100	5441569	5441569		High	High	2	1052.08	-1.45	-0.00152	37.1217	4.59	37.1	0.0003011	9.953e-10
37083	FALSE	High	VNQIGSVTESIQACK	[K].VNQIGSVTESIQACK.[L]	1xCarbamidomethyl [C14]	5.5079e-06	0.000440814	1	1	2	P13929	P13929 [344-358]		P13929	0	1633.82	15	100	6.75969e+06	6.75969e+06		High	High	2	817.415	0.64	0.00052	31.2236	3.25	31.2	0.0003011	9.952e-07
37093	FALSE	High	VNTLIRPDGEK	[K].VNTLIRPDGEK.[K]		0.000156904	0.000440814	1	1	2	P62750	P62750 [124-134]		P62750	0	1241.68	11				NoQuanValues	High	High	2	621.346	-0.86	-0.00053	17.3812	3.03		0.0003011	4.259e-05
37095	FALSE	High	VNTPTTTVYR	[K].VNTPTTTVYR.[C]		0.00055614	0.000440814	1	1	1	P26639	P26639 [244-253]		P26639	0	1151.61	10	100	1.61949e+06	1.61949e+06		High	High	2	576.306	0.11	6e-05	18.5955	2.08	18.85	0.0003011	0.0001762
37101	FALSE	High	VNVPVIGGHAGK	[R].VNVPVIGGHAGK.[T]		0.000646725	0.000440814	1	1	2	P40926	P40926 [192-203]		P40926	0	1147.66	12	100	9481849	9481849		High	High	2	574.333	0.03	2e-05	24.884	2.2	24.84	0.0003011	0.0002095
37111	FALSE	High	VPADTEVVCAPPTAYIDFAR	[K].VPADTEVVCAPPTAYIDFAR.[Q]	1xCarbamidomethyl [C9]	0.000394876	0.000440814	1	1	1	P60174	P60174 [34-53]		P60174	0	2192.07	20				NoQuanValues	High	High	2	1096.54	-1.04	-0.00114	49.2867	2.37		0.0003011	0.0001205
37126	FALSE	High	VPALLENQVEER	[K].VPALLENQVEER.[T]		3.48888e-05	0.000440814	1	1	1	Q9BRS2	Q9BRS2 [482-493]		Q9BRS2	0	1396.74	12	100	2.6497e+06	2.6497e+06		High	High	2	698.875	-0.6	-0.00042	33.4874	3.37	33.47	0.0003011	7.896e-06
37128	FALSE	High	VPAINVNDSVTK	[K].VPAINVNDSVTK.[S]		3.74058e-05	0.000440814	1	1	1	P23526	P23526 [175-186]		P23526	0	1256.68	12				NoQuanValues	High	High	2	628.846	-0.48	-0.0003	26.8968	3		0.0003011	8.527e-06
37144	FALSE	High	VPDFSEYR	[K].VPDFSEYR.[R]		0.0133062	0.000440814	1	2	1	P0C7P4	P0C7P4 [94-101]		P0C7P4; P47985	0	1012.47	8				NoQuanValues	High	High	2	506.741	0.54	0.00027	27.3129	1.9		0.0003011	0.006255
37151	FALSE	High	VPDSTYEMIGGLDK	[K].VPDSTYEMIGGLDK.[Q]	1xOxidation [M8]	0.00125323	0.000440814	1	1	1	P62195	P62195 [143-156]		P62195	0	1540.72	14	100	1.71632e+06	1.71632e+06		High	High	2	770.863	-1.22	-0.00094	30.4945	2.18	30.51	0.0003011	0.0004397
37157	FALSE	High	VPEEEKDTNVQVLMVLGAGR	[R].VPEEEKDTNVQVLMVLGAGR.[G]	1xOxidation [M14]	4.06465e-07	0.000440814	1	1	1	O14744	O14744 [349-368]		O14744	1	2200.13	20				NoQuanValues	High	High	3	734.047	-0.37	-0.00027	41.1681	3.95		0.0003011	5.352e-08
37167	FALSE	High	VPELFANR	[R].VPELFANR.[G]		0.0383451	0.00165111	1	1	1	P18754	P18754 [207-214]		P18754	0	945.515	8	100	3.58128e+06	3.58128e+06		High	High	2	473.261	-0.58	-0.00027	31.9173	2.25	31.94	0.001024	0.02066
36987	FALSE	High	VMLGETNPADSKPGTIR	[R].VMLGETNPADSKPGTIR.[G]		2.70198e-08	0.000440814	1	3	1	P15531	P15531 [89-105]		P15531; O60361; P22392	0	1785.92	17				NoQuanValues	High	High	3	595.977	0.65	0.00039	24.7745	3.63		0.0003011	2.545e-09
36965	FALSE	High	VMEEEGLKDEEKR	[K].VMEEEGLKDEEKR.[L]	1xOxidation [M2]	0.0591283	0.00284239	1	1	1	Q15208	Q15208 [51-63]		Q15208	2	1607.76	13	100	309150	309150		High	High	3	536.591	-0.48	-0.00026	10.1596	1.26	10.16	0.00175	0.0337
36952	FALSE	High	VLYSNMLGEENTYLWR	[K].VLYSNMLGEENTYLWR.[T]	1xOxidation [M6]	2.71819e-05	0.000440814	1	1	1	Q00325	Q00325 [146-161]		Q00325	0	2003.95	16				NoQuanValues	High	High	2	1002.48	-1.69	-0.00169	46.219	2.91		0.0003011	5.983e-06
36950	FALSE	High	VLYPNDNFFEGK	[R].VLYPNDNFFEGK.[E]		0.000769724	0.000440814	1	3	2	P11217	P11217 [279-290]		P11216; P06737; P11217	0	1442.7	12				NoQuanValues	High	High	2	721.852	0.97	0.0007	40.9786	2.56		0.0003011	0.0002546
36816	FALSE	High	VLQDMGLPTGAEGR	[K].VLQDMGLPTGAEGR.[D]		0.00162712	0.000440814	1	1	1	Q12906	Q12906 [461-474]		Q12906	0	1443.73	14	100	966340	966340		High	High	2	722.366	-0.53	-0.00039	33.6614	1.88	33.6	0.0003011	0.0005899
36835	FALSE	High	VLQSALAAIR	[K].VLQSALAAIR.[H]		0.000677461	0.000440814	1	1	1	Q12905	Q12905 [197-206]		Q12905	0	1041.64	10	100	3.0018e+06	3.0018e+06		High	High	2	521.324	-0.1	-5e-05	35.4929	3.26	35.49	0.0003011	0.0002206
36872	FALSE	High	VLSGTIHAGQPVK	[R].VLSGTIHAGQPVK.[V]		0.0810864	0.00385897	1	1	1	Q15029	Q15029 [496-508]		Q15029	0	1306.75	13				NoQuanValues	High	High	2	653.877	-1.24	-0.00081	18.1518	1.36		0.002605	0.04857
36877	FALSE	High	VLSIGDGIAR	[R].VLSIGDGIAR.[V]		0.00521765	0.000440814	1	1	4	P25705	P25705 [74-83]		P25705	0	1000.58	10	100	60972047	60972047		High	High	2	500.792	-0.89	-0.00044	31.2134	2.25	32.45	0.0003011	0.002186
36888	FALSE	High	VLSRPNAQELPSMYQR	[R].VLSRPNAQELPSMYQR.[L]		1.58424e-05	0.000440814	1	1	2	Q99623	Q99623 [108-123]		Q99623	0	1888.97	16	100	3.87867e+06	3.87867e+06		High	High	3	630.328	-0.47	-0.0003	29.2321	3.64	29.27	0.0003011	3.264e-06
36889	FALSE	High	VLSRPNAQELPSMYQR	[R].VLSRPNAQELPSMYQR.[L]	1xOxidation [M13]	0.0013912	0.000440814	1	1	1	Q99623	Q99623 [108-123]		Q99623	0	1904.96	16	100	3852531	3852531		High	High	3	635.659	-0.81	-0.00051	22.9507	2.55	22.91	0.0003011	0.0004949
36899	FALSE	High	VITDENWR	[R].VITDENWR.[E]		0.0730243	0.00355682	1	1	1	Q9H3N1	Q9H3N1 [33-40]		Q9H3N1	0	1032.51	8	100	4.85782e+06	4.85782e+06		High	High	2	516.759	-0.8	-0.00041	22.1408	2.11	22.13	0.002179	0.04295
36902	FALSE	High	VITEEEKNFK	[R].VITEEEKNFK.[A]		0.00786871	0.000440814	1	1	1	P26373	P26373 [168-177]		P26373	1	1236.65	10	100	1.96669e+06	1.96669e+06		High	High	3	412.887	-0.65	-0.00027	14.806	2.41	14.78	0.0003011	0.003453
37171	FALSE	High	VPEPCQPK	[K].VPEPCQPK.[V]	1xCarbamidomethyl [C5]	0.0164645	0.000440814	1	2	1	P22528	P22528 [53-60]		P22528; P35321	0	954.471	8				NoQuanValues	High	High	2	477.739	-0.61	-0.00029	12.3985	1.94		0.0003011	0.007942
36904	FALSE	High	VLTEIIASR	[K].VLTEIIASR.[T]		0.108798	0.0052273	1	1	1	P08758	P08758 [109-117]		P08758	0	1001.6	9	100	5.76208e+06	5.76208e+06		High	High	2	501.303	0.5	0.00025	32.6059	2.34	32.65	0.003617	0.06807
36908	FALSE	High	VLTPELYAELR	[K].VLTPELYAELR.[A]		0.000155093	0.000440814	1	1	2	P12277	P12277 [33-43]		P12277	0	1303.73	11	100	5164878	5164878		High	High	2	652.367	0.57	0.00037	45.0312	2.51	45.05	0.0003011	4.224e-05
36912	FALSE	High	VLTVINQTQK	[R].VLTVINQTQK.[E]		0.00121036	0.000440814	1	1	2	P42766	P42766 [57-66]		P42766	0	1143.67	10	100	5527277	5527277		High	High	2	572.34	-1.01	-0.00058	23.1739	2.76	23.18	0.0003011	0.0004239
36915	FALSE	High	VIVDFSSPNIAK	[K].VIVDFSSPNIAK.[E]		0.008337	0.000440814	1	1	1	P54136	P54136 [194-205]		P54136	0	1289.71	12	100	1.69477e+06	1.69477e+06		High	High	2	645.359	0.97	0.00063	38.669	1.68	38.63	0.0003011	0.003687
36924	FALSE	High	VLVLGDSGVGK	[K].VLVLGDSGVGK.[S]		0.000874548	0.000440814	1	1	1	Q5HYI8	Q5HYI8 [9-19]		Q5HYI8	0	1043.61	11	100	7553398	7553398		High	High	2	522.308	-0.11	-6e-05	30.6546	2.96	30.69	0.0003011	0.0002936
36927	FALSE	High	VIVPNMEFR	[K].VIVPNMEFR.[A]		0.0228346	0.000440814	1	1	1	P55060	P55060 [347-355]		P55060	0	1104.59	9	100	4403774	4403774		High	High	2	552.797	-1.05	-0.00058	39.9781	1.79	39.96	0.0003011	0.01148
36928	FALSE	High	VIVPNMEFR	[K].VIVPNMEFR.[A]	1xOxidation [M6]	0.0543722	0.00165111	1	1	2	P55060	P55060 [347-355]		P55060	0	1120.58	9	100	3517465	3517465		High	High	2	560.795	0.12	7e-05	29.3381	1.15	29.28	0.001024	0.03082
36934	FALSE	High	VIVVGNPANTNCLTASK	[K].VIVVGNPANTNCLTASK.[S]	1xCarbamidomethyl [C12]	0.116045	0.0058969	1	1	1	P40925	P40925 [126-142]		P40925	0	1757.92	17				NoQuanValues	High	High	2	879.464	-0.35	-0.00031	32.5617	0.72		0.004013	0.07307
36940	FALSE	High	VLYDAEISQIHQSVTDTNVILSMDNSR	[K].VLYDAEISQIHQSVTDTNVILSMDNSR.[N]	1xOxidation [M23]	0.00688864	0.000440814	1	1	1	P35908	P35908 [315-341]		P35908	0	3064.49	27				NoQuanValues	High	High	3	1022.17	-0.84	-0.00085	47.0185	2.3		0.0003011	0.002983
36906	FALSE	High	VITIMQNPR	[R].VITIMQNPR.[Q]	1xOxidation [M5]	0.018576	0.000440814	1	1	1	P62269	P62269 [67-75]		P62269	0	1087.59	9	100	3820375	3820375		High	High	2	544.3	-0.69	-0.00038	19.3103	2.17	19.35	0.0003011	0.009105
37193	FALSE	High	VPFLVLECPNLK	[R].VPFLVLECPNLK.[L]	1xCarbamidomethyl [C8]	2.10549e-05	0.000440814	1	1	1	Q9NRP0	Q9NRP0 [7-18]		Q9NRP0	0	1428.79	12	100	3587832	3587832		High	High	2	714.9	0.59	0.00042	50.6954	2.89	50.69	0.0003011	4.469e-06
37229	FALSE	High	VPLIGSLPEAR	[R].VPLIGSLPEAR.[L]		0.00696881	0.000440814	1	1	1	Q9NXS2	Q9NXS2 [70-80]		Q9NXS2	0	1151.68	11	100	14214484	14214484		High	High	2	576.342	-0.75	-0.00043	42.3971	2.02	42.33	0.0003011	0.003024
37242	FALSE	High	VPLTGPVK	[R].VPLTGPVK.[E]		0.0885193	0.00421229	1	1	1	O14983	O14983 [535-542]		O14983	0	810.508	8	100	25977808	25977808		High	High	2	405.758	-0.62	-0.00025	21.0414	2.27	21.16	0.002833	0.05344
37595	FALSE	High	VSFELFADKVPK	[R].VSFELFADKVPK.[T]		0.00540211	0.000440814	1	1	1	P62937	P62937 [20-31]		P62937	1	1379.76	12				NoQuanValues	High	High	3	460.59	-0.22	-0.0001	43.9453	1.45		0.0003011	0.002272
37609	FALSE	High	VSGGPSLEQR	[K].VSGGPSLEQR.[F]		0.114193	0.0058969	1	1	1	Q9Y262	Q9Y262 [144-153]		Q9Y262	0	1029.53	10	100	1.09184e+06	1.09184e+06		High	High	2	515.27	0.28	0.00015	14.4488	1.6	14.35	0.003825	0.07195
37624	FALSE	High	VSGSELVQK	[R].VSGSELVQK.[F]		0.0159061	0.000440814	1	1	2	P62195	P62195 [214-222]		P62195	0	946.52	9	100	3.55267e+06	3.55267e+06		High	High	2	473.764	-0.27	-0.00013	14.6882	2.19	14.68	0.0003011	0.007645
37630	FALSE	High	VSHLLGINVTDFTR	[K].VSHLLGINVTDFTR.[G]		0.103081	0.00488639	1	1	1	P35579	P35579 [374-387]		P35579	0	1571.85	14	100	2058686	2058686		High	High	3	524.62	-5	-0.00262	46.0626	3	46.02	0.003424	0.06386
37637	FALSE	High	VSLEDLYNGK	[K].VSLEDLYNGK.[T]		0.00181672	0.000440814	1	1	1	O60884	O60884 [122-131]		O60884	0	1137.58	10	100	1.3909e+06	1.3909e+06		High	High	2	569.292	-1.15	-0.00066	36.4037	2.15	36.31	0.0003011	0.0006669
37649	FALSE	High	VSISEGDDKIEYR	[R].VSISEGDDKIEYR.[A]		4.31619e-06	0.000440814	1	1	2	P22087	P22087 [123-135]		P22087	1	1510.74	13	100	2.6537e+06	2.6537e+06		High	High	3	504.251	0.18	9e-05	22.4546	3.42	22.42	0.0003011	7.563e-07
37667	FALSE	High	VSNRFSGVPDR	[K].VSNRFSGVPDR.[F]		0.00696881	0.000440814	1	1	2	A0A075B6R9	A0A075B6R9 [76-86]		A0A075B6R9	1	1233.63	11	100	1.6371e+06	1.6371e+06		High	High	3	411.882	-0.84	-0.00035	15.7695	3.86	16.58	0.0003011	0.00301
37687	FALSE	High	VSQGSKDPAEGDGAQPEETPR	[R].VSQGSKDPAEGDGAQPEETPR.[D]		0.0842631	0.00385897	1	1	1	Q14697	Q14697 [186-206]		Q14697	1	2154.99	21	100	291302	291302		High	High	3	719.001	-0.06	-5e-05	11.8799	1.32	11.81	0.002605	0.0505
37586	FALSE	High	VSELKEELKK	[K].VSELKEELKK.[R]		0.0467238	0.00165111	1	1	1	Q00839	Q00839 [13-22]		Q00839	2	1202.7	10	100	3.31162e+06	3.31162e+06		High	High	3	401.571	-0.41	-0.00017	12.6951	1.91	12.69	0.001024	0.02593
37693	FALSE	High	VSQWWER	[K].VSQWWER.[L]		0.0679528	0.00355682	1	1	1	Q9P035	Q9P035 [86-92]		Q9P035	0	990.479	7	100	5.26374e+06	5.26374e+06		High	High	2	495.743	-0.14	-7e-05	29.8291	1.66	29.62	0.002179	0.03962
37720	FALSE	High	VSTLPAITLK	[K].VSTLPAITLK.[L]		0.00257288	0.000440814	1	1	1	P07339	P07339 [332-341]		P07339	0	1042.65	10	100	2168708	2168708		High	High	2	521.829	-0.46	-0.00024	40.3727	1.56	40.27	0.0003011	0.0009855
37741	FALSE	High	VTADVINAAEK	[K].VTADVINAAEK.[L]		0.000503886	0.000440814	1	1	2	O43175	O43175 [59-69]		O43175	0	1130.61	11	100	6.75711e+06	6.75711e+06		High	High	2	565.806	-0.57	-0.00032	22.1059	2.49	22.13	0.0003011	0.0001582
37746	FALSE	High	VTAEVVLAHLGGGSTSR	[K].VTAEVVLAHLGGGSTSR.[A]		2.97088e-07	0.000440814	1	1	4	P04843	P04843 [49-65]		P04843	0	1653.89	17	100	6.41808e+06	6.41808e+06		High	High	2	827.449	-1.16	-0.00096	38.2255	4	38.29	0.0003011	3.748e-08
37761	FALSE	High	VTAQGPGLEPSGNIANK	[K].VTAQGPGLEPSGNIANK.[T]		0.007513	0.000440814	1	1	1	P21333	P21333 [384-400]		P21333	0	1652.86	17	100	1.30054e+06	1.30054e+06		High	High	2	826.934	-0.19	-0.00016	23.4302	1.98	23.41	0.0003011	0.003283
37765	FALSE	High	VTAVIPCFPYAR	[R].VTAVIPCFPYAR.[Q]	1xCarbamidomethyl [C7]	0.000717942	0.000440814	1	3	1	P60891	P60891 [85-96]		P11908; P21108; P60891	0	1393.73	12	100	6041395	6041395		High	High	2	697.367	-1.58	-0.0011	46.969	1.9	46.71	0.0003011	0.0002355
37776	FALSE	High	VTDALNATR	[R].VTDALNATR.[A]		0.0215635	0.000440814	1	1	1	P10809	P10809 [421-429]		P10809	0	960.511	9	100	15144971	15144971		High	High	2	480.759	-0.67	-0.00032	14.7814	3.07	14.81	0.0003011	0.01078
37785	FALSE	High	VTDKLTPIHDR	[R].VTDKLTPIHDR.[I]		0.00646388	0.000440814	1	1	1	P28072	P28072 [64-74]		P28072	1	1294.71	11	100	862656	862656		High	High	3	432.242	-0.01	0	14.4014	1.91	14.36	0.0003011	0.002777
37829	FALSE	High	VTGADVPMPYAK	[R].VTGADVPMPYAK.[I]		0.00263326	0.000440814	1	1	1	P11177	P11177 [325-336]		P11177	0	1248.63	12	100	1.14339e+06	1.14339e+06		High	High	2	624.818	-0.46	-0.00029	30.422	1.83	30.35	0.0003011	0.001011
37699	FALSE	High	VSSDNVADLHEK	[R].VSSDNVADLHEK.[Y]		0.000335643	0.000440814	1	1	2	P28074	P28074 [246-257]		P28074	0	1313.63	12	100	4.80763e+06	4.80763e+06		High	High	2	657.321	1.43	0.00094	13.9598	2.18	13.93	0.0003011	0.0001001
36806	FALSE	High	VLQALEGLK	[R].VLQALEGLK.[M]		0.0145907	0.000440814	1	1	1	P39019	P39019 [103-111]		P39019	0	970.593	9	100	1.95856e+06	1.95856e+06		High	High	2	485.8	-0.22	-0.00011	35.496	2.35	35.43	0.0003011	0.006937
37585	FALSE	High	VSELKEELK	[K].VSELKEELK.[K]		0.0158149	0.000440814	1	1	1	Q00839	Q00839 [13-21]		Q00839	1	1074.6	9				NoQuanValues	High	High	2	537.805	-0.74	-0.0004	15.8376	1.95		0.0003011	0.007581
37468	FALSE	High	VQQTVQDLFGR	[K].VQQTVQDLFGR.[A]		0.000124393	0.000440814	1	1	1	P38646	P38646 [395-405]		P38646	0	1290.68	11	100	6.12991e+06	6.12991e+06		High	High	2	645.843	-0.45	-0.00029	35.9412	3.34	35.97	0.0003011	3.293e-05
37243	FALSE	High	VPLTGPVKEK	[R].VPLTGPVKEK.[I]		0.0505499	0.00165111	1	1	2	O14983	O14983 [535-544]		O14983	1	1067.65	10	100	921904	921904		High	High	2	534.326	-0.34	-0.00018	16.2276	2.11	16.16	0.001024	0.02819
37244	FALSE	High	VPLVAPEDLR	[R].VPLVAPEDLR.[D]		0.000620977	0.000440814	1	1	3	O14744	O14744 [155-164]		O14744	0	1108.64	10	100	70736944	70736944		High	High	2	554.821	-1.15	-0.00064	36.7675	3.41	36.89	0.0003011	0.0002002
37245	FALSE	High	VPLVAPEDLRDDIIENAPTTHTEEYSGEEK	[R].VPLVAPEDLRDDIIENAPTTHTEEYSGEEK.[T]		7.6237e-06	0.000440814	1	1	3	O14744	O14744 [155-184]		O14744	1	3367.62	30	100	7682061	7682061		High	High	4	842.659	-0.59	-0.00049	45.4279	4.75	45.49	0.0003011	1.434e-06
37259	FALSE	High	VPPAINQFTQALDR	[K].VPPAINQFTQALDR.[Q]		3.9412e-05	0.000440814	1	1	2	P62424	P62424 [76-89]		P62424	0	1569.84	14	100	4.11722e+06	4.11722e+06		High	High	2	785.423	-0.12	-9e-05	47.5521	3.21	47.53	0.0003011	9.041e-06
37273	FALSE	High	VPPPPPIAR	[R].VPPPPPIAR.[A]		0.0321591	0.000868504	1	1	2	P07910	P07910 [143-151]		P07910	0	943.572	9	100	702670592	702670592		High	High	2	472.289	-1.15	-0.00054	23.2952	2.4	24.03	0.000558	0.01697
37283	FALSE	High	VPQVSTPTLVEVSR	[K].VPQVSTPTLVEVSR.[N]		2.46724e-07	0.000440814	1	1	7	P02768	P02768 [439-452]		P02768	0	1511.84	14	100	276609908	276609908		High	High	2	756.424	-1.19	-0.0009	37.8152	4.61	37.97	0.0003011	3.04e-08
37315	FALSE	High	VPTANVSVVDLTCR	[R].VPTANVSVVDLTCR.[L]	1xCarbamidomethyl [C13]	2.79267e-06	0.000440814	1	1	2	P04406	P04406 [235-248]		P04406	0	1530.79	14	100	1.76666e+07	1.76666e+07		High	High	2	765.9	-0.7	-0.00054	38.5305	3.97	38.59	0.0003011	4.635e-07
37336	FALSE	High	VPVHDVTDASK	[K].VPVHDVTDASK.[V]		0.00167501	0.000440814	1	1	2	P21333	P21333 [1440-1450]		P21333	0	1167.6	11	100	1.23481e+06	1.23481e+06		High	High	2	584.303	-0.76	-0.00045	12.2037	1.99	12.24	0.0003011	0.0006069
37504	FALSE	High	VRELEGEVENEQKR	[R].VRELEGEVENEQKR.[N]		8.72996e-05	0.000440814	1	1	1	P13535	P13535 [1822-1835]		P13535	2	1714.87	14	100	2.21435e+06	2.21435e+06		High	High	3	572.295	-0.64	-0.00036	12.8954	4.64	12.88	0.0003011	2.213e-05
37362	FALSE	High	VQALEEANNDLENK	[K].VQALEEANNDLENK.[I]		2.78205e-05	0.000440814	1	1	4	P35527	P35527 [171-184]		P35527	0	1586.77	14	100	8.41647e+07	8.41647e+07		High	High	2	793.886	-0.68	-0.00054	23.1464	2.94	23.27	0.0003011	6.142e-06
37367	FALSE	High	VQAQVIQETIVPK	[K].VQAQVIQETIVPK.[E]		0.0130781	0.000440814	1	1	1	Q15459	Q15459 [132-144]		Q15459	0	1452.84	13	100	2.06722e+06	2.06722e+06		High	High	2	726.924	-0.9	-0.00065	35.6443	2.02	35.6	0.0003011	0.00613
37381	FALSE	High	VQDQDLPNTPHSK	[K].VQDQDLPNTPHSK.[A]		0.00313352	0.000440814	1	1	1	Q08554	Q08554 [377-389]		Q08554	0	1478.72	13	100	2.18207e+06	2.18207e+06		High	High	3	493.579	-0.56	-0.00028	12.9896	2.65	12.94	0.0003011	0.001228
37405	FALSE	High	VQEYLEVR	[R].VQEYLEVR.[K]		0.0683307	0.00355682	1	1	1	Q5VYV7	Q5VYV7 [53-60]		Q5VYV7	0	1035.55	8	100	1.80735e+06	1.80735e+06		High	High	2	518.277	0.11	5e-05	32.3831	1.64	32.39	0.002179	0.03983
37426	FALSE	High	VQIEHISSLIK	[R].VQIEHISSLIK.[L]		0.00498144	0.000440814	1	1	1	O00231	O00231 [345-355]		O00231	0	1266.74	11	100	1.42323e+06	1.42323e+06		High	High	2	633.874	-0.38	-0.00024	34.9674	1.85	34.91	0.0003011	0.002075
37434	FALSE	High	VQLLHTQNTSLINTK	[R].VQLLHTQNTSLINTK.[K]		1.26305e-08	0.000440814	3	4	2	P13535; P12882; Q9Y623	P13535 [1716-1730]; P12882 [1717-1731]; Q9Y623 [1717-1731]		P13535; P12882; Q9UKX2; Q9Y623	0	1709.95	15	100	16372212	16372212	NotUnique	High	High	2	855.48	-0.54	-0.00046	30.8622	4.26	30.86	0.0003011	1.089e-09
37442	FALSE	High	VQISPDSGGLPER	[K].VQISPDSGGLPER.[S]		0.000430797	0.000440814	1	1	1	Q92945	Q92945 [178-190]		Q92945	0	1354.7	13				NoQuanValues	High	High	2	677.851	-0.83	-0.00056	26.1322	2.98		0.0003011	0.0001328
37443	FALSE	High	VQISQLHQEIQR	[K].VQISQLHQEIQR.[L]		0.000388059	0.000440814	1	1	1	Q8N1N4	Q8N1N4 [327-338]		Q8N1N4	0	1478.81	12	100	1.74695e+06	1.74695e+06		High	High	3	493.607	-1.03	-0.00051	23.4165	3.11	23.51	0.0003011	0.0001176
37462	FALSE	High	VQPYLDDFQK	[K].VQPYLDDFQK.[K]		0.0398947	0.00165111	1	1	1	P02647	P02647 [121-130]		P02647	0	1252.62	10				NoQuanValues	High	High	2	626.814	-0.73	-0.00045	32.1815	1.57		0.001024	0.02167
37363	FALSE	High	VQALEEANNDLENKIQDWYDK	[K].VQALEEANNDLENKIQDWYDK.[K]		0.00501037	0.000440814	1	1	1	P35527	P35527 [171-191]		P35527	1	2535.2	21				NoQuanValues	High	High	3	845.738	-0.67	-0.00056	45.4094	1.83		0.0003011	0.002089
36799	FALSE	High	VLPSIVNEVLK	[R].VLPSIVNEVLK.[S]		0.00190302	0.000440814	1	1	2	Q99623	Q99623 [132-142]		Q99623	0	1210.74	11	100	10460516	10460516		High	High	2	605.873	-0.83	-0.0005	49.943	2.86	49.95	0.0003011	0.000702
36798	FALSE	High	VLPSITTEILK	[R].VLPSITTEILK.[S]		0.0210748	0.000440814	1	1	1	P35232	P35232 [118-128]		P35232	0	1213.74	11	100	5.76978e+06	5.76978e+06		High	High	2	607.373	-0.65	-0.00039	47.8369	2.69	47.83	0.0003011	0.01049
36796	FALSE	High	VLPPPAGYVPIR	[K].VLPPPAGYVPIR.[T]		0.00320703	0.000440814	1	1	1	O75533	O75533 [414-425]		O75533	0	1278.76	12	100	2.34766e+06	2.34766e+06		High	High	2	639.882	-0.85	-0.00054	41.957	2.16	41.92	0.0003011	0.001265
36217	FALSE	High	VGLKAPGIIPR	[R].VGLKAPGIIPR.[I]		0.00642658	0.000440814	1	1	2	P25705	P25705 [172-182]		P25705	1	1120.72	11	100	1.04668e+07	1.04668e+07		High	High	3	374.245	-0.67	-0.00025	32.0082	3.27	31.66	0.0003011	0.002755
36225	FALSE	High	VGINYQPPTVVPGGDLAK	[K].VGINYQPPTVVPGGDLAK.[V]		3.08233e-06	0.000440814	2	7	5	Q71U36; P68363	Q71U36 [353-370]; P68363 [353-370]		P0DPH8; Q6PEY2; Q71U36; Q9NY65; P68363; Q9BQE3; P68366	0	1824.99	18	100	80752917	80752917	NotUnique	High	High	3	609	-0.29	-0.00018	42.7631	4.03	42.8	0.0003011	5.178e-07
36226	FALSE	High	VGLPPLEK	[K].VGLPPLEK.[F]		0.044164	0.00165111	1	1	3	P55084	P55084 [409-416]		P55084	0	852.519	8	100	6030780	6030780		High	High	2	426.763	-0.53	-0.00023	31.5034	2.14	31.5	0.001024	0.02431
36227	FALSE	High	VGIPVTDENGNR	[K].VGIPVTDENGNR.[L]		0.0295271	0.000868504	1	1	2	Q9H9B4	Q9H9B4 [203-214]		Q9H9B4	0	1270.64	12	100	1799775	1799775		High	High	2	635.823	-0.58	-0.00037	22.4118	1.76	22.37	0.000558	0.01537
36230	FALSE	High	VGLQVVAVK	[K].VGLQVVAVK.[A]		0.0057241	0.000440814	1	1	1	P10809	P10809 [293-301]		P10809	0	912.588	9	100	5091175	5091175		High	High	2	456.797	-0.45	-0.00021	32.4464	2.41	32.38	0.0003011	0.00242
36234	FALSE	High	VGLTNYAAAYCTGLLLAR	[K].VGLTNYAAAYCTGLLLAR.[R]	1xCarbamidomethyl [C11]	0.00254322	0.000440814	1	1	1	P46777	P46777 [90-107]		P46777	0	1927.01	18	100	1405667	1405667		High	High	2	964.008	-1.29	-0.00124	51.306	2.04	51.36	0.0003011	0.0009719
36271	FALSE	High	VGQAVDVVGQAGKPK	[R].VGQAVDVVGQAGKPK.[T]		8.7793e-08	0.000440814	1	1	2	Q13200	Q13200 [846-860]		Q13200	0	1452.82	15	100	2.69573e+06	2.69573e+06		High	High	2	726.912	-0.23	-0.00016	18.1648	3.47	18.13	0.0003011	9.555e-09
36282	FALSE	High	VGRPSNIGQAQPIIDQLAEEAR	[K].VGRPSNIGQAQPIIDQLAEEAR.[A]		0.00957711	0.000440814	1	1	1	Q9UHX1	Q9UHX1 [202-223]		Q9UHX1	0	2362.25	22	100	94642536	94642536		High	High	3	788.086	-1.73	-0.00136	45.7422	1.75	45.94	0.0003011	0.00431
36216	FALSE	High	VGIGPGSVCTTR	[K].VGIGPGSVCTTR.[K]	1xCarbamidomethyl [C9]	0.00653912	0.000440814	1	1	1	Q9P2T1	Q9P2T1 [178-189]		Q9P2T1	0	1203.62	12	100	3.41339e+06	3.41339e+06		High	High	2	602.311	-0.71	-0.00042	22.769	2.42	22.77	0.0003011	0.002812
36327	FALSE	High	VGVNGFGR	[K].VGVNGFGR.[I]		0.0687106	0.00355682	1	1	1	P04406	P04406 [6-13]		P04406	0	805.432	8	100	6.18073e+06	6.18073e+06		High	High	2	403.219	-0.31	-0.00013	19.9021	2.2	19.9	0.002179	0.04006
36394	FALSE	High	VHYENNSPFLTITSMTR	[K].VHYENNSPFLTITSMTR.[V]	1xOxidation [M15]	0.000347538	0.000440814	1	1	1	P04843	P04843 [216-232]		P04843	0	2025.97	17	100	1.66973e+06	1.66973e+06		High	High	3	675.994	-1.16	-0.00078	37.4206	3.6	37.39	0.0003011	0.0001039
36414	FALSE	High	VKELTYQTEEDRK	[RK].VKELTYQTEEDRK.[N]		1.04305e-05	0.000440814	3	4	1	P13535; P12882; Q9Y623	P13535 [1850-1862]; P12882 [1851-1863]; Q9Y623 [1851-1863]		P13535; P12882; Q9UKX2; Q9Y623	2	1638.83	13				NoQuanValues	High	High	3	546.949	0.3	0.00016	12.5085	3.43		0.0003011	2.043e-06
36435	FALSE	High	VKPAPDETSFSEALLK	[R].VKPAPDETSFSEALLK.[R]		0.000241094	0.000440814	1	1	2	Q12905	Q12905 [44-59]		Q12905	0	1731.92	16	100	4.78108e+06	4.78108e+06		High	High	3	577.976	-1.65	-0.00095	37.0874	2.79	37.09	0.0003011	6.909e-05
36455	FALSE	High	VKVGNEYVTK	[R].VKVGNEYVTK.[G]		0.0293593	0.000868504	3	7	1	P13535; P12882; P12883	P13535 [407-416]; P12882 [407-416]; P12883 [404-413]		P13535; Q9UKX3; P11055; P12882; P12883; Q9UKX2; P13533	1	1136.63	10	100	1.55551e+06	1.55551e+06	NotUnique	High	High	2	568.819	-0.19	-0.00011	14.1994	2.16	14.17	0.000558	0.01529
36456	FALSE	High	VKVGVNGFGR	[K].VKVGVNGFGR.[I]		0.0546775	0.0020673	1	1	2	P04406	P04406 [4-13]		P04406	1	1032.59	10	100	2.68163e+06	2.68163e+06		High	High	3	344.87	-0.72	-0.00025	21.0016	2.25	20.99	0.001277	0.031
36484	FALSE	High	VLANPGNSQVAR	[R].VLANPGNSQVAR.[V]		0.000227498	0.000440814	1	1	1	Q14974	Q14974 [43-54]		Q14974	0	1225.66	12	100	6.03019e+06	6.03019e+06		High	High	2	613.335	-1.13	-0.00069	15.5242	3.65	15.53	0.0003011	6.486e-05
36492	FALSE	High	VLATAFDTTLGGR	[K].VLATAFDTTLGGR.[K]		4.05727e-05	0.000440814	1	1	1	P34932	P34932 [222-234]		P34932	0	1321.71	13				NoQuanValues	High	High	2	661.36	1.34	0.00089	39.5175	3.28		0.0003011	9.362e-06
36493	FALSE	High	VLATVTKPVGGDK	[K].VLATVTKPVGGDK.[N]		6.45532e-05	0.000440814	1	1	3	Q02878	Q02878 [88-100]		Q02878	0	1284.75	13	100	3267228	3267228		High	High	2	642.879	-0.8	-0.00052	17.2372	2.9	17.22	0.0003011	1.571e-05
36393	FALSE	High	VHYENNSPFLTITSMTR	[K].VHYENNSPFLTITSMTR.[V]		2.91429e-05	0.000440814	1	1	1	P04843	P04843 [216-232]		P04843	0	2009.97	17	100	1127733	1127733		High	High	3	670.663	-0.75	-0.0005	45.4925	3.85	45.48	0.0003011	6.467e-06
36509	FALSE	High	VLDASWYSPGTR	[R].VLDASWYSPGTR.[E]		0.0013281	0.000440814	1	1	3	Q16762	Q16762 [31-42]		Q16762	0	1351.66	12	100	2.54358e+06	2.54358e+06		High	High	2	676.338	3.27	0.00221	34.6331	2.3	34.67	0.0003011	0.0004691
36193	FALSE	High	VGGTSDVEVNEKKDR	[K].VGGTSDVEVNEKKDR.[V]		7.81697e-08	0.000440814	1	1	3	P10809	P10809 [406-420]		P10809	2	1632.82	15				NoQuanValues	High	High	3	544.944	-0.3	-0.00016	9.9384	4.74		0.0003011	8.395e-09
36191	FALSE	High	VGGTSDVEVNEK	[K].VGGTSDVEVNEK.[K]		2.96549e-05	0.000440814	1	1	1	P10809	P10809 [406-417]		P10809	0	1233.6	12	100	12625358	12625358		High	High	2	617.302	0.41	0.00025	13.4082	3.77	13.44	0.0003011	6.595e-06
35982	FALSE	High	VFDAIMNFK	[K].VFDAIMNFK.[K]	1xOxidation [M6]	0.0456831	0.00165111	1	1	1	P13639	P13639 [300-308]		P13639	0	1100.54	9	100	1.76839e+06	1.76839e+06		High	High	2	550.775	-1.01	-0.00056	37.0767	1.55	37	0.001024	0.02516
35985	FALSE	High	VFDGIPPPYDK	[K].VFDGIPPPYDK.[K]		0.0546775	0.0020673	1	2	1	P40429	P40429 [104-114]		Q6NVV1; P40429	0	1247.63	11	100	3740399	3740399		High	High	2	624.318	-0.78	-0.00049	35.0261	2.01	35.22	0.001277	0.03093
35991	FALSE	High	VFDPVPVGVTK	[K].VFDPVPVGVTK.[V]		0.00478352	0.000440814	1	1	2	Q08211	Q08211 [698-708]		Q08211	0	1157.66	11	100	2.28728e+06	2.28728e+06		High	High	2	579.333	1.63	0.00094	38.5039	2.14	38.46	0.0003011	0.001977
36005	FALSE	High	VFGNEIK	[K].VFGNEIK.[L]		0.103081	0.00488639	1	1	1	P19338	P19338 [371-377]		P19338	0	806.441	7	100	11841617	11841617		High	High	2	403.724	-0.02	-1e-05	19.1736	1.34	19.37	0.003424	0.0637
36018	FALSE	High	VFLENVIR	[K].VFLENVIR.[D]		0.0405773	0.00165111	1	1	7	P62805	P62805 [61-68]		P62805	0	989.578	8	100	140828624	140828624		High	High	2	495.292	-1.45	-0.00072	42.0843	1.51	41.39	0.001024	0.0221
36020	FALSE	High	VFIGNLNTALVK	[R].VFIGNLNTALVK.[K]		0.00241389	0.000440814	1	1	1	Q9UKM9	Q9UKM9 [23-34]		Q9UKM9	0	1288.76	12				NoQuanValues	High	High	2	644.884	-0.93	-0.0006	45.8858	2.65		0.0003011	0.0009182
36021	FALSE	High	VFIGNLNTLVVK	[R].VFIGNLNTLVVK.[K]		0.000269205	0.000440814	1	4	2	P07910	P07910 [18-29]		O60812; P07910; B7ZW38; B2RXH8	0	1316.79	12	100	12155294	12155294		High	High	2	658.9	-0.94	-0.00062	48.8938	2.55	48.89	0.0003011	7.833e-05
36037	FALSE	High	VFQFLNAK	[K].VFQFLNAK.[C]		0.0362326	0.00165111	1	1	1	P83731	P83731 [28-35]		P83731	0	966.541	8	100	4.04419e+06	4.04419e+06		High	High	2	483.774	-0.92	-0.00044	38.8453	2.07	38.9	0.001024	0.01938
36192	FALSE	High	VGGTSDVEVNEKK	[K].VGGTSDVEVNEKK.[D]		0.0015806	0.000440814	1	1	1	P10809	P10809 [406-418]		P10809	1	1361.69	13	100	1406228	1406228		High	High	3	454.568	-0.46	-0.00021	10.8922	2.75	10.89	0.0003011	0.0005704
36042	FALSE	High	VFQVEYAMK	[R].VFQVEYAMK.[A]		0.012204	0.000440814	1	1	1	P25788	P25788 [21-29]		P25788	0	1114.56	9				NoQuanValues	High	High	2	557.784	-0.36	-0.0002	34.3001	1.4		0.0003011	0.00569
36050	FALSE	High	VFSGLVSTGLK	[R].VFSGLVSTGLK.[V]		0.00205206	0.000440814	1	1	2	P13639	P13639 [416-426]		P13639	0	1107.64	11				NoQuanValues	High	High	2	554.323	-1.8	-0.001	38.1108	2.23		0.0003011	0.0007639
36083	FALSE	High	VGAHAGEYGAEALER	[K].VGAHAGEYGAEALER.[M]		0.00175458	0.000440814	1	1	1	P69905	P69905 [18-32]		P69905	0	1529.73	15	100	5.34267e+06	5.34267e+06		High	High	3	510.583	-0.42	-0.00022	20.3954	3.74	20.38	0.0003011	0.0006404
36115	FALSE	High	VGDVYIPR	[R].VGDVYIPR.[ED]		0.0334646	0.000868504	1	2	2	Q9BRL6	Q9BRL6 [40-47]		Q9BRL6; Q01130	0	918.504	8	100	5.47424e+06	5.47424e+06		High	High	2	459.756	0.31	0.00014	27.2791	2.56	27.11	0.000558	0.01768
36118	FALSE	High	VGEATETALTCLVEK	[K].VGEATETALTCLVEK.[M]	1xCarbamidomethyl [C11]	4.90416e-06	0.000440814	2	2	1	P16615; Q93084	P16615 [437-451]; Q93084 [437-451]		P16615; Q93084	0	1620.81	15	100	15758920	15758920	NotUnique	High	High	2	810.91	-1.01	-0.00082	41.2705	3.82	41.31	0.0003011	8.717e-07
36119	FALSE	High	VGEATETALTTLVEK	[K].VGEATETALTTLVEK.[M]		3.02911e-06	0.000440814	1	1	3	O14983	O14983 [437-451]		O14983	0	1561.83	15				NoQuanValues	High	High	2	781.419	-0.3	-0.00024	41.8839	3.37		0.0003011	5.081e-07
36146	FALSE	High	VGEVIVTK	[K].VGEVIVTK.[D]		0.0191169	0.000440814	1	1	1	P10809	P10809 [345-352]		P10809	0	844.514	8	100	7033478	7033478		High	High	2	422.761	-0.08	-3e-05	18.8316	2.76	18.92	0.0003011	0.009401
36147	FALSE	High	VGEVIVTKDDAMLLK	[K].VGEVIVTKDDAMLLK.[G]		0.0236323	0.000868504	1	1	1	P10809	P10809 [345-359]		P10809	1	1630.91	15				NoQuanValues	High	High	2	815.957	-1.53	-0.00124	38.5505	1.91		0.000558	0.01191
36148	FALSE	High	VGEVIVTKDDAMLLK	[K].VGEVIVTKDDAMLLK.[G]	1xOxidation [M12]	0.0005792	0.000440814	1	1	1	P10809	P10809 [345-359]		P10809	1	1646.9	15	100	2.30622e+06	2.30622e+06		High	High	3	549.639	-1.03	-0.00056	34.058	2.11	33.95	0.0003011	0.0001851
36046	FALSE	High	VFSATLGLVDIVK	[K].VFSATLGLVDIVK.[G]		0.013003	0.000440814	1	1	1	P09874	P09874 [552-564]		P09874	0	1361.8	13	100	823446	823446		High	High	2	681.405	-1.07	-0.00073	52.2457	1.86	52.21	0.0003011	0.006102
37864	FALSE	High	VTGQFPWSSLR	[K].VTGQFPWSSLR.[E]		0.00746968	0.000440814	1	1	2	Q9Y512	Q9Y512 [195-205]		Q9Y512	0	1277.66	11				NoQuanValues	High	High	2	639.334	-1.68	-0.00108	44.9601	2.41		0.0003011	0.003263
36517	FALSE	High	VLDELTLAR	[R].VLDELTLAR.[AT]		0.0076004	0.000440814	4	5	4	P02533; P08727; Q04695; P08779	P02533 [224-232]; P08727 [189-197]; Q04695 [193-201]; P08779 [226-234]		P02533; P08727; P19012; Q04695; P08779	0	1029.59	9	100	6.28653e+07	6.28653e+07	NotUnique	High	High	2	515.3	-0.56	-0.00029	36.4439	2.36	36.27	0.0003011	0.00333
36526	FALSE	High	VLDLQADSR	[R].VLDLQADSR.[L]		0.0059264	0.000440814	1	1	1	Q9HD20	Q9HD20 [372-380]		Q9HD20	0	1016.54	9	100	2539000	2539000		High	High	2	508.772	-0.48	-0.00025	22.6662	2.67	22.6	0.0003011	0.002513
36691	FALSE	High	VLLDQLR	[K].VLLDQLR.[F]		0.128424	0.00692668	1	1	1	Q9HDC9	Q9HDC9 [251-257]		Q9HDC9	0	856.525	7	100	4.08353e+06	4.08353e+06		High	High	2	428.766	-0.79	-0.00034	33.0792	2.02	33.06	0.004626	0.08224
36703	FALSE	High	VLLGETGK	[R].VLLGETGK.[E]		0.0742447	0.00355682	1	1	1	P62280	P62280 [23-30]		P62280	0	816.483	8	100	3.15359e+06	3.15359e+06		High	High	2	408.745	0.21	8e-05	18.5436	2.08	18.58	0.002179	0.04372
36723	FALSE	High	VLLPEYGGTK	[K].VLLPEYGGTK.[V]		0.00559307	0.000440814	1	1	1	P61604	P61604 [71-80]		P61604	0	1076.6	10	100	2.2992e+06	2.2992e+06		High	High	2	538.803	-0.41	-0.00022	30.8737	2.27	30.85	0.0003011	0.002362
36727	FALSE	High	VIISAPSADAPMFVMGVNHEK	[R].VIISAPSADAPMFVMGVNHEK.[Y]		3.24117e-07	0.000440814	1	1	1	P04406	P04406 [119-139]		P04406	0	2213.11	21				NoQuanValues	High	High	3	738.373	-2.47	-0.00182	47.7997	4.23		0.0003011	4.146e-08
36728	FALSE	High	VIISAPSADAPMFVMGVNHEK	[R].VIISAPSADAPMFVMGVNHEK.[Y]	1xOxidation [M12]	0.00853199	0.000440814	1	1	1	P04406	P04406 [119-139]		P04406	0	2229.1	21	100	5.02126e+06	5.02126e+06		High	High	3	743.707	0.71	0.00052	42.9834	2.74	43.03	0.0003011	0.003784
36729	FALSE	High	VIISAPSADAPMFVMGVNHEK	[R].VIISAPSADAPMFVMGVNHEK.[Y]	2xOxidation [M12; M15]	0.000178278	0.000440814	1	1	1	P04406	P04406 [119-139]		P04406	0	2245.1	21	100	6719229	6719229		High	High	3	749.038	0.33	0.00025	38.0544	2.81	38.07	0.0003011	4.938e-05
36733	FALSE	High	VIITNFPAAK	[R].VIITNFPAAK.[S]		0.114193	0.0058969	1	1	1	P47897	P47897 [577-586]		P47897	0	1073.64	10	100	17652276	17652276		High	High	2	537.321	0.06	3e-05	34.828	1.65	35.28	0.003825	0.07167
36735	FALSE	High	VLITTDLLAR	[R].VLITTDLLAR.[G]		0.0020284	0.000440814	1	2	1	P60842	P60842 [325-334]		P60842; Q14240	0	1114.68	10	100	7.42402e+06	7.42402e+06		High	High	2	557.845	0.11	6e-05	46.0156	2.65	46.02	0.0003011	0.0007537
36689	FALSE	High	VILDLTPNYR	[R].VILDLTPNYR.[G]		0.0156339	0.000440814	1	1	1	P08195	P08195 [304-313]		P08195	0	1203.67	10	100	9581359	9581359		High	High	2	602.34	-0.05	-3e-05	40.9122	2.55	40.96	0.0003011	0.007479
36746	FALSE	High	VIMITGDNK	[R].VIMITGDNK.[G]	1xOxidation [M3]	0.0528703	0.00165111	2	2	3	P16615; O14983	P16615 [620-628]; O14983 [621-629]		P16615; O14983	0	1006.52	9	100	2.21812e+06	2.21812e+06	NotUnique	High	High	2	503.764	-3.73	-0.00188	18.0815	1.77	18.04	0.001024	0.02969
36752	FALSE	High	VIMVTGDHPITAK	[KR].VIMVTGDHPITAK.[A]	1xOxidation [M3]	0.00052478	0.000440814	1	6	3	P05023	P05023 [613-625]		P50993; Q13733; P20648; P05023; P54707; P13637	0	1397.75	13	100	6.40631e+06	6.40631e+06		High	High	2	699.376	-0.57	-0.0004	21.0506	2.51	21.01	0.0003011	0.0001649
36758	FALSE	High	VLNASAIPEGQFIDSK	[KR].VLNASAIPEGQFIDSK.[K]		0.000343527	0.000440814	3	5	1	P13535; P12882; Q9Y623	P13535 [727-742]; P12882 [728-743]; Q9Y623 [728-743]		P13535; P11055; P12882; Q9UKX2; Q9Y623	0	1688.89	16				NoQuanValues	High	High	2	844.946	-0.12	-0.0001	40.7054	3.14		0.0003011	0.0001027
36759	FALSE	High	VLNASAIPEGQFIDSKK	[KR].VLNASAIPEGQFIDSKK.[A]		0.021196	0.000440814	3	5	1	P13535; P12882; Q9Y623	P13535 [727-743]; P12882 [728-744]; Q9Y623 [728-744]		P13535; P11055; P12882; Q9UKX2; Q9Y623	1	1816.98	17	100	19096644	19096644	NotUnique	High	High	3	606.332	0.46	0.00028	35.5228	2.82	34.77	0.0003011	0.01054
36760	FALSE	High	VLNDKFASFIDKVR	[K].VLNDKFASFIDKVR.[F]		0.00362215	0.000440814	1	1	1	Q7RTS7	Q7RTS7 [146-159]		Q7RTS7	2	1651.92	14				NoQuanValues	High	High	3	551.31	-0.27	-0.00015	40.4987	2		0.0003011	0.001444
36763	FALSE	High	VINEPTAAALAYGLDK	[R].VINEPTAAALAYGLDK.[S]		4.14432e-06	0.000440814	1	1	1	P38646	P38646 [219-234]		P38646	0	1645.88	16				NoQuanValues	High	High	2	823.442	-1.93	-0.00159	44.0483	3.42		0.0003011	7.232e-07
36769	FALSE	High	VINLNDNTFTEK	[R].VINLNDNTFTEK.[G]		0.000186752	0.000440814	1	1	1	P46060	P46060 [240-251]		P46060	0	1407.71	12	100	2.41447e+06	2.41447e+06		High	High	2	704.36	1.24	0.00087	32.5336	2.43	32.52	0.0003011	5.189e-05
36772	FALSE	High	VLNSYWVGEDSTYK	[R].VLNSYWVGEDSTYK.[F]		0.000278746	0.000440814	1	1	1	P61313	P61313 [115-128]		P61313	0	1660.79	14	100	4.11723e+06	4.11723e+06		High	High	2	830.896	-0.88	-0.00073	36.5905	3.32	36.55	0.0003011	8.153e-05
36773	FALSE	High	VLNTNIDGR	[R].VLNTNIDGR.[R]		0.00559307	0.000440814	1	1	4	P62269	P62269 [15-23]		P62269	0	1001.54	9	100	7845839	7845839		High	High	2	501.272	-0.7	-0.00035	18.2043	2.73	17.96	0.0003011	0.002365
36751	FALSE	High	VIMVTGDHPITAK	[KR].VIMVTGDHPITAK.[A]		0.000639262	0.000440814	1	6	1	P05023	P05023 [613-625]		P50993; Q13733; P20648; P05023; P54707; P13637	0	1381.75	13	100	4632446	4632446		High	High	2	691.378	-0.9	-0.00062	25.0559	2.81	25.01	0.0003011	0.0002066
36518	FALSE	High	VLDELTLTK	[R].VLDELTLTK.[A]		0.00631598	0.000440814	1	1	8	P13645	P13645 [258-266]		P13645	0	1031.6	9	100	371344448	371344448		High	High	2	516.303	-0.46	-0.00024	35.2472	1.8	34.56	0.0003011	0.002708
36685	FALSE	High	VLIAAHGNSLR	[R].VLIAAHGNSLR.[G]		0.0021746	0.000440814	1	2	2	P18669	P18669 [181-191]		P18669; P15259	0	1150.67	11	100	4.45568e+06	4.45568e+06		High	High	3	384.228	-0.99	-0.00038	19.508	2.95	19.49	0.0003011	0.0008176
36670	FALSE	High	VIHLSNLPHSGYSDSAVLK	[R].VIHLSNLPHSGYSDSAVLK.[L]		0.0899823	0.00421229	1	1	1	P43243	P43243 [497-515]		P43243	0	2037.08	19				NoQuanValues	High	High	3	679.697	0.16	0.00011	33.4102	1.66		0.003037	0.05468
36527	FALSE	High	VLDLQQIK	[R].VLDLQQIK.[G]		0.0422144	0.00165111	1	1	1	Q9UNM6	Q9UNM6 [340-347]		Q9UNM6	0	956.578	8	100	2.8753e+06	2.8753e+06		High	High	2	478.792	-0.77	-0.00037	32.3073	1.94	32.32	0.001024	0.02304
36529	FALSE	High	VIDPATATSVDLR	[K].VIDPATATSVDLR.[D]		1.42706e-05	0.000440814	1	1	2	P50991	P50991 [194-206]		P50991	0	1357.73	13	100	9186846	9186846		High	High	2	679.369	-1.04	-0.0007	34.4886	3.49	34.47	0.0003011	2.899e-06
36530	FALSE	High	VLDPFTIKPLDR	[R].VLDPFTIKPLDR.[K]		0.00275828	0.000440814	1	1	1	P29401	P29401 [531-542]		P29401	0	1413.81	12				NoQuanValues	High	High	3	471.942	1.1	0.00052	45.9997	1.3		0.0003011	0.001064
36536	FALSE	High	VLDSGAPIK	[K].VLDSGAPIK.[I]		0.00653912	0.000440814	1	1	2	P06576	P06576 [125-133]		P06576	0	899.52	9	100	18076728	18076728		High	High	2	450.263	-0.16	-7e-05	19.576	2.17	19.54	0.0003011	0.002815
36537	FALSE	High	VLDSGAPIKIPVGPETLGR	[K].VLDSGAPIKIPVGPETLGR.[I]		5.10662e-09	0.000440814	1	1	8	P06576	P06576 [125-143]		P06576	1	1919.1	19	100	66661322	66661322		High	High	2	960.051	-0.4	-0.00039	46.0179	4.77	46.07	0.0003011	3.93e-10
36538	FALSE	High	VLDTKWTLLQEQGTK	[K].VLDTKWTLLQEQGTK.[T]		0.00272648	0.000440814	2	3	1	P04259; P13647	P04259 [190-204]; P13647 [195-209]		P04259; P48668; P13647	1	1759.96	15	100	5.25207e+06	5.25207e+06	NotUnique	High	High	3	587.324	-0.33	-0.0002	38.12	2.26	38.46	0.0003011	0.001052
36552	FALSE	High	VLEDSDLK	[K].VLEDSDLK.[K]		0.0415051	0.00165111	1	1	1	P11021	P11021 [345-352]		P11021	0	918.478	8	100	1.9182e+06	1.9182e+06		High	High	2	459.742	-0.42	-0.00019	17.1701	1.99	17.17	0.001024	0.02261
36553	FALSE	High	VLEEANQAINPK	[K].VLEEANQAINPK.[L]		0.000515721	0.000440814	1	1	2	Q92841	Q92841 [536-547]		Q92841	0	1325.71	12	100	2.11025e+06	2.11025e+06		High	High	2	663.357	0.2	0.00013	21.0922	2.25	21.07	0.0003011	0.0001619
36680	FALSE	High	VLKQVHPDTGISSK	[K].VLKQVHPDTGISSK.[A]		2.18012e-05	0.000440814	2	15	1	Q16778; Q5QNW6	Q16778 [45-58]; Q5QNW6 [45-58]		Q16778; Q5QNW6; Q99879; P33778; P58876; Q96A08; Q93079; O60814; Q99880; P62807; P57053; Q8N257; P06899; P23527; Q99877	1	1508.84	14	100	2.43841e+06	2.43841e+06	NotUnique	High	High	3	503.619	-0.95	-0.00048	13.6908	2.64	13.68	0.0003011	4.672e-06
36568	FALSE	High	VLEGNEQFINAAK	[K].VLEGNEQFINAAK.[I]		0.000266098	0.000440814	1	1	1	P35030	P35030 [137-149]		P35030	0	1432.74	13	100	11257065	11257065		High	High	2	716.874	-1.09	-0.00078	29.6706	2.63	29.71	0.0003011	7.71e-05
36609	FALSE	High	VIFLENYR	[KR].VIFLENYR.[V]		0.0172394	0.000440814	1	3	1	P11217	P11217 [643-650]		P11216; P06737; P11217	0	1053.57	8	100	3.44554e+06	3.44554e+06		High	High	2	527.29	-0.54	-0.00028	38.843	2.36	38.36	0.0003011	0.008359
36620	FALSE	High	VLGATLLPDLIQK	[R].VLGATLLPDLIQK.[V]		3.59163e-05	0.000440814	1	1	1	P55786	P55786 [782-794]		P55786	0	1380.85	13	100	1.24165e+06	1.24165e+06		High	High	2	690.926	-0.41	-0.00029	51.884	2.46	51.87	0.0003011	8.134e-06
36641	FALSE	High	VIGLSSDLQQVGGASAR	[R].VIGLSSDLQQVGGASAR.[I]		4.01044e-05	0.000440814	1	1	1	O00303	O00303 [262-278]		O00303	0	1657.89	17				NoQuanValues	High	High	2	829.446	-1.33	-0.0011	37.034	2.98		0.0003011	9.232e-06
36644	FALSE	High	VLGMDPLPSK	[K].VLGMDPLPSK.[M]	1xOxidation [M4]	0.0215635	0.000440814	1	1	1	Q12906	Q12906 [333-342]		Q12906	0	1072.57	10	100	4153306	4153306		High	High	2	536.79	1.04	0.00056	24.8259	1.94	24.89	0.0003011	0.01076
36650	FALSE	High	VIGSELVQK	[R].VIGSELVQK.[Y]		0.0239043	0.000868504	1	1	1	P35998	P35998 [240-248]		P35998	0	972.572	9	100	4.50798e+06	4.50798e+06		High	High	2	486.79	-0.11	-5e-05	23.0581	1.99	23.05	0.000558	0.01209
36652	FALSE	High	VIGSGCNLDSAR	[R].VIGSGCNLDSAR.[F]	1xCarbamidomethyl [C6]	0.000196767	0.000440814	2	4	1	P07195; P00338	P07195 [159-170]; P00338 [158-169]		P07864; Q6ZMR3; P07195; P00338	0	1248.6	12	100	12617705	12617705	NotUnique	High	High	2	624.803	-0.95	-0.00059	17.2638	2.97	17.28	0.0003011	5.501e-05
36656	FALSE	High	VLGTAFDPFLGGK	[K].VLGTAFDPFLGGK.[N]		0.00197041	0.000440814	1	1	1	Q92598	Q92598 [222-234]		Q92598	0	1321.72	13	100	2.1947e+06	2.1947e+06		High	High	2	661.36	-1.61	-0.00106	50.0611	2.33	49.5	0.0003011	0.0007288
36661	FALSE	High	VLGVPIIVQASQAEK	[R].VLGVPIIVQASQAEK.[N]		0.000689359	0.000440814	1	1	2	Q14498	Q14498 [218-232]		Q14498	0	1551.91	15				NoQuanValues	High	High	2	776.458	-0.72	-0.00056	48.041	3.1		0.0003011	0.0002254
36594	FALSE	High	VLEQLTGQTPVFSK	[K].VLEQLTGQTPVFSK.[A]		1.69853e-05	0.000440814	1	1	2	P62913	P62913 [39-52]		P62913	0	1546.85	14	100	1.22768e+07	1.22768e+07		High	High	2	773.927	-1.15	-0.00089	39.4369	3.73	39.44	0.0003011	3.523e-06
37877	FALSE	High	VTHAVVTVPAYFNDAQR	[K].VTHAVVTVPAYFNDAQR.[Q]		1.14457e-05	0.000440814	1	1	3	P11021	P11021 [165-181]		P11021	0	1887.97	17	100	6.07921e+06	6.07921e+06		High	High	3	629.995	-0.59	-0.00037	36.3379	4.4	36.34	0.0003011	2.259e-06
37887	FALSE	High	VTKCCTESLVNR	[R].VTKCCTESLVNR.[R]	2xCarbamidomethyl [C4; C5]	0.0321591	0.000868504	1	1	1	P02768	P02768 [497-508]		P02768	1	1466.71	12				NoQuanValues	High	High	3	489.574	-0.56	-0.00027	13.8902	1.6		0.000558	0.01693
37895	FALSE	High	VTKPNIPEAIR	[R].VTKPNIPEAIR.[R]		0.00426021	0.000440814	1	1	1	O94905	O94905 [170-180]		O94905	0	1237.73	11	100	3.37347e+06	3.37347e+06		High	High	3	413.247	-0.67	-0.00028	23.6487	2.96	23.62	0.0003011	0.001739
38915	FALSE	High	YICENQDSISSK	[K].YICENQDSISSK.[L]	1xCarbamidomethyl [C3]	0.000183528	0.000440814	1	1	8	P02768	P02768 [287-298]		P02768	0	1443.64	12	100	1279303616	1279303616		High	High	2	722.324	-0.27	-0.00019	15.4738	2.59	15.95	0.0003011	5.091e-05
38920	FALSE	High	YLDGLTAER	[R].YLDGLTAER.[T]		0.0137742	0.000440814	1	1	2	P35908	P35908 [239-247]		P35908	0	1037.53	9	100	157822768	157822768		High	High	2	519.267	0.68	0.00035	26.4262	2.57	26.29	0.0003011	0.006514
38923	FALSE	High	YLDPSFFQHR	[K].YLDPSFFQHR.[I]		0.0310798	0.000868504	1	1	1	Q9HD45	Q9HD45 [211-220]		Q9HD45	0	1309.63	10	100	1.57031e+06	1.57031e+06		High	High	3	437.215	-1.15	-0.0005	36.0212	2.24	36	0.000558	0.01629
38924	FALSE	High	YIDQEELNK	[K].YIDQEELNK.[T]		0.00755658	0.000440814	2	4	1	P07900; P08238	P07900 [284-292]; P08238 [276-284]		P07900; P08238; Q58FF8; Q14568	0	1151.56	9	100	23235638	23235638	NotUnique	High	High	2	576.282	-0.73	-0.00042	17.1649	2.2	17.2	0.0003011	0.003314
38991	FALSE	High	YLMEEDEDAYKK	[R].YLMEEDEDAYKK.[Q]		0.000203741	0.000440814	1	1	2	P46777	P46777 [210-221]		P46777	1	1533.68	12	100	4581845	4581845		High	High	2	767.342	-0.94	-0.00072	20.1709	1.66	20.17	0.0003011	5.713e-05
38992	FALSE	High	YLMEEDEDAYKK	[R].YLMEEDEDAYKK.[Q]	1xOxidation [M3]	0.000589373	0.000440814	1	1	4	P46777	P46777 [210-221]		P46777	1	1549.67	12	100	9.98619e+06	9.98619e+06		High	High	3	517.229	0.1	5e-05	14.579	2.91	14.6	0.0003011	0.0001882
38998	FALSE	High	YIMVPSGNMGVFDPTEIHNR	[R].YIMVPSGNMGVFDPTEIHNR.[G]		5.07798e-06	0.000440814	1	1	2	Q9P003	Q9P003 [85-104]		Q9P003	0	2277.08	20	100	3.2798e+06	3.2798e+06		High	High	3	759.698	-0.33	-0.00025	47.9188	3.32	47.88	0.0003011	9.106e-07
38999	FALSE	High	YIMVPSGNMGVFDPTEIHNR	[R].YIMVPSGNMGVFDPTEIHNR.[G]	1xOxidation [M]	2.93126e-05	0.000440814	1	1	3	Q9P003	Q9P003 [85-104]		Q9P003	0	2293.07	20	100	7.60374e+06	7.60374e+06		High	High	3	765.028	-1.41	-0.00107	42.6081	3.37	42.57	0.0003011	6.51e-06
38903	FALSE	High	YIANTVELR	[R].YIANTVELR.[V]		0.0154551	0.000440814	1	1	1	P04844	P04844 [358-366]		P04844	0	1078.59	9	100	6106780	6106780		High	High	2	539.798	-0.43	-0.00023	27.2492	2.55	27.25	0.0003011	0.007385
39000	FALSE	High	YIMVPSGNMGVFDPTEIHNR	[R].YIMVPSGNMGVFDPTEIHNR.[G]	2xOxidation [M3; M9]	0.000204927	0.000440814	1	1	2	Q9P003	Q9P003 [85-104]		Q9P003	0	2309.07	20	100	9228664	9228664		High	High	3	770.36	-0.89	-0.00068	39.0226	3.63	39.08	0.0003011	5.777e-05
39010	FALSE	High	YLNWIGVPTK	[R].YLNWIGVPTK.[V]		0.0129282	0.000440814	1	2	1	Q16875	Q16875 [58-67]		O60825; Q16875	0	1190.66	10	100	1.10448e+06	1.10448e+06		High	High	2	595.831	-2.08	-0.00124	45.2044	1.74	45.18	0.0003011	0.006045
39013	FALSE	High	YIQELWR	[K].YIQELWR.[K]		0.108214	0.0052273	1	1	1	P61313	P61313 [6-12]		P61313	0	1007.53	7				NoQuanValues	High	High	2	504.268	-1.23	-0.00062	35.686	2.01		0.003617	0.06761
39025	FALSE	High	YLSEVASGDNK	[R].YLSEVASGDNK.[Q]		0.000747709	0.000440814	1	1	1	P31946	P31946 [130-140]		P31946	0	1182.56	11	100	1.60045e+06	1.60045e+06		High	High	2	591.785	-0.98	-0.00058	15.6492	2.45	15.61	0.0003011	0.0002454
39027	FALSE	High	YISPDQLADLYK	[R].YISPDQLADLYK.[S]		0.000515721	0.000440814	1	1	2	P06733	P06733 [270-281]		P06733	0	1425.73	12	100	19609464	19609464		High	High	2	713.368	1.35	0.00097	45.9197	2.83	45.97	0.0003011	0.0001622
39036	FALSE	High	YLTTAVITNK	[R].YLTTAVITNK.[D]		0.021812	0.000440814	1	1	1	P60228	P60228 [256-265]		P60228	0	1123.64	10				NoQuanValues	High	High	2	562.321	-0.62	-0.00035	28.2232	1.55		0.0003011	0.01089
39037	FALSE	High	YLTVAAVFR	[R].YLTVAAVFR.[G]		0.00606521	0.000440814	2	3	1	P07437; P68371	P07437 [310-318]; P68371 [310-318]		P04350; P07437; P68371	0	1039.59	9	100	3.40503e+06	3.40503e+06	NotUnique	High	High	2	520.3	-1.12	-0.00058	46.1218	2.27	46.14	0.0003011	0.002591
39042	FALSE	High	YLVLDEADR	[K].YLVLDEADR.[M]		0.0746558	0.00355682	1	3	1	O00571	O00571 [343-351]		O00571; Q9NQI0; O15523	0	1093.55	9				NoQuanValues	High	High	2	547.28	-0.33	-0.00018	30.6561	1.84		0.002179	0.04416
39046	FALSE	High	YLVQDTDEFILPTGANK	[R].YLVQDTDEFILPTGANK.[T]		6.64543e-05	0.000440814	1	2	1	O14925	O14925 [52-68]		O14925; Q5SRD1	0	1923.97	17	100	2.87714e+06	2.87714e+06		High	High	2	962.487	-1.55	-0.00149	47.4962	2.65	47.48	0.0003011	1.627e-05
39003	FALSE	High	YINENLIVNTDELGR	[R].YINENLIVNTDELGR.[D]		4.81949e-06	0.000440814	1	1	1	P17987	P17987 [131-145]		P17987	0	1762.9	15				NoQuanValues	High	High	2	881.951	-1.58	-0.0014	42.9155	3.31		0.0003011	8.562e-07
39052	FALSE	High	YLYEIAR	[K].YLYEIAR.[R]		0.08566	0.00385897	1	1	13	P02768	P02768 [162-168]		P02768	0	927.493	7	100	2.15699e+09	2.15699e+09		High	High	2	464.25	-0.45	-0.00021	32.7731	1.83	28.62	0.002605	0.05156
38895	FALSE	High	YLAEVAAGDDKK	[R].YLAEVAAGDDKK.[G]		0.00140744	0.000440814	1	1	2	P63104	P63104 [128-139]		P63104	1	1279.65	12				NoQuanValues	High	High	2	640.33	-0.55	-0.00036	15.8785	2.05		0.0003011	0.0004998
38892	FALSE	High	YLAAGSSNAVK	[R].YLAAGSSNAVK.[L]		0.00044866	0.000440814	1	1	1	Q5HYI8	Q5HYI8 [185-195]		Q5HYI8	0	1080.57	11	100	2.09176e+06	2.09176e+06		High	High	2	540.788	-0.56	-0.0003	14.6608	2.42	14.63	0.0003011	0.0001391
38782	FALSE	High	YFTEAGLK	[K].YFTEAGLK.[E]		0.100872	0.00488639	1	1	1	Q7L1Q6	Q7L1Q6 [232-239]		Q7L1Q6	0	928.477	8				NoQuanValues	High	High	2	464.742	-0.72	-0.00033	23.7114	1.55		0.003424	0.06213
38795	FALSE	High	YGEGDSLTLQQLK	[R].YGEGDSLTLQQLK.[A]		0.00819368	0.000440814	1	1	1	Q15043	Q15043 [51-63]		Q15043	0	1451.74	13				NoQuanValues	High	High	2	726.373	0.89	0.00064	34.6039	1.6		0.0003011	0.003631
38799	FALSE	High	YGEPGEVFINK	[K].YGEPGEVFINK.[G]		0.00275828	0.000440814	1	1	2	P23246	P23246 [320-330]		P23246	0	1252.62	11	100	4.30736e+06	4.30736e+06		High	High	2	626.814	0.35	0.00022	31.0583	2.18	31.05	0.0003011	0.001068
38802	FALSE	High	YGEYFPGTGDLR	[K].YGEYFPGTGDLR.[D]		0.0687106	0.00355682	1	2	1	Q13547	Q13547 [201-212]		Q13547; Q92769	0	1374.63	12	100	1.40725e+06	1.40725e+06		High	High	2	687.82	0.03	2e-05	36.0494	2.31	36.01	0.002179	0.04021
38807	FALSE	High	YGGDEIPFSPYR	[K].YGGDEIPFSPYR.[V]		9.74792e-05	0.000440814	1	1	1	P21333	P21333 [1622-1633]		P21333	0	1400.65	12				NoQuanValues	High	High	2	700.828	-0.17	-0.00012	39.8062	2.75		0.0003011	2.509e-05
38810	FALSE	High	YGGISTASVDFEQPTR	[K].YGGISTASVDFEQPTR.[D]		2.37846e-05	0.000440814	1	1	1	P98175	P98175 [838-853]		P98175	0	1727.82	16				NoQuanValues	High	High	2	864.413	-2.81	-0.00243	35.3283	3.31		0.0003011	5.138e-06
38829	FALSE	High	YGPFVADFADK	[K].YGPFVADFADK.[L]		0.000459199	0.000440814	1	1	1	P24539	P24539 [116-126]		P24539	0	1229.58	11	100	5.96504e+06	5.96504e+06		High	High	2	615.295	-1.23	-0.00076	41.3877	2.99	41.42	0.0003011	0.0001427
38830	FALSE	High	YGPFVADFADKLNEQK	[K].YGPFVADFADKLNEQK.[L]		0.000217175	0.000440814	1	1	2	P24539	P24539 [116-131]		P24539	1	1841.91	16	100	5.42038e+06	5.42038e+06		High	High	2	921.457	-0.43	-0.00039	43.8949	2.64	43.88	0.0003011	6.142e-05
38894	FALSE	High	YLAEFATGNDR	[R].YLAEFATGNDR.[K]		0.0575002	0.00284239	1	1	1	P62258	P62258 [131-141]		P62258	0	1256.59	11	100	1.87547e+06	1.87547e+06		High	High	2	628.799	0.22	0.00014	28.1241	1.13	28.07	0.00175	0.03268
38831	FALSE	High	YGPLSGVNVVYDQR	[R].YGPLSGVNVVYDQR.[T]		3.23528e-05	0.000440814	1	1	1	Q13595	Q13595 [142-155]		Q13595	0	1566.79	14				NoQuanValues	High	High	2	783.898	-0.95	-0.00074	39.5425	2.9		0.0003011	7.246e-06
38845	FALSE	High	YGVNPGPIVGTTR	[K].YGVNPGPIVGTTR.[K]		0.00275828	0.000440814	1	2	1	P42167	P42167 [127-139]		P42167; P42166	0	1330.71	13				NoQuanValues	High	High	2	665.859	-1.03	-0.00068	30.2772	2.27		0.0003011	0.001065
38865	FALSE	High	YHTINGHNAEVR	[K].YHTINGHNAEVR.[K]		0.000181409	0.000440814	1	1	2	P22626	P22626 [174-185]		P22626	0	1410.69	12	100	1.01841e+06	1.01841e+06		High	High	3	470.9	-0.67	-0.00031	10.2882	2.78	10.29	0.0003011	5.032e-05
38866	FALSE	High	YHTSQSGDEMTSLSEYVSR	[R].YHTSQSGDEMTSLSEYVSR.[M]		8.76338e-06	0.000440814	1	1	1	P08238	P08238 [457-475]		P08238	0	2176.95	19	100	2.37586e+06	2.37586e+06		High	High	3	726.32	-0.36	-0.00026	33.4748	3.8	33.43	0.0003011	1.673e-06
38867	FALSE	High	YHTSQSGDEMTSLSEYVSR	[R].YHTSQSGDEMTSLSEYVSR.[M]	1xOxidation [M10]	1.07376e-05	0.000440814	1	1	1	P08238	P08238 [457-475]		P08238	0	2192.94	19	100	5662352	5662352		High	High	3	731.651	-0.82	-0.0006	25.2584	3.63	25.22	0.0003011	2.11e-06
38880	FALSE	High	YKHPSEEELR	[R].YKHPSEEELR.[A]		0.0199004	0.000440814	1	1	1	Q9NX61	Q9NX61 [40-49]		Q9NX61	1	1287.63	10				NoQuanValues	High	High	3	429.882	-0.22	-9e-05	10.8343	2.22		0.0003011	0.009827
38886	FALSE	High	YKPLDLRPK	[K].YKPLDLRPK.[K]		0.0253109	0.000868504	1	1	1	P42766	P42766 [78-86]		P42766	0	1129.67	9	100	3836522	3836522		High	High	3	377.229	-0.14	-5e-05	19.2509	2.17	19.21	0.000558	0.01292
38889	FALSE	High	YKVLNASAIPEGQFIDSK	[R].YKVLNASAIPEGQFIDSK.[K]		0.0358239	0.00131607	3	4	1	P13535; P12882; Q9Y623	P13535 [725-742]; P12882 [726-743]; Q9Y623 [726-743]		P13535; P12882; Q9UKX2; Q9Y623	1	1980.04	18	100	1.97452e+06	1.97452e+06	NotUnique	High	High	3	660.685	-1.17	-0.00077	39.3148	2.99	39.3	0.0008326	0.01917
38890	FALSE	High	YKVLNASAIPEGQFIDSKK	[R].YKVLNASAIPEGQFIDSKK.[A]		0.132575	0.00759805	3	4	1	P13535; P12882; Q9Y623	P13535 [725-743]; P12882 [726-744]; Q9Y623 [726-744]		P13535; P12882; Q9UKX2; Q9Y623	2	2108.14	19	100	1540971	1540971	NotUnique	High	High	3	703.388	4.78	0.00336	35.1611	1.72	35.06	0.005233	0.08542
38835	FALSE	High	YGSGGGSKGGSISGGGYGSGGGK	[R].YGSGGGSKGGSISGGGYGSGGGK.[H]		2.28375e-05	0.000440814	1	1	2	P35908	P35908 [573-595]		P35908	1	1890.86	23	100	2259302	2259302		High	High	3	630.957	-0.78	-0.00049	10.9904	4.1	10.99	0.0003011	4.924e-06
38779	FALSE	High	YFPTQALNFAFK	[R].YFPTQALNFAFK.[D]		0.00032794	0.000440814	2	4	2	P12236; P05141	P12236 [81-92]; P05141 [81-92]		P12236; P05141; P12235; Q9H0C2	0	1446.74	12	100	8174722	8174722	NotUnique	High	High	2	723.874	-0.08	-6e-05	51.4587	2.42	51.38	0.0003011	9.778e-05
39053	FALSE	High	YLYEIARR	[K].YLYEIARR.[H]		0.138297	0.0079326	1	1	1	P02768	P02768 [162-169]		P02768	1	1083.59	8	100	3.09845e+06	3.09845e+06		High	High	3	361.87	-0.37	-0.00013	22.7095	1.96	22.69	0.005423	0.08967
39062	FALSE	High	YMACCLLYR	[K].YMACCLLYR.[G]	2xCarbamidomethyl [C4; C5]; 1xOxidation [M2]	0.0608005	0.00284239	3	5	2	A6NHL2; Q71U36; P68363	A6NHL2 [319-327]; Q71U36 [312-320]; P68363 [312-320]		A6NHL2; Q71U36; P68363; Q9BQE3; P68366	0	1265.55	9	100	1.17225e+06	1.17225e+06	NotUnique	High	High	2	633.277	-0.01	-1e-05	31.1396	1.07	31.06	0.00175	0.03497
39221	FALSE	High	YSLDPENPTK	[R].YSLDPENPTK.[S]		0.0076004	0.000440814	1	1	2	P18621	P18621 [4-13]		P18621	0	1163.56	10	100	4909960	4909960		High	High	2	582.282	-0.83	-0.00048	23.1975	1.83	23.18	0.0003011	0.003327
39228	FALSE	High	YSLTYIYTGLSK	[R].YSLTYIYTGLSK.[H]		0.0890045	0.00421229	1	1	1	P25311	P25311 [28-39]		P25311	0	1408.74	12				NoQuanValues	High	High	2	704.871	-0.41	-0.00029	46.3119	1.43		0.003037	0.05409
39240	FALSE	High	YSQTGNYELAVALSR	[R].YSQTGNYELAVALSR.[W]		8.98706e-05	0.000440814	1	1	1	P39656	P39656 [283-297]		P39656	0	1671.83	15				NoQuanValues	High	High	2	836.42	-0.81	-0.00068	40.3387	1.99		0.0003011	2.291e-05
39241	FALSE	High	YSQVLANGLDNK	[K].YSQVLANGLDNK.[L]		0.00164611	0.000440814	1	1	1	P62269	P62269 [95-106]		P62269	0	1321.67	12	100	2.89473e+06	2.89473e+06		High	High	2	661.341	0.8	0.00053	25.3943	1.87	25.41	0.0003011	0.0005957
39242	FALSE	High	YSQYQQAIYK	[K].YSQYQQAIYK.[C]		0.00118947	0.000440814	1	1	1	O14744	O14744 [334-343]		O14744	0	1291.63	10	100	21180240	21180240		High	High	2	646.319	-0.64	-0.00041	20.5814	2.64	20.65	0.0003011	0.0004155
39255	FALSE	High	YSTSGSSGLTTGK	[R].YSTSGSSGLTTGK.[I]		1.82107e-05	0.000440814	1	1	1	Q16891	Q16891 [33-45]		Q16891	0	1245.6	13	100	1.86985e+06	1.86985e+06		High	High	2	623.302	0.21	0.00013	13.1904	3.02	13.16	0.0003011	3.797e-06
39257	FALSE	High	YSVDIPLDK	[R].YSVDIPLDK.[T]		0.0173387	0.000440814	1	1	1	P61353	P61353 [85-93]		P61353	0	1049.55	9	100	5.31596e+06	5.31596e+06		High	High	2	525.279	-0.15	-8e-05	35.8506	2.25	35.87	0.0003011	0.008437
39259	FALSE	High	YSVQLLTPANLLAK	[R].YSVQLLTPANLLAK.[I]		0.0140142	0.000440814	1	1	1	Q9Y265	Q9Y265 [405-418]		Q9Y265	0	1530.89	14				NoQuanValues	High	High	2	765.947	-1.06	-0.00081	51.5926	2.12		0.0003011	0.006639
39213	FALSE	High	YSFLQFDPAPR	[K].YSFLQFDPAPR.[R]		0.0151906	0.000440814	1	2	1	P62714	P62714 [284-294]		P62714; P67775	0	1340.66	11				NoQuanValues	High	High	2	670.837	2.65	0.00178	47.9887	1.94		0.0003011	0.007242
39265	FALSE	High	YTAAVPYR	[R].YTAAVPYR.[L]		0.0239043	0.000868504	1	1	1	Q9UBM7	Q9UBM7 [462-469]		Q9UBM7	0	940.489	8	100	3.68538e+06	3.68538e+06		High	High	2	470.748	-0.45	-0.00021	20.4384	2.37	20.39	0.000558	0.01214
39317	FALSE	High	YVDIAIPCNNK	[R].YVDIAIPCNNK.[G]	1xCarbamidomethyl [C8]	0.00459345	0.000440814	1	1	1	P08865	P08865 [156-166]		P08865	0	1306.65	11	100	2.5492e+06	2.5492e+06		High	High	2	653.826	-0.43	-0.00028	32.6021	2.04	32.55	0.0003011	0.001893
39320	FALSE	High	YVDMSVK	[K].YVDMSVK.[T]		0.147295	0.00891867	1	1	3	P48047	P48047 [193-199]		P48047	0	841.412	7	100	3719781	3719781		High	High	2	421.209	-1.03	-0.00043	18.2036	0.95	18.07	0.006005	0.09613
39343	FALSE	High	YVVVTGITPTPLGEGK	[K].YVVVTGITPTPLGEGK.[S]		6.30716e-05	0.000440814	1	1	1	P11586	P11586 [371-386]		P11586	0	1630.91	16	100	2.22518e+06	2.22518e+06		High	High	2	815.956	-0.43	-0.00035	43.4922	2.73	43.96	0.0003011	1.539e-05
39348	FALSE	High	YWLCAATGPSIK	[R].YWLCAATGPSIK.[I]	1xCarbamidomethyl [C4]	0.114193	0.0058969	1	1	1	P63244	P63244 [246-257]		P63244	0	1366.68	12				NoQuanValues	High	High	2	683.841	-5.24	-0.00358	39.6841	1.33		0.003825	0.07176
39350	FALSE	High	YWYLGPLK	[K].YWYLGPLK.[I]		0.0462006	0.00165111	1	1	1	Q53H12	Q53H12 [224-231]		Q53H12	0	1039.56	8	100	62620568	62620568		High	High	2	520.283	-1.45	-0.00076	46.9401	1.48	47.39	0.001024	0.02548
39359	FALSE	High	YYGYTGAFR	[R].YYGYTGAFR.[C]		0.0793222	0.00385897	1	1	1	P02788	P02788 [544-552]		P02788	0	1097.51	9				NoQuanValues	High	High	2	549.256	-0.57	-0.00031	28.3864	1.83		0.002396	0.04741
39364	FALSE	High	YYPTEDVPR	[R].YYPTEDVPR.[K]		0.0107494	0.000440814	1	1	1	Q02878	Q02878 [115-123]		Q02878	0	1139.54	9	100	6.92789e+06	6.92789e+06		High	High	2	570.272	-0.51	-0.00029	22.0246	1.62	22.03	0.0003011	0.004919
39369	FALSE	High	YYTLEEIQK	[K].YYTLEEIQK.[H]		0.00991479	0.000440814	1	1	2	P00167	P00167 [11-19]		P00167	0	1186.6	9	100	3.45348e+06	3.45348e+06		High	High	2	593.803	-0.3	-0.00018	30.2697	1.48	30.21	0.0003011	0.004486
39307	FALSE	High	YVAEIEKEKEENEK	[K].YVAEIEKEKEENEK.[K]		0.00653912	0.000440814	1	1	1	O14818	O14818 [228-241]		O14818	2	1737.85	14				NoQuanValues	High	High	3	579.956	0.12	7e-05	12.6301	2.06		0.0003011	0.002809
39061	FALSE	High	YMACCLLYR	[K].YMACCLLYR.[G]	2xCarbamidomethyl [C4; C5]	0.00483926	0.000440814	3	5	1	A6NHL2; Q71U36; P68363	A6NHL2 [319-327]; Q71U36 [312-320]; P68363 [312-320]		A6NHL2; Q71U36; P68363; Q9BQE3; P68366	0	1249.55	9	100	2.68615e+06	2.68615e+06	NotUnique	High	High	2	625.28	-0.37	-0.00023	35.9012	2.13	35.85	0.0003011	0.00201
39207	FALSE	High	YSELTTVQQQLIR	[K].YSELTTVQQQLIR.[E]		1.96381e-05	0.000440814	1	1	1	O43592	O43592 [68-80]		O43592	0	1578.85	13	100	1.55836e+06	1.55836e+06		High	High	2	789.927	-1.34	-0.00106	40.1001	2.76	40.08	0.0003011	4.155e-06
39194	FALSE	High	YRPGTVALR	[R].YRPGTVALR.[E]		0.0199004	0.000440814	1	6	2	Q5TEC6	Q5TEC6 [42-50]		P84243; Q5TEC6; Q16695; Q6NXT2; P68431; Q71DI3	0	1032.59	9	100	69655980	69655980		High	High	2	516.8	-1.29	-0.00067	17.0665	3	17.13	0.0003011	0.009862
39082	FALSE	High	YNGEPEHIER	[R].YNGEPEHIER.[N]		0.007513	0.000440814	1	1	4	Q14739	Q14739 [132-141]		Q14739	0	1243.57	10	100	1.63591e+06	1.63591e+06		High	High	2	622.288	-0.55	-0.00034	11.7264	2.17	11.7	0.0003011	0.00329
39089	FALSE	High	YNILGTNTIMDK	[K].YNILGTNTIMDK.[M]		0.00125323	0.000440814	1	1	1	Q00839	Q00839 [525-536]		Q00839	0	1382.7	12	100	5758153	5758153		High	High	2	691.852	-0.98	-0.00068	40.421	2.45	40.44	0.0003011	0.0004389
39090	FALSE	High	YNILGTNTIMDK	[K].YNILGTNTIMDK.[M]	1xOxidation [M10]	0.00113551	0.000440814	1	1	2	Q00839	Q00839 [525-536]		Q00839	0	1398.69	12	100	6090211	6090211		High	High	2	699.851	1.01	0.0007	33.6942	2.36	33.79	0.0003011	0.0003947
39094	FALSE	High	YNIPHGPVVGSTR	[R].YNIPHGPVVGSTR.[R]		0.0184697	0.000440814	1	1	1	P50402	P50402 [19-31]		P50402	0	1396.73	13				NoQuanValues	High	High	3	466.249	-1.39	-0.00065	25.4317	2.36		0.0003011	0.009022
39100	FALSE	High	YNPENLATLER	[R].YNPENLATLER.[Y]		0.0232301	0.000868504	1	1	1	Q9UBQ5	Q9UBQ5 [21-31]		Q9UBQ5	0	1319.66	11	100	1.7285e+06	1.7285e+06		High	High	2	660.333	-0.2	-0.00013	32.3227	1.83	32.6	0.000558	0.01173
39102	FALSE	High	YNPNVLPVQCTGK	[K].YNPNVLPVQCTGK.[R]	1xCarbamidomethyl [C10]	0.000134143	0.000440814	1	1	1	P05026	P05026 [204-216]		P05026	0	1489.75	13	100	2.03419e+06	2.03419e+06		High	High	2	745.376	-1.08	-0.0008	29.7416	2.12	29.73	0.0003011	3.586e-05
39111	FALSE	High	YPASTVQILGAEK	[K].YPASTVQILGAEK.[A]		0.000103907	0.000440814	1	1	1	O00567	O00567 [321-333]		O00567	0	1376.74	13	100	4.76411e+06	4.76411e+06		High	High	2	688.874	-0.45	-0.00031	34.5181	2.63	34.48	0.0003011	2.684e-05
39129	FALSE	High	YPIEHGIITNWDDMEK	[K].YPIEHGIITNWDDMEK.[I]		0.000349561	0.000440814	1	4	2	P68133	P68133 [71-86]		P63267; P62736; P68133; P68032	0	1960.91	16	100	1.72219e+07	1.72219e+07		High	High	2	980.958	-1	-0.00098	39.4954	2.63	39.51	0.0003011	0.000105
39196	FALSE	High	YRSDGALLLGASSLSGR	[R].YRSDGALLLGASSLSGR.[C]		1.68534e-06	0.000440814	1	1	3	Q9BQA1	Q9BQA1 [36-52]		Q9BQA1	1	1722.91	17	100	1.91268e+06	1.91268e+06		High	High	2	861.961	0.53	0.00045	38.0155	2.78	38.02	0.0003011	2.641e-07
39130	FALSE	High	YPIEHGIITNWDDMEK	[K].YPIEHGIITNWDDMEK.[I]	1xOxidation [M14]	0.00260289	0.000440814	1	4	2	P68133	P68133 [71-86]		P63267; P62736; P68133; P68032	0	1976.91	16	100	18669355	18669355		High	High	3	659.64	-0.28	-0.00018	34.543	1.97	34.6	0.0003011	0.0009966
39150	FALSE	High	YPSPFFVFGEK	[K].YPSPFFVFGEK.[I]		0.00935837	0.000440814	1	1	3	Q08211	Q08211 [1038-1048]		Q08211	0	1317.65	11	100	1.75708e+06	1.75708e+06		High	High	2	659.327	-3.42	-0.00225	51.4649	1.95	51.42	0.0003011	0.004214
39151	FALSE	High	YPTGESYQDLVQR	[R].YPTGESYQDLVQR.[L]		1.34658e-05	0.000440814	1	1	1	Q16875	Q16875 [357-369]		Q16875	0	1555.74	13	100	1.9564e+06	1.9564e+06		High	High	2	778.373	-0.4	-0.00031	30.5173	2.74	30.41	0.0003011	2.714e-06
39156	FALSE	High	YPVNSVNILK	[R].YPVNSVNILK.[A]		0.0030795	0.000440814	1	1	1	P17987	P17987 [190-199]		P17987	0	1146.65	10	100	2746958	2746958		High	High	2	573.829	-0.49	-0.00028	35.3937	2.06	35.31	0.0003011	0.001204
39159	FALSE	High	YQAVTATLEEK	[K].YQAVTATLEEK.[R]		0.00159905	0.000440814	1	2	1	P40429	P40429 [149-159]		Q6NVV1; P40429	0	1252.64	11				NoQuanValues	High	High	2	626.824	-1.22	-0.00076	24.0631	2.01		0.0003011	0.0005781
39168	FALSE	High	YQGVNLYVK	[R].YQGVNLYVK.[N]		0.00809949	0.000440814	1	2	2	P11940	P11940 [291-299]		P11940; Q4VXU2	0	1083.58	9	100	3.54224e+06	3.54224e+06		High	High	2	542.296	0.43	0.00023	30.0737	2.14	30.07	0.0003011	0.003569
39170	FALSE	High	YQIDPDACFSAK	[K].YQIDPDACFSAK.[V]	1xCarbamidomethyl [C8]	0.00627953	0.000440814	1	1	1	P21796	P21796 [225-236]		P21796	0	1414.63	12	100	1.98701e+06	1.98701e+06		High	High	2	707.819	-0.31	-0.00022	31.9166	1.96	31.91	0.0003011	0.002694
39171	FALSE	High	YQLDPTASISAK	[K].YQLDPTASISAK.[V]		0.000438364	0.000440814	1	1	1	P45880	P45880 [236-247]		P45880	0	1293.67	12	100	25748498	25748498		High	High	2	647.338	0.19	0.00012	30.4899	2.63	30.57	0.0003011	0.0001349
39174	FALSE	High	YQILPLHSQIPR	[R].YQILPLHSQIPR.[E]		0.0013672	0.000440814	1	1	2	Q08211	Q08211 [681-692]		Q08211	0	1464.83	12	100	2.76654e+06	2.76654e+06		High	High	3	488.948	-1.73	-0.00085	37.6061	3.08	37.56	0.0003011	0.0004833
39145	FALSE	High	YPQLLPGIR	[K].YPQLLPGIR.[G]		0.0030974	0.000440814	1	1	1	P23526	P23526 [143-151]		P23526	0	1056.62	9	100	3.08317e+06	3.08317e+06		High	High	2	528.814	-0.23	-0.00012	43.4511	2.26	43.19	0.0003011	0.001217
35981	FALSE	High	VFDAIMNFK	[K].VFDAIMNFK.[K]		0.146526	0.00891867	1	1	1	P13639	P13639 [300-308]		P13639	0	1084.55	9				NoQuanValues	High	High	2	542.779	0.48	0.00026	46.0756	1.33		0.005823	0.09575
38767	FALSE	High	YFDLGLPNR	[K].YFDLGLPNR.[D]		0.0436685	0.00165111	1	1	1	P48735	P48735 [81-89]		P48735	0	1094.56	9				NoQuanValues	High	High	2	547.785	-0.56	-0.00031	42.0667	1.94		0.001024	0.02391
38753	FALSE	High	YESLTDPSKLDSGK	[R].YESLTDPSKLDSGK.[E]		3.48888e-05	0.000440814	2	4	2	P07900; P08238	P07900 [61-74]; P08238 [56-69]		P07900; P08238; Q58FF8; Q58FF7	1	1539.75	14	100	1.02644e+07	1.02644e+07	NotUnique	High	High	2	770.38	-0.31	-0.00024	22.3591	3.45	22.34	0.0003011	7.883e-06
38088	FALSE	High	VVDRDSEEAEIIR	[K].VVDRDSEEAEIIR.[K]		1.16467e-05	0.000440814	1	1	2	P09874	P09874 [803-815]		P09874	1	1530.78	13	100	4.06894e+06	4.06894e+06		High	High	3	510.931	1.17	0.0006	20.5456	3.77	20.57	0.0003011	2.31e-06
38089	FALSE	High	VVDRDSEEAEIIRK	[K].VVDRDSEEAEIIRK.[Y]		3.56373e-06	0.000440814	1	1	2	P09874	P09874 [803-816]		P09874	2	1658.87	14	100	3.93688e+06	3.93688e+06		High	High	3	553.628	-0.61	-0.00033	16.4749	4.45	16.45	0.0003011	6.105e-07
38092	FALSE	High	VVDVLDSIK	[K].VVDVLDSIK.[T]		0.0156339	0.000440814	1	1	1	P00918	P00918 [159-167]		P00918	0	987.572	9	100	1365866	1365866		High	High	2	494.289	-0.64	-0.00031	39.3439	2.31	39.58	0.0003011	0.007482
38097	FALSE	High	VVEGTPLIDGR	[K].VVEGTPLIDGR.[R]		0.00272648	0.000440814	1	1	2	Q14739	Q14739 [280-290]		Q14739	0	1155.64	11	100	19075384	19075384		High	High	2	578.322	-0.67	-0.00039	28.3332	1.92	28.35	0.0003011	0.001052
38106	FALSE	High	VVESMQSTLDAEIR	[R].VVESMQSTLDAEIR.[S]		2.02937e-06	0.000440814	1	1	1	Q9Y623	Q9Y623 [1597-1610]		Q9Y623	0	1577.78	14	100	7.45918e+06	7.45918e+06		High	High	2	789.396	0.41	0.00032	35.9419	3.45	36.03	0.0003011	3.242e-07
38120	FALSE	High	VVFQEFR	[R].VVFQEFR.[Q]		0.0987078	0.00488639	1	1	1	P35579	P35579 [712-718]		P35579	0	924.494	7	100	2178999	2178999		High	High	2	462.75	-0.08	-4e-05	31.508	1.58	31.45	0.003424	0.06075
38122	FALSE	High	VVFVFGPDKK	[R].VVFVFGPDKK.[L]		0.0184697	0.000440814	1	1	2	P30041	P30041 [133-142]		P30041	1	1135.65	10	100	3.6257e+06	3.6257e+06		High	High	2	568.328	-1.25	-0.00071	34.1847	2.31	34.16	0.0003011	0.009055
38125	FALSE	High	VVGQLDPQR	[R].VVGQLDPQR.[L]		0.0073412	0.000440814	1	1	1	Q9NXS2	Q9NXS2 [84-92]		Q9NXS2	0	1011.56	9				NoQuanValues	High	High	2	506.283	0.77	0.00039	17.1344	2.34		0.0003011	0.003198
38086	FALSE	High	VVDLMAHMASKE	[R].VVDLMAHMASKE.[-]	2xOxidation [M5; M8]	0.0182588	0.000440814	1	1	1	P04406	P04406 [324-335]		P04406	1	1362.64	12	100	6.18837e+06	6.18837e+06		High	High	3	454.884	-1.08	-0.00049	14.0864	2.9	14.12	0.0003011	0.008908
38127	FALSE	High	VVGSEFVQK	[R].VVGSEFVQK.[Y]		0.0176402	0.000440814	1	1	1	P43686	P43686 [230-238]		P43686	0	992.541	9	100	2971398	2971398		High	High	2	496.774	-0.61	-0.0003	20.8433	2.03	20.84	0.0003011	0.008617
38155	FALSE	High	VVIDAFR	[K].VVIDAFR.[L]		0.0939947	0.00457719	1	1	1	O00487	O00487 [155-161]		O00487	0	819.472	7	100	2.35949e+06	2.35949e+06		High	High	2	410.24	-0.49	-0.0002	31.9578	1.93	31.93	0.003253	0.05758
38162	FALSE	High	VVLIGDSGVGK	[K].VVLIGDSGVGK.[S]		0.000743382	0.000440814	1	2	1	P62491	P62491 [14-24]		P62491; Q15907	0	1043.61	11	100	5.59153e+06	5.59153e+06		High	High	2	522.308	-0.23	-0.00012	29.3716	2.91	29.43	0.0003011	0.0002441
38163	FALSE	High	VVLIGGKPDR	[R].VVLIGGKPDR.[V]		0.000677461	0.000440814	1	1	4	P61978	P61978 [192-201]		P61978	0	1053.64	10	100	6.50163e+06	6.50163e+06		High	High	3	351.885	-0.37	-0.00013	19.2264	2.77	19.26	0.0003011	0.0002206
38167	FALSE	High	VVLPIEAPIR	[R].VVLPIEAPIR.[M]		0.013695	0.000440814	1	1	1	P00403	P00403 [142-151]		P00403	0	1106.69	10	100	16809198	16809198		High	High	2	553.85	-0.37	-0.0002	46.6905	2.8	46.75	0.0003011	0.006449
38188	FALSE	High	VVNPLFEK	[K].VVNPLFEK.[R]		0.048328	0.00165111	1	1	1	P62424	P62424 [27-34]		P62424	0	945.54	8	100	5731348	5731348		High	High	2	473.274	-0.2	-9e-05	32.9725	2.04	33.04	0.001024	0.02681
38191	FALSE	High	VVPGYGHAVLR	[R].VVPGYGHAVLR.[K]		0.0229657	0.000868504	1	1	1	O75390	O75390 [341-351]		O75390	0	1167.66	11				NoQuanValues	High	High	2	584.335	-0.15	-8e-05	21.9495	1.95		0.000558	0.0116
38196	FALSE	High	VVPTPNNGSTELVALHR	[K].VVPTPNNGSTELVALHR.[N]		4.29976e-05	0.000440814	1	1	1	Q9HD20	Q9HD20 [144-160]		Q9HD20	0	1803.97	17				NoQuanValues	High	High	3	601.995	0.1	6e-05	31.8244	3.01		0.0003011	9.992e-06
38206	FALSE	High	VVQVSAGDSHTAALTDDGR	[K].VVQVSAGDSHTAALTDDGR.[V]		0.013003	0.000440814	1	1	1	P18754	P18754 [121-139]		P18754	0	1898.92	19	100	1.84036e+06	1.84036e+06		High	High	3	633.642	-5.08	-0.00321	20.6531	2.81	20.62	0.0003011	0.006072
38154	FALSE	High	VVLAYEPVWAIGTGK	[K].VVLAYEPVWAIGTGK.[T]		2.1013e-06	0.000440814	1	1	3	P60174	P60174 [161-175]		P60174	0	1602.89	15	100	6860754	6860754		High	High	2	801.948	-0.18	-0.00014	50.8039	3.61	50.77	0.0003011	3.368e-07
38215	FALSE	High	VVSEDFLQDVSASTK	[R].VVSEDFLQDVSASTK.[S]		3.42183e-06	0.000440814	1	1	2	P09874	P09874 [453-467]		P09874	0	1624.81	15	100	18940642	18940642		High	High	2	812.906	-0.46	-0.00037	41.6917	3.12	41.71	0.0003011	5.832e-07
38085	FALSE	High	VVDLMAHMASKE	[R].VVDLMAHMASKE.[-]	1xOxidation [M8]	0.133985	0.00759805	1	1	1	P04406	P04406 [324-335]		P04406	1	1346.64	12	100	2593884	2593884		High	High	3	449.553	-0.81	-0.00036	20.0779	1.74	20.13	0.005233	0.08623
38083	FALSE	High	VVDLMAHMASK	[R].VVDLMAHMASK.[E]	2xOxidation [M5; M8]	0.0525747	0.00165111	1	1	1	P04406	P04406 [324-334]		P04406	0	1233.6	11	100	1.87294e+06	1.87294e+06		High	High	3	411.87	-0.36	-0.00015	13.5594	1.61	13.57	0.001024	0.0295
37896	FALSE	High	VTKPNIPEAIRR	[R].VTKPNIPEAIRR.[N]		0.0127801	0.000440814	1	1	1	O94905	O94905 [170-181]		O94905	1	1393.83	12	100	1.57552e+06	1.57552e+06		High	High	4	349.212	-1.05	-0.00036	20.0099	2.33	19.96	0.0003011	0.005989
37905	FALSE	High	VTLDWAKPK	[K].VTLDWAKPK.[G]		0.0449173	0.00165111	1	1	1	P19338	P19338 [640-648]		P19338	0	1057.6	9				NoQuanValues	High	High	3	353.206	-0.59	-0.00021	27.2307	1.48		0.001024	0.02469
37907	FALSE	High	VTLELGGK	[R].VTLELGGK.[NS]		0.0698624	0.00355682	1	5	1	P05091	P05091 [282-289]		P47895; P00352; P05091; O94788; P30837	0	816.483	8	100	2.04008e+06	2.04008e+06		High	High	2	408.745	-0.69	-0.00028	25.1405	1.73	25.11	0.002179	0.04075
37908	FALSE	High	VTLENFYSNLIAQHEER	[K].VTLENFYSNLIAQHEER.[E]		0.000100934	0.000440814	1	1	1	Q15208	Q15208 [25-41]		Q15208	0	2063.02	17				NoQuanValues	High	High	3	688.345	1.16	0.0008	48.6171	1.99		0.0003011	2.6e-05
37910	FALSE	High	VTIFTVPENCR	[R].VTIFTVPENCR.[S]	1xCarbamidomethyl [C10]	0.0296958	0.000868504	1	1	1	Q08554	Q08554 [246-256]		Q08554	0	1335.67	11	100	1.35314e+06	1.35314e+06		High	High	2	668.34	-0.01	-1e-05	37.682	1.53	37.61	0.000558	0.01542
37926	FALSE	High	VTLTSEEEAR	[K].VTLTSEEEAR.[L]		0.0014743	0.000440814	1	1	1	P00338	P00338 [306-315]		P00338	0	1134.56	10				NoQuanValues	High	High	2	567.786	0.59	0.00034	15.948	2.9		0.0003011	0.0005277
37934	FALSE	High	VTMQNLNDR	[K].VTMQNLNDR.[L]		0.00925087	0.000440814	3	7	2	P02533; P13645; P08779	P02533 [117-125]; P13645 [148-156]; P08779 [119-127]		P02533; Q7Z3Y7; P13645; Q7Z3Y9; Q7Z3Z0; Q7Z3Y8; P08779	0	1090.53	9	100	130432296	130432296	NotUnique	High	High	2	545.769	-0.71	-0.00038	17.2729	2.11	17.04	0.0003011	0.004149
37935	FALSE	High	VTMQNLNDR	[K].VTMQNLNDR.[L]	1xOxidation [M3]	0.0257485	0.000868504	3	7	10	P02533; P13645; P08779	P02533 [117-125]; P13645 [148-156]; P08779 [119-127]		P02533; Q7Z3Y7; P13645; Q7Z3Y9; Q7Z3Z0; Q7Z3Y8; P08779	0	1106.53	9	100	7548874	7548874	NotUnique	High	High	2	553.765	-2.17	-0.0012	13.6698	2.28	14.62	0.000558	0.01314
38084	FALSE	High	VVDLMAHMASKE	[R].VVDLMAHMASKE.[-]		0.0330864	0.000868504	1	1	1	P04406	P04406 [324-335]		P04406	1	1330.65	12	100	1.91708e+06	1.91708e+06		High	High	3	444.221	-0.74	-0.00033	30.037	1.88	30.03	0.000558	0.01753
37936	FALSE	High	VTMQNLNDRLASYLDKVR	[K].VTMQNLNDRLASYLDKVR.[A]	1xOxidation [M3]	0.00010035	0.000440814	3	3	3	P02533; P13645; P08779	P02533 [117-134]; P13645 [148-165]; P08779 [119-136]		P02533; P13645; P08779	2	2152.12	18	100	3.38075e+06	3.38075e+06	NotUnique	High	High	4	538.785	-0.61	-0.00033	40.5841	3.35	40.5	0.0003011	2.589e-05
37974	FALSE	High	VTQSNFAVGYK	[R].VTQSNFAVGYK.[T]		0.000413644	0.000440814	1	1	2	P21796	P21796 [164-174]		P21796	0	1213.62	11	100	6539708	6539708		High	High	2	607.314	-0.42	-0.00026	23.4119	2.26	23.35	0.0003011	0.0001265
37977	FALSE	High	VTQVDGNSPVR	[K].VTQVDGNSPVR.[F]		0.0446648	0.00165111	1	1	1	P48444	P48444 [486-496]		P48444	0	1171.61	11	100	964880	964880		High	High	2	586.306	-1.22	-0.00071	13.9406	2.02	13.96	0.001024	0.02462
38030	FALSE	High	VTVPLVR	[R].VTVPLVR.[R]		0.0694764	0.00355682	1	1	1	Q9UKM9	Q9UKM9 [150-156]		Q9UKM9	0	783.509	7	100	1925640	1925640		High	High	2	392.258	0.02	1e-05	30.9234	2.08	30.89	0.002179	0.04056
38050	FALSE	High	VVAEPVELAQEFR	[R].VVAEPVELAQEFR.[K]		0.000127315	0.000440814	1	1	1	O75489	O75489 [219-231]		O75489	0	1486.79	13	100	2.25587e+06	2.25587e+06		High	High	2	743.898	-0.28	-0.00021	46.295	2.48	46.23	0.0003011	3.379e-05
38071	FALSE	High	VVDALGNAIDGK	[R].VVDALGNAIDGK.[G]		3.87316e-05	0.000440814	1	1	3	P25705	P25705 [150-161]		P25705	0	1171.63	12	100	4.654e+07	4.654e+07		High	High	2	586.319	-0.28	-0.00017	27.2653	3.35	29.43	0.0003011	8.854e-06
38072	FALSE	High	VVDALGNAIDGKGPIGSK	[R].VVDALGNAIDGKGPIGSK.[T]		0.000104512	0.000440814	1	1	6	P25705	P25705 [150-167]		P25705	1	1710.94	18	100	6.66522e+06	6.66522e+06		High	High	3	570.984	0.06	3e-05	30.7095	3.41	32.84	0.0003011	2.702e-05
38077	FALSE	High	VVDEALAR	[K].VVDEALAR.[D]		0.0494269	0.00165111	1	1	2	Q9Y4C4	Q9Y4C4 [575-582]		Q9Y4C4	0	872.484	8	100	5079863	5079863		High	High	2	436.745	-0.74	-0.00032	16.4818	2.42	16.42	0.001024	0.02749
38081	FALSE	High	VVDLLAPYAK	[K].VVDLLAPYAK.[G]		0.0013993	0.000440814	1	1	3	P06576	P06576 [189-198]		P06576	0	1088.64	10	100	140845184	140845184		High	High	2	544.821	-0.53	-0.00029	42.4113	2.73	42.31	0.0003011	0.0004974
37967	FALSE	High	VTQDELKEVFEDAAEIR	[K].VTQDELKEVFEDAAEIR.[L]		0.00047272	0.000440814	1	1	3	P19338	P19338 [404-420]		P19338	1	1991.99	17				NoQuanValues	High	High	3	664.669	-0.33	-0.00022	49.6304	2.57		0.0003011	0.0001475
38763	FALSE	High	YEWDVAEAR	[K].YEWDVAEAR.[K]		0.00521765	0.000440814	1	1	2	P13639	P13639 [639-647]		P13639	0	1138.52	9	100	5265456	5265456		High	High	2	569.761	-0.82	-0.00047	30.1867	2.47	30.11	0.0003011	0.002183
38227	FALSE	High	VVTDTDETELAR	[K].VVTDTDETELAR.[Q]		0.0003337	0.000440814	1	1	1	P05198	P05198 [277-288]		P05198	0	1348.66	12	100	1.30252e+06	1.30252e+06		High	High	2	674.833	-0.88	-0.00059	19.8159	2.03	19.72	0.0003011	9.926e-05
38240	FALSE	High	VVVSGLPPSGSWQDLK	[R].VVVSGLPPSGSWQDLK.[D]		0.0291925	0.000868504	1	1	2	Q07955	Q07955 [123-138]		Q07955	0	1668.9	16				NoQuanValues	High	High	2	834.951	-0.36	-0.0003	44.2641	1.78		0.000558	0.01514
38651	FALSE	High	YATALYSAASK	[R].YATALYSAASK.[Q]		0.000669643	0.000440814	1	1	1	P48047	P48047 [41-51]		P48047	0	1145.58	11	100	10817085	10817085		High	High	2	573.295	-0.36	-0.00021	22.0376	3.28	22.09	0.0003011	0.0002179
38659	FALSE	High	YAWVLDK	[K].YAWVLDK.[L]		0.118557	0.0058969	1	3	1	P68104	P68104 [56-62]		Q05639; P68104; Q5VTE0	0	894.472	7	100	2.68539e+06	2.68539e+06		High	High	2	447.74	0.6	0.00027	34.9796	1.83	34.97	0.004013	0.07496
38661	FALSE	High	YAYYDTER	[K].YAYYDTER.[I]		0.0113224	0.000440814	1	1	1	O00303	O00303 [239-246]		O00303	0	1080.46	8	100	627259	627259		High	High	2	540.735	-0.3	-0.00016	16.7045	1.38	16.66	0.0003011	0.005207
38680	FALSE	High	YDAFLASESLIK	[K].YDAFLASESLIK.[Q]		0.00498144	0.000440814	1	1	1	P62906	P62906 [107-118]		P62906	0	1356.7	12				NoQuanValues	High	High	2	678.856	-0.57	-0.00039	47.2954	1.72		0.0003011	0.002073
38684	FALSE	High	YDEEFQR	[K].YDEEFQR.[Y]		0.0710326	0.00355682	1	1	1	P55060	P55060 [282-288]		P55060	0	986.421	7	100	2.28281e+06	2.28281e+06		High	High	2	493.714	-0.46	-0.00023	15.0293	1.98	15	0.002179	0.04179
38687	FALSE	High	YDFTSSR	[K].YDFTSSR.[H]		0.100872	0.00488639	1	1	1	Q9NZ01	Q9NZ01 [117-123]		Q9NZ01	0	875.389	7	100	2123852	2123852		High	High	2	438.198	-0.4	-0.00017	16.8774	2	16.87	0.003424	0.06217
38689	FALSE	High	YDGIILPGK	[K].YDGIILPGK.[-]		0.115424	0.0058969	1	1	2	P62913	P62913 [170-178]		P62913	0	975.551	9	100	9709756	9709756		High	High	2	488.28	1.49	0.00073	34.5978	1.92	34.55	0.004013	0.07271
38700	FALSE	High	YDLTVPFAR	[R].YDLTVPFAR.[Y]		0.140499	0.0079326	1	2	1	P12081	P12081 [129-137]		P12081; P49590	0	1081.57	9	100	1.28268e+06	1.28268e+06		High	High	2	541.288	0.45	0.00025	44.0521	1.69	43.98	0.005423	0.09114
38634	FALSE	High	YALYDATYETK	[R].YALYDATYETK.[E]		0.000747709	0.000440814	1	2	1	P23528	P23528 [82-92]		P23528; Q9Y281	0	1337.63	11	100	4.63052e+06	4.63052e+06		High	High	2	669.316	-1.51	-0.00101	29.1458	2.18	29.18	0.0003011	0.0002464
38714	FALSE	High	YEDEINKR	[KR].YEDEINKR.[T]		0.0275744	0.000868504	7	11	1	Q7Z794; P35908; P04264; P04259; P02538; P05787; P13647	Q7Z794 [254-261]; P35908 [268-275]; P04264 [270-277]; P04259 [253-260]; P02538 [253-260]; P05787 [179-186]; P13647 [258-265]		Q7Z794; P35908; P04264; P04259; P02538; Q01546; O95678; P48668; P12035; P05787; P13647	1	1066.52	8	100	847100	847100	NotUnique	High	High	2	533.761	-1.22	-0.00065	11.0027	2.1	10.99	0.000558	0.01418
38719	FALSE	High	YEELQITAGR	[K].YEELQITAGR.[H]		0.00054654	0.000440814	2	2	6	P04264; P04259	P04264 [377-386]; P04259 [360-369]		P04264; P04259	0	1179.6	10	100	225698304	225698304	NotUnique	High	High	2	590.304	0.9	0.00053	27.5089	3.04	27.43	0.0003011	0.0001729
38720	FALSE	High	YEELQQTAGR	[K].YEELQQTAGR.[H]		0.00178538	0.000440814	1	1	1	P13647	P13647 [365-374]		P13647	0	1194.57	10	100	24034514	24034514		High	High	2	597.791	-0.05	-3e-05	14.4299	2.76	14.47	0.0003011	0.0006545
38721	FALSE	High	YEELQVTAGR	[K].YEELQVTAGR.[H]		0.104201	0.00488639	1	3	2	P02538	P02538 [360-369]		P02538; O95678; P48668	0	1165.58	10	100	7211834	7211834		High	High	2	583.296	-0.43	-0.00025	22.6389	1.55	22.49	0.003424	0.06463
38722	FALSE	High	YEELQVTVGR	[K].YEELQVTVGR.[H]		0.00118259	0.000440814	1	1	5	P35908	P35908 [375-384]		P35908	0	1193.62	10	100	23740954	23740954		High	High	2	597.312	0.87	0.00052	28.7299	2.84	28.81	0.0003011	0.0004114
38730	FALSE	High	YEHDDIVSTVSVLSSGTQAVSGSK	[K].YEHDDIVSTVSVLSSGTQAVSGSK.[D]		1.58367e-11	0.000440814	1	1	3	Q9BQA1	Q9BQA1 [122-145]		Q9BQA1	0	2466.2	24	100	1.19369e+07	1.19369e+07		High	High	2	1233.6	-1.07	-0.00131	43.4876	3.47	43.47	0.0003011	6.033e-13
38734	FALSE	High	YELISETGGSHDKR	[K].YELISETGGSHDKR.[F]		6.96132e-05	0.000440814	1	2	1	Q12906	Q12906 [541-554]		Q12906; Q96SI9	1	1591.77	14	100	758126	758126		High	High	3	531.262	-0.53	-0.00028	16.2833	3.26	16.24	0.0003011	1.713e-05
38741	FALSE	High	YENEVALR	[K].YENEVALR.[Q]		0.0379132	0.00165111	1	1	4	P13645	P13645 [238-245]		P13645	0	993.5	8	100	44710124	44710124		High	High	2	497.253	-0.92	-0.00046	19.2914	1.75	18.93	0.001024	0.02039
38752	FALSE	High	YESLTDPSK	[R].YESLTDPSK.[L]		0.0115201	0.000440814	2	5	1	P07900; P08238	P07900 [61-69]; P08238 [56-64]		P07900; P08238; Q58FF8; Q58FF6; Q58FF7	0	1039.49	9	100	11707974	11707974	NotUnique	High	High	2	520.25	-0.75	-0.00039	15.8693	2.23	15.93	0.0003011	0.005303
38715	FALSE	High	YEDFSNLGTTHLLR	[R].YEDFSNLGTTHLLR.[L]		0.0102643	0.000440814	1	1	1	P22695	P22695 [71-84]		P22695	0	1665.82	14	100	833706	833706		High	High	2	833.41	-6.34	-0.00528	38.8073	2.03	38.74	0.0003011	0.004662
38232	FALSE	High	VVVDALSGLK	[R].VVVDALSGLK.[G]		0.0309034	0.000868504	1	1	1	P12532	P12532 [190-199]		P12532	0	1000.6	10	100	10173471	10173471		High	High	2	500.805	-0.89	-0.00045	36.9698	1.76	36.53	0.000558	0.01615
38633	FALSE	High	YALTGDEVK	[K].YALTGDEVK.[K]		0.0142585	0.000440814	1	3	1	P62701	P62701 [54-62]		P22090; Q8TD47; P62701	0	995.504	9	100	7.31156e+06	7.31156e+06		High	High	2	498.256	-0.63	-0.00032	20.2506	2.12	20.38	0.0003011	0.006777
38617	FALSE	High	YADQEVPR	[K].YADQEVPR.[S]		0.0625179	0.00284239	1	1	1	Q14315	Q14315 [1519-1526]		Q14315	0	977.469	8	100	9529215	9529215		High	High	2	489.239	2.61	0.00128	13.4266	1.29	13.59	0.00175	0.03606
38243	FALSE	High	VVYIFGPPVK	[R].VVYIFGPPVK.[E]		0.0694764	0.00355682	1	1	1	P49915	P49915 [560-569]		P49915	0	1118.66	10	100	1.30579e+06	1.30579e+06		High	High	2	559.835	1.07	0.0006	45.9439	1	45.6	0.002179	0.04062
38247	FALSE	High	VWDLAQQVVLSSYR	[K].VWDLAQQVVLSSYR.[A]		1.18277e-06	0.000440814	1	1	2	Q9BQA1	Q9BQA1 [151-164]		Q9BQA1	0	1663.88	14	100	3604536	3604536		High	High	2	832.442	-1.87	-0.00155	50.3955	4.04	50.35	0.0003011	1.767e-07
38254	FALSE	High	VWLDPNETNEIANANSR	[K].VWLDPNETNEIANANSR.[Q]		4.71742e-08	0.000440814	1	1	2	P84098	P84098 [22-38]		P84098	0	1942.93	17	100	3.73043e+06	3.73043e+06		High	High	2	971.967	0.31	0.0003	37.5221	3.63	37.53	0.0003011	4.761e-09
38266	FALSE	High	VYALPEDLVEVKPK	[R].VYALPEDLVEVKPK.[M]		0.000359855	0.000440814	1	1	2	P13797	P13797 [600-613]		P13797	0	1599.9	14	100	10655661	10655661		High	High	3	533.971	-1.05	-0.00056	41.8524	2.94	41.41	0.0003011	0.0001085
38274	FALSE	High	VYDQMPEPR	[K].VYDQMPEPR.[Y]	1xOxidation [M5]	0.10364	0.00488639	1	1	1	O75251	O75251 [137-145]		O75251	0	1150.52	9	100	425271	425271		High	High	2	575.763	-0.77	-0.00044	12.6286	1.34	12.61	0.003424	0.06438
38275	FALSE	High	VYEFLDKLDVVR	[R].VYEFLDKLDVVR.[S]		0.0155442	0.000440814	1	1	2	O43242	O43242 [217-228]		O43242	1	1495.82	12				NoQuanValues	High	High	3	499.276	-0.95	-0.00047	47.2762	1.56		0.0003011	0.007463
38276	FALSE	High	VYEGERPLTK	[K].VYEGERPLTK.[D]		0.010626	0.000440814	1	1	3	P11021	P11021 [465-474]		P11021	0	1191.64	10	100	5036902	5036902		High	High	2	596.321	-0.96	-0.00057	13.1683	2.48	13.17	0.0003011	0.004866
38290	FALSE	High	VYNVTQHAVGIVVNK	[R].VYNVTQHAVGIVVNK.[Q]		3.19794e-05	0.000440814	1	1	3	P46778	P46778 [64-78]		P46778	0	1640.91	15	100	9080473	9080473		High	High	2	820.96	0.03	2e-05	30.6325	3.25	30.65	0.0003011	7.185e-06
38624	FALSE	High	YAFDFAR	[R].YAFDFAR.[ED]		0.102524	0.00488639	1	2	1	Q92564	Q92564 [199-205]		Q92564; Q9BTE7	0	889.42	7	100	844069	844069		High	High	2	445.214	-0.49	-0.00022	35.2718	1.62	35.19	0.003424	0.06335
38301	FALSE	High	VYSLFLDESR	[R].VYSLFLDESR.[S]		0.000722121	0.000440814	1	1	1	Q9Y230	Q9Y230 [429-438]		Q9Y230	0	1228.62	10				NoQuanValues	High	High	2	614.814	-0.14	-9e-05	42.3481	2.37		0.0003011	0.0002372
38312	FALSE	High	VYVGNLGTGAGK	[K].VYVGNLGTGAGK.[G]		0.00052478	0.000440814	1	1	1	Q16629	Q16629 [13-24]		Q16629	0	1135.61	12	100	3.97544e+06	3.97544e+06		High	High	2	568.309	-0.28	-0.00016	22.4615	2.77	22.48	0.0003011	0.000166
38325	FALSE	High	WALSQSNPSALR	[R].WALSQSNPSALR.[E]		3.05282e-05	0.000440814	1	1	1	P55072	P55072 [454-465]		P55072	0	1329.69	12				NoQuanValues	High	High	2	665.349	-0.37	-0.00025	33.0615	3.51		0.0003011	6.79e-06
38361	FALSE	High	WELLQQVDTSTR	[K].WELLQQVDTSTR.[T]		2.5649e-05	0.000440814	1	1	5	P04264	P04264 [212-223]		P04264	0	1475.75	12	100	271260992	271260992		High	High	2	738.376	-2.27	-0.00168	42.2985	3.86	42.23	0.0003011	5.593e-06
38403	FALSE	High	WGSNELPAEEGK	[R].WGSNELPAEEGK.[T]		0.00446231	0.000440814	1	1	2	P16615	P16615 [36-47]		P16615	0	1316.61	12	100	3042665	3042665		High	High	2	658.809	-0.45	-0.00029	23.3197	2.45	23.35	0.0003011	0.001829
38422	FALSE	High	WKDSDEADLVLAK	[K].WKDSDEADLVLAK.[E]		0.150408	0.00891867	1	1	1	Q13185	Q13185 [142-154]		Q13185	1	1489.75	13				NoQuanValues	High	High	2	745.38	-0.54	-0.00041	31.1334	1.31		0.006005	0.09901
38437	FALSE	High	WLAIDANAR	[R].WLAIDANAR.[R]		0.0398947	0.00165111	1	1	2	Q14974	Q14974 [80-88]		Q14974	0	1029.55	9	100	2229331	2229331		High	High	2	515.278	0.52	0.00027	33.8416	2.28	33.85	0.001024	0.02166
38463	FALSE	High	WLQGSQELPR	[R].WLQGSQELPR.[E]		0.00163659	0.000440814	1	2	2	P01876	P01876 [264-273]		P01876; P01877	0	1213.63	10	100	1.99335e+06	1.99335e+06		High	High	2	607.32	-0.52	-0.00032	29.7798	2.26	30.17	0.0003011	0.0005942
38614	FALSE	High	YADLTEDQLPSCESLKDTIAR	[R].YADLTEDQLPSCESLKDTIAR.[A]	1xCarbamidomethyl [C12]	0.00397407	0.000440814	1	1	1	P18669	P18669 [142-162]		P18669	1	2425.16	21				NoQuanValues	High	High	3	809.056	-0.44	-0.00035	39.5981	2.61		0.0003011	0.00161
38307	FALSE	High	VYTDVNTHRPR	[R].VYTDVNTHRPR.[E]		0.000552921	0.000440814	1	2	1	P68400	P68400 [11-21]		P68400; Q8NEV1	0	1357.7	11				NoQuanValues	High	High	3	453.237	-0.63	-0.00029	10.6861	1.86		0.0003011	0.000176
20997	FALSE	High	INVYYNEATGGKYVPR	[R].INVYYNEATGGKYVPR.[A]		1.66588e-06	0.000440814	1	1	1	P68371	P68371 [47-62]		P68371	1	1843.93	16	100	10595894	10595894		High	High	3	615.316	-0.88	-0.00054	29.0779	3.61	29.37	0.0003011	2.597e-07
35966	FALSE	High	VEVTEFEDIK	[RK].VEVTEFEDIK.[S]		0.00530908	0.000440814	1	2	3	Q01105	Q01105 [123-132]		Q01105; P0DME0	0	1208.6	10	100	5.03717e+06	5.03717e+06		High	High	2	604.806	-0.38	-0.00023	35.3153	1.65	35.37	0.0003011	0.002217
35950	FALSE	High	VETGVLKPGMVVTFAPVNVTTEVK	[R].VETGVLKPGMVVTFAPVNVTTEVK.[S]	1xOxidation [M10]	6.49178e-08	0.000440814	1	2	3	P68104	P68104 [267-290]		P68104; Q5VTE0	0	2531.38	24	100	23093174	23093174		High	High	3	844.464	-0.53	-0.00045	47.6538	4.92	47.75	0.0003011	6.803e-09
31903	FALSE	High	TFVNITPAEVGVLVGK	[K].TFVNITPAEVGVLVGK.[D]		1.95245e-05	0.000440814	1	1	1	P07737	P07737 [39-54]		P07737	0	1643.94	16	100	1.04746e+06	1.04746e+06		High	High	2	822.472	0.01	0	51.7869	2.67	51.8	0.0003011	4.118e-06
31912	FALSE	High	TGAAPIIDVVR	[K].TGAAPIIDVVR.[S]		0.00011336	0.000440814	1	1	3	P46776	P46776 [95-105]		P46776	0	1111.65	11	100	10661912	10661912		High	High	2	556.327	-0.63	-0.00035	38.3748	3.4	38.42	0.0003011	2.966e-05
31931	FALSE	High	TGAIVDVPVGEELLGR	[R].TGAIVDVPVGEELLGR.[V]		1.21982e-08	0.000440814	1	1	1	P25705	P25705 [134-149]		P25705	0	1624.89	16	100	41590636	41590636		High	High	2	812.949	-0.4	-0.00032	49.6969	4.51	49.7	0.0003011	1.045e-09
31989	FALSE	High	TGFSTSPESPYTHWK	[R].TGFSTSPESPYTHWK.[Q]		0.0097445	0.000440814	1	1	1	Q99873	Q99873 [299-313]		Q99873	0	1724.79	15				NoQuanValues	High	High	3	575.601	-0.99	-0.00057	29.6579	1.38		0.0003011	0.004402
32012	FALSE	High	TGGLEIDSDFGGFR	[K].TGGLEIDSDFGGFR.[V]		0.128424	0.00692668	1	1	1	O95831	O95831 [409-422]		O95831	0	1470.69	14				NoQuanValues	High	High	2	735.846	-1.4	-0.00103	44.9905	1.62		0.004408	0.08206
32046	FALSE	High	TGIDLGTTGR	[R].TGIDLGTTGR.[L]		0.0107494	0.000440814	1	1	1	Q14498	Q14498 [347-356]		Q14498	0	990.521	10	100	8943832	8943832		High	High	2	495.764	0.21	0.0001	22.6251	2.38	23.02	0.0003011	0.004929
32071	FALSE	High	TGISDVFAK	[K].TGISDVFAK.[N]		0.00177505	0.000440814	1	1	2	P19338	P19338 [325-333]		P19338	0	937.499	9	100	10496364	10496364		High	High	2	469.253	0.35	0.00017	32.7577	2.67	32.86	0.0003011	0.0006484
32075	FALSE	High	TGLVEFAR	[K].TGLVEFAR.[N]		0.0475194	0.00165111	1	1	1	P31939	P31939 [15-22]		P31939	0	892.489	8	100	2.77808e+06	2.77808e+06		High	High	2	446.748	-0.2	-9e-05	31.0805	1.98	31.06	0.001024	0.02638
32093	FALSE	High	TGNIPALVR	[R].TGNIPALVR.[L]		0.00620727	0.000440814	1	1	2	P55060	P55060 [698-706]		P55060	0	940.557	9	100	3.68866e+06	3.68866e+06		High	High	2	470.783	0.5	0.00023	29.4303	2.58	29.45	0.0003011	0.002657
32115	FALSE	High	TGPNLHGLFGR	[K].TGPNLHGLFGR.[K]		0.0170423	0.000440814	1	1	1	P99999	P99999 [29-39]		P99999	0	1168.62	11	100	6133897	6133897		High	High	3	390.212	-1.31	-0.00051	34.439	2.9	34.46	0.0003011	0.008273
32126	FALSE	High	TGQAAELGGLLK	[K].TGQAAELGGLLK.[Y]		0.000359855	0.000440814	1	1	1	O00231	O00231 [60-71]		O00231	0	1157.65	12	100	3168220	3168220		High	High	2	579.33	0.57	0.00033	36.7927	2.89	36.78	0.0003011	0.0001085
32132	FALSE	High	TGQEVVFVAEPDNK	[K].TGQEVVFVAEPDNK.[N]		0.00187019	0.000440814	1	1	1	P04844	P04844 [443-456]		P04844	0	1532.76	14	100	5.19982e+06	5.19982e+06		High	High	2	766.883	-0.02	-2e-05	31.1037	2.55	31.06	0.0003011	0.0006881
32138	FALSE	High	TGQPMINLYTDR	[K].TGQPMINLYTDR.[E]		0.0161829	0.000440814	1	1	1	P35637	P35637 [317-328]		P35637	0	1408.69	12	100	1.65031e+06	1.65031e+06		High	High	2	704.849	1.1	0.00078	35.336	2.17	35.31	0.0003011	0.007802
32139	FALSE	High	TGQPMINLYTDR	[K].TGQPMINLYTDR.[E]	1xOxidation [M5]	0.0214403	0.000440814	1	1	1	P35637	P35637 [317-328]		P35637	0	1424.68	12	100	1.61867e+06	1.61867e+06		High	High	2	712.846	1.23	0.00088	29.7562	2.19	29.73	0.0003011	0.01069
32192	FALSE	High	TGTAEMSSILEER	[K].TGTAEMSSILEER.[I]		4.28266e-07	0.000440814	1	1	3	P25705	P25705 [46-58]		P25705	0	1423.67	13	100	16472503	16472503		High	High	2	712.34	0.04	3e-05	34.5399	3.99	34.6	0.0003011	5.647e-08
32193	FALSE	High	TGTAEMSSILEER	[K].TGTAEMSSILEER.[I]	1xOxidation [M6]	5.48692e-05	0.000440814	1	1	2	P25705	P25705 [46-58]		P25705	0	1439.67	13	100	15130523	15130523		High	High	2	720.338	-0.08	-6e-05	22.3545	3.03	22.4	0.0003011	1.313e-05
32194	FALSE	High	TGTAYTFFTPNNIK	[K].TGTAYTFFTPNNIK.[Q]		0.00109032	0.000440814	1	1	1	P17844	P17844 [438-451]		P17844	0	1574.78	14	100	3.93053e+06	3.93053e+06		High	High	2	787.897	1.64	0.00129	42.8498	1.81	43.01	0.0003011	0.0003765
31818	FALSE	High	TFIAIKPDGVQR	[R].TFIAIKPDGVQR.[G]		0.000355702	0.000440814	1	2	2	P15531	P15531 [7-18]		P15531; P22392	0	1344.76	12	100	7.50137e+06	7.50137e+06		High	High	3	448.926	-0.8	-0.00036	29.7249	2.94	29.73	0.0003011	0.0001067
31813	FALSE	High	TFGVSPLR	[R].TFGVSPLR.[R]		0.0260443	0.000868504	1	1	1	Q5T750	Q5T750 [177-184]		Q5T750	0	876.494	8	100	2.009e+06	2.009e+06		High	High	2	438.75	-0.58	-0.00025	30.5242	2.41	30.5	0.000558	0.01332
31792	FALSE	High	TFCIPHGGGGPGMGPIGVK	[K].TFCIPHGGGGPGMGPIGVK.[K]	1xCarbamidomethyl [C3]; 1xOxidation [M13]	3.85074e-05	0.000440814	1	1	4	P23378	P23378 [755-773]		P23378	0	1854.9	19	100	3.374e+07	3.374e+07		High	High	3	618.971	-1.04	-0.00064	33.3019	3.59	33.41	0.0003011	8.829e-06
31791	FALSE	High	TFCIPHGGGGPGMGPIGVK	[K].TFCIPHGGGGPGMGPIGVK.[K]	1xCarbamidomethyl [C3]	3.45488e-07	0.000440814	1	1	3	P23378	P23378 [755-773]		P23378	0	1838.9	19	100	15539121	15539121		High	High	2	919.955	-0.82	-0.00075	38.4993	4.02	38.5	0.0003011	4.452e-08
31567	FALSE	High	TDITYPAGFMDVISIDK	[R].TDITYPAGFMDVISIDK.[T]		0.0870786	0.00385897	1	1	1	P62701	P62701 [78-94]		P62701	0	1885.93	17	100	759238	759238		High	High	2	943.476	9.85	0.00929	52.4923	1.54	52.35	0.002833	0.0527
31568	FALSE	High	TDITYPAGFMDVISIDK	[R].TDITYPAGFMDVISIDK.[T]	1xOxidation [M10]	0.125722	0.0065676	1	1	1	P62701	P62701 [78-94]		P62701	0	1901.92	17				NoQuanValues	High	High	2	951.465	1.53	0.00146	49.4942	2.05		0.004408	0.08037
31588	FALSE	High	TDPSILGGMIVR	[K].TDPSILGGMIVR.[I]		7.33468e-05	0.000440814	1	1	3	P48047	P48047 [177-188]		P48047	0	1258.68	12	100	7600627	7600627		High	High	2	629.845	-0.16	-0.0001	46.5388	3.18	46.54	0.0003011	1.819e-05
31589	FALSE	High	TDPSILGGMIVR	[K].TDPSILGGMIVR.[I]	1xOxidation [M9]	0.000689359	0.000440814	1	1	3	P48047	P48047 [177-188]		P48047	0	1274.68	12	100	8247454	8247454		High	High	2	637.842	-1.06	-0.00067	37.0659	1.97	37.08	0.0003011	0.0002251
31593	FALSE	High	TDPTTLTDEEINR	[K].TDPTTLTDEEINR.[F]		0.000137294	0.000440814	1	1	1	P11586	P11586 [505-517]		P11586	0	1504.71	13				NoQuanValues	High	High	2	752.859	-0.64	-0.00048	25.9212	2.04		0.0003011	3.667e-05
31618	FALSE	High	TDTESELDLISR	[K].TDTESELDLISR.[L]		0.00123878	0.000440814	1	1	1	P11586	P11586 [761-772]		P11586	0	1378.67	12				NoQuanValues	High	High	2	689.839	1.4	0.00096	35.7285	2.24		0.0003011	0.0004329
31619	FALSE	High	TDTLEDLFPTTK	[K].TDTLEDLFPTTK.[I]		0.0001752	0.000440814	1	1	1	P13010	P13010 [470-481]		P13010	0	1380.69	12				NoQuanValues	High	High	2	690.848	-0.83	-0.00057	46.699	2.76		0.0003011	4.836e-05
31620	FALSE	High	TDTVLILCR	[K].TDTVLILCR.[K]	1xCarbamidomethyl [C8]	0.0657268	0.00355682	1	1	1	Q9HB71	Q9HB71 [147-155]		Q9HB71	0	1090.59	9	100	812096	812096		High	High	2	545.8	0.96	0.00052	36.8149	1.86	36.44	0.002179	0.03806
32204	FALSE	High	TGTLTSDSLVVR	[K].TGTLTSDSLVVR.[G]		0.000131827	0.000440814	1	1	1	Q9HD20	Q9HD20 [535-546]		Q9HD20	0	1248.68	12	100	7078914	7078914		High	High	2	624.843	-0.23	-0.00014	30.422	3.08	31.22	0.0003011	3.5e-05
31633	FALSE	High	TDYNASVSVPDSSGPER	[R].TDYNASVSVPDSSGPER.[I]		4.83789e-07	0.000440814	1	1	1	P61978	P61978 [70-86]		P61978	0	1780.8	17				NoQuanValues	High	High	2	890.902	-1.18	-0.00105	23.6572	3.8		0.0003011	6.503e-08
31643	FALSE	High	TEAESWYQTKYEELQQTAGR	[R].TEAESWYQTKYEELQQTAGR.[H]		8.54518e-07	0.000440814	1	1	1	P13647	P13647 [355-374]		P13647	1	2418.12	20	100	4.22851e+06	4.22851e+06		High	High	3	806.711	-0.37	-0.0003	35.7728	3.38	35.74	0.0003011	1.228e-07
31647	FALSE	High	TEALTQAFR	[K].TEALTQAFR.[R]		0.055293	0.0020673	1	1	1	Q9Y230	Q9Y230 [116-124]		Q9Y230	0	1036.54	9	100	20482360	20482360		High	High	2	518.774	-0.85	-0.00044	27.9253	1.41	28.09	0.001277	0.03127
31666	FALSE	High	TEELNKEVASNSELVQSSR	[K].TEELNKEVASNSELVQSSR.[S]		2.58452e-07	0.000440814	1	1	2	P08779	P08779 [312-330]		P08779	1	2120.05	19				NoQuanValues	High	High	3	707.353	-0.62	-0.00044	23.764	4.21		0.0003011	3.215e-08
31705	FALSE	High	TEILPPFFK	[K].TEILPPFFK.[H]		0.0181542	0.000440814	1	1	1	O75533	O75533 [808-816]		O75533	0	1091.61	9	100	1.46341e+06	1.46341e+06		High	High	2	546.31	-0.77	-0.00042	50.4184	2.33	50.36	0.0003011	0.00886
31720	FALSE	High	TEMDWVLK	[R].TEMDWVLK.[H]		0.0272615	0.000868504	1	1	1	P52597	P52597 [91-98]		P52597	0	1021.5	8	100	1.43116e+06	1.43116e+06		High	High	2	511.255	-0.05	-2e-05	40.077	1.52	40.12	0.000558	0.01401
31739	FALSE	High	TEQGPQVDETQFK	[K].TEQGPQVDETQFK.[K]		0.0224457	0.000440814	1	1	1	P05091	P05091 [356-368]		P05091	0	1506.71	13	100	1.21522e+06	1.21522e+06		High	High	2	753.857	0.08	6e-05	21.166	1.94	21.13	0.0003011	0.01124
31773	FALSE	High	TEVIPPLIENR	[K].TEVIPPLIENR.[Q]		0.00144887	0.000440814	1	1	1	P04114	P04114 [950-960]		P04114	0	1280.72	11	100	3.20031e+06	3.20031e+06		High	High	2	640.863	-0.96	-0.00061	41.8087	2.7	41.79	0.0003011	0.0005163
31787	FALSE	High	TFAPEEISAMVLTK	[K].TFAPEEISAMVLTK.[M]		4.17676e-05	0.000440814	1	1	2	P11021	P11021 [139-152]		P11021	0	1536.8	14				NoQuanValues	High	High	2	768.902	-0.34	-0.00026	50.5941	2.19		0.0003011	9.641e-06
31637	FALSE	High	TEADAEKTFEEK	[K].TEADAEKTFEEK.[Q]		4.44331e-06	0.000440814	1	1	2	P19338	P19338 [438-449]		P19338	1	1397.64	12	100	3.81832e+06	3.81832e+06		High	High	2	699.325	-0.33	-0.00023	14.0096	2.69	14.01	0.0003011	7.833e-07
32205	FALSE	High	TGTITTFEHAHNMR	[K].TGTITTFEHAHNMR.[V]		0.0013436	0.000440814	1	1	1	P13639	P13639 [482-495]		P13639	0	1615.76	14	100	22372494	22372494		High	High	3	539.26	-0.33	-0.00018	18.6932	2.35	18.82	0.0003011	0.000476
32206	FALSE	High	TGTLTTNQMSVCR	[K].TGTLTTNQMSVCR.[M]	1xCarbamidomethyl [C12]	0.000106348	0.000440814	2	2	1	P16615; Q93084	P16615 [353-365]; Q93084 [353-365]		P16615; Q93084	0	1468.69	13	100	1.91584e+06	1.91584e+06	NotUnique	High	High	2	734.847	-0.66	-0.00049	21.2564	2.75	21.23	0.0003011	2.757e-05
32207	FALSE	High	TGTLTTNQMSVCR	[K].TGTLTTNQMSVCR.[M]	1xCarbamidomethyl [C12]; 1xOxidation [M9]	0.000495188	0.000440814	2	2	1	P16615; Q93084	P16615 [353-365]; Q93084 [353-365]		P16615; Q93084	0	1484.68	13	100	1.96825e+06	1.96825e+06	NotUnique	High	High	2	742.845	0.14	0.0001	14.4327	2.16	14.39	0.0003011	0.0001553
32611	FALSE	High	TLEEDEEELFK	[K].TLEEDEEELFK.[M]		0.00044866	0.000440814	1	1	2	P43487	P43487 [40-50]		P43487	0	1381.64	11				NoQuanValues	High	High	2	691.322	-0.47	-0.00033	38.258	2.17		0.0003011	0.0001385
32660	FALSE	High	TLESSIQGLR	[K].TLESSIQGLR.[I]		0.0319767	0.000868504	1	1	1	Q92747	Q92747 [359-368]		Q92747	0	1103.61	10	100	4782014	4782014		High	High	2	552.308	2.77	0.00153	30.3229	1.31	30.19	0.000558	0.01682
32663	FALSE	High	TLETVPLER	[K].TLETVPLER.[K]		0.00324443	0.000440814	1	1	1	P22626	P22626 [4-12]		P22626	0	1057.59	9				NoQuanValues	High	High	2	529.299	0.92	0.00048	28.5684	2.8		0.0003011	0.001276
32678	FALSE	High	TLFPLIEAK	[K].TLFPLIEAK.[K]		0.0366458	0.00165111	1	1	1	P13010	P13010 [535-543]		P13010	0	1031.61	9	100	7.86418e+06	7.86418e+06		High	High	2	516.311	0.25	0.00013	48.7712	2.1	48.75	0.001024	0.01967
32694	FALSE	High	TLGDFAAEYAK	[K].TLGDFAAEYAK.[S]		0.000954087	0.000440814	1	1	1	P09874	P09874 [109-119]		P09874	0	1185.58	11	100	18001776	18001776		High	High	2	593.293	-0.39	-0.00023	34.504	1.95	34.53	0.0003011	0.0003231
32706	FALSE	High	TIGGGDDSFNTFFSETGAGK	[K].TIGGGDDSFNTFFSETGAGK.[H]		5.40202e-07	0.000440814	2	5	4	Q71U36; P68363	Q71U36 [41-60]; P68363 [41-60]		P0DPH8; Q6PEY2; Q71U36; P68363; Q9BQE3	0	2007.89	20	100	52497266	52497266	NotUnique	High	High	2	1004.45	1.07	0.00107	46.6455	3.65	46.76	0.0003011	7.359e-08
32725	FALSE	High	TIGIIGAPFSK	[R].TIGIIGAPFSK.[G]		0.00717331	0.000440814	1	1	1	P05089	P05089 [7-17]		P05089	0	1103.65	11	100	2.63738e+06	2.63738e+06		High	High	2	552.326	-1.11	-0.00061	44.274	2.7	44.3	0.0003011	0.003119
32726	FALSE	High	TLGILGLGR	[K].TLGILGLGR.[I]		0.00501037	0.000440814	1	1	1	O43175	O43175 [147-155]		O43175	0	899.567	9	100	2.22211e+06	2.22211e+06		High	High	2	450.287	-0.64	-0.00029	44.9409	2.3	44.87	0.0003011	0.002085
32601	FALSE	High	TIEAEAAHGTVTR	[K].TIEAEAAHGTVTR.[H]		4.10465e-05	0.000440814	1	1	2	P48735	P48735 [341-353]		P48735	0	1355.69	13	100	7893802	7893802		High	High	2	678.349	-0.84	-0.00057	14.0634	2.97	14.16	0.0003011	9.452e-06
32770	FALSE	High	TLHPDLGTDKDKEQWK	[K].TLHPDLGTDKDKEQWK.[E]		0.03502	0.00131607	1	1	1	P00338	P00338 [213-228]		P00338	2	1910.96	16	100	1.25815e+06	1.25815e+06		High	High	4	478.495	-0.74	-0.00035	19.0628	2.48	19.05	0.000558	0.01859
32841	FALSE	High	TLLEGEESR	[R].TLLEGEESR.[M]		0.00252851	0.000440814	1	1	6	P04264	P04264 [484-492]		P04264	0	1033.52	9	100	452399712	452399712		High	High	2	517.261	-1.17	-0.00061	18.1037	2.48	17.64	0.0003011	0.0009654
32856	FALSE	High	TILEYADKVFTYIFIMEMLLK	[R].TILEYADKVFTYIFIMEMLLK.[W]		0.142732	0.00824985	1	1	1	P35499	P35499 [1063-1083]		P35499	1	2581.37	21				NoQuanValues	High	High	4	646.1	3.18	0.00205	47.6353	2.39		0.005612	0.09272
32858	FALSE	High	TIIFVETK	[K].TIIFVETK.[R]		0.121766	0.0065676	1	1	1	Q92841	Q92841 [421-428]		Q92841	0	950.556	8	100	1.62859e+06	1.62859e+06		High	High	2	475.781	-0.13	-6e-05	34.7525	1.53	34.71	0.004228	0.07724
32895	FALSE	High	TILPAAAQDVYYR	[K].TILPAAAQDVYYR.[D]		0.000124393	0.000440814	1	1	1	P04843	P04843 [282-294]		P04843	0	1480.78	13	100	6278980	6278980		High	High	2	740.893	-0.24	-0.00018	39.416	3.14	39.42	0.0003011	3.297e-05
32898	FALSE	High	TIIPLISQCTPK	[K].TIIPLISQCTPK.[V]	1xCarbamidomethyl [C9]	0.00052478	0.000440814	1	1	2	P40926	P40926 [204-215]		P40926	0	1370.77	12	100	3.93358e+06	3.93358e+06		High	High	2	685.889	-0.74	-0.0005	44.5837	2.98	44.61	0.0003011	0.0001656
32911	FALSE	High	TLIQNCGASTIR	[R].TLIQNCGASTIR.[L]	1xCarbamidomethyl [C6]	0.000796999	0.000440814	1	1	1	P49368	P49368 [450-461]		P49368	0	1333.69	12	100	2104515	2104515		High	High	2	667.347	-1.38	-0.00092	22.9278	2.92	22.9	0.0003011	0.0002646
32967	FALSE	High	TLMNLGGLAVAR	[R].TLMNLGGLAVAR.[D]	1xOxidation [M3]	0.000151534	0.000440814	1	1	1	P37802	P37802 [128-139]		P37802	0	1231.68	12	100	2.09057e+06	2.09057e+06		High	High	2	616.345	0.15	0.0001	36.6517	3.05	36.6	0.0003011	4.115e-05
32977	FALSE	High	TLNDMRQEYEQLIAK	[K].TLNDMRQEYEQLIAK.[N]		2.8474e-05	0.000440814	1	1	2	P35527	P35527 [322-336]		P35527	1	1851.93	15	100	196410816	196410816		High	High	2	926.466	-1.32	-0.00122	40.7559	4.02	40.81	0.0003011	6.27e-06
32833	FALSE	High	TLLDIDNTR	[K].TLLDIDNTR.[M]		0.00562554	0.000440814	1	1	7	P35527	P35527 [225-233]		P35527	0	1060.56	9	100	223037904	223037904		High	High	2	530.785	-0.38	-0.0002	32.7524	2.25	31.79	0.0003011	0.002375
31563	FALSE	High	TDLNPDNLQGGDDLDPNYVLSSR	[K].TDLNPDNLQGGDDLDPNYVLSSR.[V]		7.08361e-05	0.000440814	1	1	1	P12277	P12277 [108-130]		P12277	0	2518.17	23				NoQuanValues	High	High	3	840.06	-1.21	-0.00101	45.3957	2.68		0.0003011	1.749e-05
32586	FALSE	High	TLDPDPAIR	[K].TLDPDPAIR.[R]		0.0348217	0.000868504	1	1	1	P55060	P55060 [18-26]		P55060	0	997.531	9	100	3.54497e+06	3.54497e+06		High	High	2	499.269	-0.23	-0.00012	23.5519	2.47	23.54	0.000558	0.01847
32527	FALSE	High	TIAQGNLSNTDVQAAK	[K].TIAQGNLSNTDVQAAK.[N]		0.00218725	0.000440814	1	1	1	P22695	P22695 [360-375]		P22695	0	1630.84	16	100	1476329	1476329		High	High	2	815.923	-0.35	-0.00029	20.9053	1.49	20.86	0.0003011	0.0008221
32246	FALSE	High	TGVVPQLVK	[K].TGVVPQLVK.[L]		0.00366438	0.000440814	1	1	1	P52292	P52292 [292-300]		P52292	0	940.583	9	100	3038877	3038877		High	High	2	470.795	-0.68	-0.00032	31.8686	2.2	31.91	0.0003011	0.001464
32249	FALSE	High	TGYGGGFNER	[R].TGYGGGFNER.[E]		0.00118259	0.000440814	1	1	1	O95218	O95218 [100-109]		O95218	0	1057.47	10				NoQuanValues	High	High	2	529.238	-1.01	-0.00054	15.7841	2.37		0.0003011	0.0004129
32310	FALSE	High	THPQWYPAR	[K].THPQWYPAR.[Q]		0.0885193	0.00421229	1	1	2	Q9NZ01	Q9NZ01 [39-47]		Q9NZ01	0	1155.57	9	100	1549143	1549143		High	High	2	578.288	-0.54	-0.00031	19.069	1.45	19.03	0.003037	0.05364
32323	FALSE	High	THSDQFLVAFK	[R].THSDQFLVAFK.[E]		0.00110946	0.000440814	1	1	2	P36542	P36542 [144-154]		P36542	0	1292.66	11	100	8.21833e+06	8.21833e+06		High	High	2	646.834	-1.31	-0.00085	36.1447	4.12	36.19	0.0003011	0.0003843
32390	FALSE	High	TKDIEDVFYK	[R].TKDIEDVFYK.[Y]		0.00174443	0.000440814	1	1	1	Q07955	Q07955 [29-38]		Q07955	1	1257.64	10	100	1.94109e+06	1.94109e+06		High	High	2	629.322	-0.19	-0.00012	29.5316	2.1	29.47	0.0003011	0.0006377
32395	FALSE	High	TKENILEEFSK	[K].TKENILEEFSK.[V]		0.08566	0.00385897	1	1	1	O43390	O43390 [258-268]		O43390	1	1337.69	11	100	1.02661e+06	1.02661e+06		High	High	3	446.569	-0.95	-0.00042	33.7553	1.84	33.68	0.002605	0.05175
32396	FALSE	High	TKEQILEEFSK	[K].TKEQILEEFSK.[V]		0.0159978	0.000440814	1	1	1	O60506	O60506 [255-265]		O60506	1	1351.71	11	100	1380888	1380888		High	High	2	676.357	-2.89	-0.00195	29.3549	1.74	29.34	0.0003011	0.007699
32399	FALSE	High	TKFETEQALR	[R].TKFETEQALR.[ML]		0.00540211	0.000440814	2	2	1	P08727; Q04695	P08727 [167-176]; Q04695 [171-180]		P08727; Q04695	1	1222.64	10	100	1.86058e+06	1.86058e+06	NotUnique	High	High	2	611.825	-0.6	-0.00037	16.5396	2.27	16.51	0.0003011	0.002273
32578	FALSE	High	TLDLPIYVTR	[R].TLDLPIYVTR.[V]		0.0575002	0.00284239	1	1	1	P53621	P53621 [563-572]		P53621	0	1190.68	10				NoQuanValues	High	High	2	595.843	0.88	0.00053	47.7	2.24		0.00175	0.0327
32408	FALSE	High	TKLEQQVDDLEGSLEQEK	[K].TKLEQQVDDLEGSLEQEK.[K]		0.011789	0.000440814	2	2	1	P13535; Q9Y623	P13535 [1028-1045]; Q9Y623 [1029-1046]		P13535; Q9Y623	1	2089.03	18	100	2.92578e+06	2.92578e+06	NotUnique	High	High	3	697.014	-1.12	-0.00078	37.615	2.71	37.62	0.0003011	0.005462
32462	FALSE	High	TKYEHELALR	[R].TKYEHELALR.[Q]		0.00406725	0.000440814	1	1	3	P08779	P08779 [204-213]		P08779	1	1259.67	10	100	4.2718e+06	4.2718e+06		High	High	3	420.563	-0.68	-0.00029	16.5739	3.01	16.57	0.0003011	0.001649
32464	FALSE	High	TKYETDAIQR	[R].TKYETDAIQR.[T]		0.00167501	0.000440814	4	9	2	P13535; P12882; P12883; Q9Y623	P13535 [1376-1385]; P12882 [1377-1386]; P12883 [1373-1382]; Q9Y623 [1377-1386]		P13535; Q9UKX3; P11055; Q9H6N6; P12882; P12883; Q9UKX2; Q9Y623; P13533	1	1224.62	10	100	1.34558e+07	1.34558e+07	NotUnique	High	High	2	612.814	-0.21	-0.00013	12.6438	2.68	12.65	0.0003011	0.0006086
32465	FALSE	High	TKYETELNLR	[R].TKYETELNLR.[M]		0.00118947	0.000440814	1	1	7	P02533	P02533 [202-211]		P02533	1	1266.67	10	100	24731545	24731545		High	High	2	633.838	-0.84	-0.00053	22.2003	3.07	22.11	0.0003011	0.0004154
32513	FALSE	High	TIAMDGTEGLVR	[R].TIAMDGTEGLVR.[G]		0.000197913	0.000440814	1	1	1	P06576	P06576 [110-121]		P06576	0	1262.64	12	100	26023246	26023246		High	High	2	631.824	-0.29	-0.00018	32.4472	2.91	32.53	0.0003011	5.539e-05
32514	FALSE	High	TIAMDGTEGLVR	[R].TIAMDGTEGLVR.[G]	1xOxidation [M4]	0.000263027	0.000440814	1	1	4	P06576	P06576 [110-121]		P06576	0	1278.64	12				NoQuanValues	High	High	2	639.821	-0.6	-0.00039	23.453	2.82		0.0003011	7.626e-05
32519	FALSE	High	TIAPALVSK	[K].TIAPALVSK.[K]		0.0657268	0.00355682	1	1	2	P06733	P06733 [72-80]		P06733	0	899.556	9	100	11797319	11797319		High	High	2	450.281	-0.37	-0.00017	25.8208	2.18	25.92	0.002179	0.03821
32521	FALSE	High	TIAPQNAPR	[K].TIAPQNAPR.[D]		0.0234975	0.000868504	1	1	1	Q9NYF8	Q9NYF8 [304-312]		Q9NYF8	0	967.532	9	100	2.07389e+06	2.07389e+06		High	High	2	484.269	-0.87	-0.00042	13.1744	2.33	13.18	0.000558	0.01187
32526	FALSE	High	TIAQDYGVLK	[R].TIAQDYGVLK.[A]		0.0129282	0.000440814	1	1	1	Q06830	Q06830 [111-120]		Q06830	0	1107.6	10	100	17746156	17746156		High	High	2	554.305	-1.35	-0.00075	29.6667	2.36	29.75	0.0003011	0.00606
32409	FALSE	High	TKLEQQVDDLEGSLEQEKK	[K].TKLEQQVDDLEGSLEQEKK.[L]		0.0444137	0.00165111	2	2	1	P13535; Q9Y623	P13535 [1028-1046]; Q9Y623 [1029-1047]		P13535; Q9Y623	2	2217.12	19				NoQuanValues	High	High	3	739.712	-1.08	-0.0008	34.7129	1.58		0.001024	0.02438
31562	FALSE	High	TDLLLEPYNK	[K].TDLLLEPYNK.[Y]		0.00527843	0.000440814	1	1	1	P35579	P35579 [290-299]		P35579	0	1205.64	10	100	2.94942e+06	2.94942e+06		High	High	2	603.324	-1.17	-0.00071	37.2354	2.46	37.26	0.0003011	0.002208
31530	FALSE	High	TDEGIAYR	[K].TDEGIAYR.[G]		0.0302076	0.000868504	1	1	1	P32119	P32119 [120-127]		P32119	0	924.442	8	100	2.4347e+06	2.4347e+06		High	High	2	462.725	-0.21	-0.0001	15.1958	2.53	15.18	0.000558	0.01575
31524	FALSE	High	TDDEVVQREEEAIQLDGLNASQIR	[R].TDDEVVQREEEAIQLDGLNASQIR.[E]		0.118557	0.0058969	1	1	1	P14625	P14625 [44-67]		P14625	1	2728.34	24				NoQuanValues	High	High	3	910.118	0.36	0.00033	44.9678	1.5		0.004013	0.07487
30829	FALSE	High	SSGEIVYCGQVFEK	[K].SSGEIVYCGQVFEK.[S]	1xCarbamidomethyl [C8]	0.0145069	0.000440814	1	1	1	Q02543	Q02543 [57-70]		Q02543	0	1602.75	14				NoQuanValues	High	High	2	801.873	-5.31	-0.00425	33.3743	1.96		0.0003011	0.006881
30838	FALSE	High	SSGPTSLFAVTVAPPGAR	[K].SSGPTSLFAVTVAPPGAR.[Q]		7.90825e-08	0.000440814	1	1	1	Q00839	Q00839 [187-204]		Q00839	0	1714.91	18	100	12321858	12321858		High	High	2	857.959	-0.91	-0.00078	48.3443	3.89	48.38	0.0003011	8.5e-09
30839	FALSE	High	SSGPYGGGGQYFAKPR	[R].SSGPYGGGGQYFAKPR.[N]		1.9111e-07	0.000440814	1	1	2	P09651	P09651 [337-352]		P09651	0	1628.78	16	100	1.89016e+07	1.89016e+07		High	High	3	543.599	-0.03	-2e-05	20.7349	4.6	20.77	0.0003011	2.291e-08
30842	FALSE	High	SSGSPYGGGYGSGGGSGGYGSR	[R].SSGSPYGGGYGSGGGSGGYGSR.[R]		3.93265e-09	0.000440814	1	1	1	P51991	P51991 [355-376]		P51991	0	1910.79	22				NoQuanValues	High	High	2	955.898	-0.2	-0.00019	16.4239	4.79		0.0003011	2.935e-10
30846	FALSE	High	SSGVPVDGFYTEEVR	[K].SSGVPVDGFYTEEVR.[Q]		0.00606521	0.000440814	1	1	1	Q9BSD7	Q9BSD7 [28-42]		Q9BSD7	0	1641.78	15	100	1.08024e+06	1.08024e+06		High	High	2	821.392	1.23	0.00101	37.5	2.45	37.46	0.0003011	0.002576
30860	FALSE	High	SSLFELAK	[R].SSLFELAK.[K]		0.0793222	0.00385897	1	1	1	Q9H2H9	Q9H2H9 [377-384]		Q9H2H9	0	894.493	8	100	2.44467e+06	2.44467e+06		High	High	2	447.75	-1.11	-0.0005	37.9121	1.61	37.92	0.002396	0.04738
30863	FALSE	High	SSLNPILFR	[K].SSLNPILFR.[G]		0.00515757	0.000440814	1	1	5	P39656	P39656 [190-198]		P39656	0	1046.6	9	100	9864214	9864214		High	High	2	523.803	-0.6	-0.00031	42.7302	3	42.74	0.0003011	0.002157
30892	FALSE	High	SSQDHVDEEVFKR	[R].SSQDHVDEEVFKR.[A]		0.00677012	0.000440814	1	1	1	Q9BRS2	Q9BRS2 [415-427]		Q9BRS2	1	1575.74	13	100	809174	809174		High	High	3	525.918	-0.85	-0.00045	16.7007	2.37	16.65	0.0003011	0.002924
30824	FALSE	High	SSEQILATLK	[K].SSEQILATLK.[G]		0.00642658	0.000440814	1	1	2	Q9UMS4	Q9UMS4 [252-261]		Q9UMS4	0	1089.62	10	100	2.05287e+06	2.05287e+06		High	High	2	545.311	0.13	7e-05	33.6164	1.85	33.56	0.0003011	0.002749
30902	FALSE	High	SSSGLLEWESK	[R].SSSGLLEWESK.[S]		0.000895086	0.000440814	1	1	3	P14866	P14866 [542-552]		P14866	0	1222.6	11	100	3485928	3485928		High	High	2	611.801	-0.59	-0.00036	35.152	1.96	35.12	0.0003011	0.0003008
30911	FALSE	High	SSSRGPYESGSGHSSGLGHQESR	[R].SSSRGPYESGSGHSSGLGHQESR.[S]		1.03476e-09	0.000440814	1	1	2	Q86YZ3	Q86YZ3 [568-590]		Q86YZ3	1	2346.05	23	100	1748583	1748583		High	High	4	587.266	-0.54	-0.00032	9.4385	4.95	9.41	0.0003011	6.568e-11
30937	FALSE	High	STAGDTHLGGEDFDNR	[K].STAGDTHLGGEDFDNR.[M]		0.000599725	0.000440814	1	2	3	P11142	P11142 [221-236]		P54652; P11142	0	1691.73	16	100	12624113	12624113		High	High	3	564.58	-0.91	-0.00052	17.9363	2.66	18	0.0003011	0.0001921
30942	FALSE	High	STCIYGGAPK	[K].STCIYGGAPK.[G]	1xCarbamidomethyl [C3]	0.00642658	0.000440814	2	2	1	Q92841; P17844	Q92841 [275-284]; P17844 [198-207]		Q92841; P17844	0	1053.5	10	100	1.85795e+06	1.85795e+06	NotUnique	High	High	2	527.255	-0.36	-0.00019	16.4538	2.25	16.46	0.0003011	0.002751
30944	FALSE	High	STDYGIFQINSR	[R].STDYGIFQINSR.[Y]		0.000329849	0.000440814	1	1	1	P61626	P61626 [69-80]		P61626	0	1400.68	12	100	6562517	6562517		High	High	2	700.843	-1.74	-0.00122	39.9037	2.96	39.91	0.0003011	9.799e-05
30946	FALSE	High	STELLIR	[K].STELLIR.[K]		0.115424	0.0058969	1	6	4	Q5TEC6	Q5TEC6 [58-64]		P84243; Q5TEC6; Q16695; Q6NXT2; P68431; Q71DI3	0	831.493	7	100	126302208	126302208		High	High	2	416.25	-0.79	-0.00033	27.7038	2.35	27.64	0.004013	0.07268
30949	FALSE	High	STESLQANVQR	[K].STESLQANVQR.[L]		0.00169456	0.000440814	1	1	1	P26373	P26373 [106-116]		P26373	0	1232.62	11	100	8552410	8552410		High	High	2	616.815	-0.68	-0.00042	15.1743	3.33	15.18	0.0003011	0.000616
30951	FALSE	High	STFVLDEFKR	[K].STFVLDEFKR.[K]		0.00413857	0.000440814	1	1	2	P26641	P26641 [286-295]		P26641	1	1241.65	10	100	1.03733e+07	1.03733e+07		High	High	2	621.33	-0.45	-0.00028	36.1378	2.62	36.18	0.0003011	0.001684
30953	FALSE	High	STGEAFVQFASQEIAEK	[R].STGEAFVQFASQEIAEK.[A]		1.46616e-06	0.000440814	1	2	2	P31943	P31943 [151-167]		P31943; P55795	0	1841.89	17	100	9341137	9341137		High	High	2	921.449	-0.49	-0.00046	47.6037	3.85	47.65	0.0003011	2.256e-07
30907	FALSE	High	SSSPAPADIAQTVQEDLR	[K].SSSPAPADIAQTVQEDLR.[T]		0.0454264	0.00165111	1	1	1	Q13283	Q13283 [230-247]		Q13283	0	1884.93	18				NoQuanValues	High	High	2	942.98	12.23	0.01152	46.3488	1.99		0.001024	0.02512
30954	FALSE	High	STGGAPTFNVTVTK	[K].STGGAPTFNVTVTK.[T]		0.000954087	0.000440814	1	1	1	P07737	P07737 [92-105]		P07737	0	1379.72	14	100	2.99504e+06	2.99504e+06		High	High	2	690.361	-1	-0.00069	30.5135	2.5	30.44	0.0003011	0.0003226
30814	FALSE	High	SSAYESLMEIVK	[R].SSAYESLMEIVK.[N]		0.000337597	0.000440814	1	1	1	Q14974	Q14974 [526-537]		Q14974	0	1356.67	12				NoQuanValues	High	High	2	678.838	-1.43	-0.00097	48.8906	1.68		0.0003011	0.0001008
30730	FALSE	High	SRAEAESWYQTK	[R].SRAEAESWYQTK.[Y]		0.008337	0.000440814	2	4	1	P04259; P02538	P04259 [348-359]; P02538 [348-359]		P04259; P02538; O95678; P48668	1	1455.69	12	100	4.21426e+06	4.21426e+06	NotUnique	High	High	3	485.9	-0.65	-0.00032	17.074	2.63	16.89	0.0003011	0.003686
30465	FALSE	High	SPEVLLGSAR	[R].SPEVLLGSAR.[Y]		0.0556033	0.0024686	1	1	1	P06493	P06493 [171-180]		P06493	0	1028.57	10	100	1.33951e+06	1.33951e+06		High	High	2	514.79	-0.9	-0.00046	27.9743	2.57	28.02	0.001522	0.03142
30510	FALSE	High	SPILVATAVAAR	[K].SPILVATAVAAR.[G]		0.00271072	0.000440814	1	2	1	O00571	O00571 [492-503]		O00571; O15523	0	1168.7	12	100	2.54257e+06	2.54257e+06		High	High	2	584.856	-0.9	-0.00053	37.9151	2.64	37.9	0.0003011	0.001043
30533	FALSE	High	SPPGQVTEAVK	[K].SPPGQVTEAVK.[V]		0.00290604	0.000440814	1	1	1	P15121	P15121 [23-33]		P15121	0	1112.59	11	100	1076986	1076986		High	High	2	556.801	-0.19	-0.0001	16.3506	1.71	16.32	0.0003011	0.001133
30539	FALSE	High	SPPPGMGLNQNR	[R].SPPPGMGLNQNR.[G]	1xOxidation [M6]	0.132575	0.00759805	1	1	1	P23246	P23246 [33-44]		P23246	0	1283.62	12	100	1.05204e+06	1.05204e+06		High	High	2	642.311	-0.35	-0.00022	12.2106	1	12.28	0.005233	0.08541
30544	FALSE	High	SPQENLVPCDVLLLR	[R].SPQENLVPCDVLLLR.[G]	1xCarbamidomethyl [C9]	4.10392e-08	0.000440814	1	1	1	Q9HD20	Q9HD20 [328-342]		Q9HD20	0	1752.93	15	100	1.42878e+06	1.42878e+06		High	High	2	876.968	-1.37	-0.0012	51.0055	3.63	50.99	0.0003011	4.082e-09
30621	FALSE	High	SPYQEFTDHLVK	[K].SPYQEFTDHLVK.[T]		0.0024849	0.000440814	1	1	3	P15880	P15880 [264-275]		P15880	0	1463.72	12	100	5.82787e+06	5.82787e+06		High	High	3	488.577	-0.25	-0.00012	34.8468	2.4	34.88	0.0003011	0.0009462
30625	FALSE	High	SQAFIEMETR	[K].SQAFIEMETR.[E]		0.0549844	0.0020673	1	1	1	P43243	P43243 [533-542]		P43243	0	1211.57	10				NoQuanValues	High	High	2	606.289	-1.26	-0.00076	30.086	1.93		0.001277	0.03105
30626	FALSE	High	SQAFIEMETR	[K].SQAFIEMETR.[E]	1xOxidation [M7]	0.107053	0.0052273	1	1	1	P43243	P43243 [533-542]		P43243	0	1227.57	10				NoQuanValues	High	High	2	614.287	-1.08	-0.00066	20.6029	1.32		0.003617	0.0667
30803	FALSE	High	SRTEAESWYQTK	[R].SRTEAESWYQTK.[Y]		0.0169447	0.000440814	1	1	2	P13647	P13647 [353-364]		P13647	1	1485.7	12	100	6.81055e+06	6.81055e+06		High	High	3	495.904	-0.35	-0.00017	17.1771	3.34	17.19	0.0003011	0.008184
30655	FALSE	High	SQFTITPGSEQIR	[K].SQFTITPGSEQIR.[A]		8.00197e-05	0.000440814	1	1	1	Q99798	Q99798 [412-424]		Q99798	0	1463.75	13	100	1.72171e+06	1.72171e+06		High	High	2	732.378	-0.71	-0.00052	32.2135	2.09	32.18	0.0003011	2.006e-05
30674	FALSE	High	SQIFSTASDNQPTVTIK	[K].SQIFSTASDNQPTVTIK.[V]		0.000111403	0.000440814	1	1	1	P11021	P11021 [448-464]		P11021	0	1836.93	17	100	4.40789e+06	4.40789e+06		High	High	2	918.969	-2.14	-0.00196	34.9316	2.74	34.97	0.0003011	2.9e-05
30678	FALSE	High	SQIHDIVLVGGSTR	[K].SQIHDIVLVGGSTR.[I]		1.71153e-07	0.000440814	1	1	3	P11142	P11142 [329-342]		P11142	0	1481.81	14	100	12963577	12963577		High	High	2	741.407	-0.67	-0.00049	30.0293	4.22	30.06	0.0003011	2.024e-08
30680	FALSE	High	SQLLSYIDR	[K].SQLLSYIDR.[L]		0.119831	0.00625595	1	1	1	P33993	P33993 [388-396]		P33993	0	1094.58	9				NoQuanValues	High	High	2	547.795	-0.8	-0.00044	37.4475	1.56		0.004013	0.07568
30687	FALSE	High	SQMDGLIPGVEPR	[R].SQMDGLIPGVEPR.[E]		0.00392827	0.000440814	1	1	1	Q9Y2X3	Q9Y2X3 [121-133]		Q9Y2X3	0	1398.7	13				NoQuanValues	High	High	2	699.855	-1.88	-0.00131	40.2907	2.74		0.0003011	0.001589
30709	FALSE	High	SQSAAVTPSSTTSSTR	[R].SQSAAVTPSSTTSSTR.[A]		1.04912e-05	0.000440814	1	1	2	Q16186	Q16186 [211-226]		Q16186	0	1567.76	16				NoQuanValues	High	High	2	784.382	0.13	0.00011	11.8019	3.34		0.0003011	2.052e-06
30723	FALSE	High	SQYEQLAEQNR	[R].SQYEQLAEQNR.[K]		0.000246757	0.000440814	1	1	4	P13645	P13645 [323-333]		P13645	0	1365.64	11	100	6.55881e+07	6.55881e+07		High	High	2	683.323	-0.81	-0.00055	16.6747	3.21	16.77	0.0003011	7.098e-05
30724	FALSE	High	SQYEQLAEQNRK	[R].SQYEQLAEQNRK.[D]		5.08809e-05	0.000440814	1	1	6	P13645	P13645 [323-334]		P13645	1	1493.73	12	100	268420520	268420520		High	High	2	747.371	-0.32	-0.00024	13.59	3.51	13.66	0.0003011	1.206e-05
30725	FALSE	High	SQYEQLAEQNRKDAEAWFNEK	[R].SQYEQLAEQNRKDAEAWFNEK.[S]		0.00126786	0.000440814	1	1	5	P13645	P13645 [323-343]		P13645	2	2584.21	21	100	1.45713e+07	1.45713e+07		High	High	3	862.072	-1.77	-0.00152	35.0474	2.75	35.11	0.0003011	0.0004467
30672	FALSE	High	SQICDNAALYAQK	[K].SQICDNAALYAQK.[Y]	1xCarbamidomethyl [C4]	0.00193642	0.000440814	1	1	1	P55060	P55060 [269-281]		P55060	0	1481.71	13				NoQuanValues	High	High	2	741.356	-0.2	-0.00015	22.7613	2.05		0.0003011	0.0007166
32978	FALSE	High	TLNDMRQEYEQLIAK	[K].TLNDMRQEYEQLIAK.[N]	1xOxidation [M5]	0.00462013	0.000440814	1	1	2	P35527	P35527 [322-336]		P35527	1	1867.92	15	100	8.13678e+06	8.13678e+06		High	High	2	934.464	-0.48	-0.00045	31.1903	2.3	31.19	0.0003011	0.001898
30975	FALSE	High	STLTDSLVCK	[K].STLTDSLVCK.[A]	1xCarbamidomethyl [C9]	0.016751	0.000440814	1	1	1	P13639	P13639 [33-42]		P13639	0	1123.57	10	100	4326042	4326042		High	High	2	562.287	0.31	0.00017	27.3014	2.26	27.24	0.0003011	0.00808
30978	FALSE	High	STMQELNSR	[K].STMQELNSR.[L]	1xOxidation [M3]	0.00729886	0.000440814	1	1	13	P35527	P35527 [155-163]		P35527	0	1081.49	9	100	6.33423e+06	6.33423e+06		High	High	2	541.25	-0.85	-0.00046	11.9585	2.37	9.69	0.0003011	0.003173
31194	FALSE	High	TAALQEGLR	[R].TAALQEGLR.[R]		0.0497054	0.00165111	1	1	1	O95954	O95954 [437-445]		O95954	0	958.532	9	100	3.12261e+06	3.12261e+06		High	High	2	479.769	0.05	2e-05	22.5372	1.97	22.69	0.001024	0.02781
31207	FALSE	High	TADDPSLSLIK	[K].TADDPSLSLIK.[Y]		0.000326042	0.000440814	1	1	2	P39656	P39656 [78-88]		P39656	0	1159.62	11	100	8570726	8570726		High	High	2	580.314	-0.49	-0.00029	34.5699	2.58	34.59	0.0003011	9.702e-05
31208	FALSE	High	TADEVPLK	[K].TADEVPLK.[I]		0.0919681	0.00421229	1	1	1	Q9NZI8	Q9NZI8 [273-280]		Q9NZI8	0	872.472	8	100	3.58927e+06	3.58927e+06		High	High	2	436.74	-0.74	-0.00032	17.8858	1.87	17.87	0.003037	0.05584
31278	FALSE	High	TAGTLFGEGFR	[R].TAGTLFGEGFR.[A]		0.000366176	0.000440814	1	2	1	Q5T9A4	Q5T9A4 [228-238]		Q5T9A4; Q9NVI7	0	1155.58	11	100	2.17036e+06	2.17036e+06		High	High	2	578.291	-3.4	-0.00197	38.4652	3.65	38.5	0.0003011	0.0001102
31294	FALSE	High	TALALAIAQELGSK	[K].TALALAIAQELGSK.[V]		0.00251389	0.000440814	1	1	1	Q9Y265	Q9Y265 [77-90]		Q9Y265	0	1385.8	14				NoQuanValues	High	High	2	693.403	-1.32	-0.00092	51.2084	1.98		0.0003011	0.0009575
31313	FALSE	High	TALIHDGLAR	[K].TALIHDGLAR.[G]		0.112973	0.00557586	1	1	1	P25398	P25398 [24-33]		P25398	0	1066.6	10				NoQuanValues	High	High	2	533.804	-0.21	-0.00011	20.8976	2.59		0.003825	0.07078
31330	FALSE	High	TAITVEHLAIK	[K].TAITVEHLAIK.[C]		0.00579076	0.000440814	1	1	2	Q9NR30	Q9NR30 [407-417]		Q9NR30	0	1195.7	11	100	1.75072e+06	1.75072e+06		High	High	2	598.356	-0.6	-0.00036	30.5807	2	30.5	0.0003011	0.002449
31426	FALSE	High	TATESFASDPILYRPVAVALDTK	[R].TATESFASDPILYRPVAVALDTK.[G]		0.00599541	0.000440814	1	1	1	P14618	P14618 [93-115]		P14618	0	2465.29	23				NoQuanValues	High	High	3	822.435	-1.02	-0.00084	49.9751	2.33		0.0003011	0.002543
31186	FALSE	High	TAAENEFVTLKK	[R].TAAENEFVTLKK.[D]		0.000854481	0.000440814	2	4	1	P04259; P02538	P04259 [261-272]; P02538 [261-272]		P04259; P02538; P48668; P12035	1	1350.73	12	100	8933808	8933808	NotUnique	High	High	3	450.913	-0.75	-0.00034	23.0195	2.88	23.06	0.0003011	0.0002851
31430	FALSE	High	TATPQQAQEVHEK	[K].TATPQQAQEVHEK.[L]		0.000202562	0.000440814	1	1	2	P60174	P60174 [176-188]		P60174	0	1466.72	13	100	3.19332e+06	3.19332e+06		High	High	3	489.579	-0.38	-0.00018	9.8004	3.4	9.8	0.0003011	5.68e-05
31437	FALSE	High	TAVCDIPPR	[K].TAVCDIPPR.[G]	1xCarbamidomethyl [C4]	0.00267946	0.000440814	2	7	11	P07437; P68371	P07437 [351-359]; P68371 [351-359]		Q13885; P04350; A6NNZ2; Q3ZCM7; P07437; P68371; Q9BVA1	0	1028.52	9	100	3.65692e+07	3.65692e+07	NotUnique	High	High	2	514.763	-0.13	-6e-05	19.2576	2.51	20.52	0.0003011	0.001034
31440	FALSE	High	TAVDSLVAYSVK	[R].TAVDSLVAYSVK.[I]		0.000203741	0.000440814	1	1	1	Q07065	Q07065 [555-566]		Q07065	0	1252.68	12				NoQuanValues	High	High	2	626.843	0.04	2e-05	37.5236	2.82		0.0003011	5.727e-05
31445	FALSE	High	TAVETAVLLLR	[K].TAVETAVLLLR.[I]		0.000277133	0.000440814	1	1	1	P49368	P49368 [508-518]		P49368	0	1185.72	11	100	5009360	5009360		High	High	2	593.363	-0.93	-0.00055	48.7402	3.42	48.73	0.0003011	8.062e-05
31456	FALSE	High	TAVVVGTITDDVR	[K].TAVVVGTITDDVR.[V]		1.82107e-05	0.000440814	1	1	2	Q07020	Q07020 [79-91]		Q07020	0	1345.73	13	100	12276952	12276952		High	High	2	673.37	-0.23	-0.00016	35.0703	3.92	35.08	0.0003011	3.813e-06
31459	FALSE	High	TAWGQQPDLAANEAQLLR	[K].TAWGQQPDLAANEAQLLR.[K]		0.00020612	0.000440814	1	1	1	Q9UNM6	Q9UNM6 [253-270]		Q9UNM6	0	1982.01	18				NoQuanValues	High	High	2	991.508	-0.52	-0.00052	45.2524	2.06		0.0003011	5.79e-05
31494	FALSE	High	TCPVQLWVDSTPPPGTR	[K].TCPVQLWVDSTPPPGTR.[V]	1xCarbamidomethyl [C2]	1.69853e-05	0.000440814	1	1	1	P04637	P04637 [140-156]		P04637	0	1910.94	17	100	1.21127e+06	1.21127e+06		High	High	2	955.973	-1.78	-0.0017	44.598	2.77	44.59	0.0003011	3.514e-06
31507	FALSE	High	TCVADESAENCDK	[K].TCVADESAENCDK.[S]	2xCarbamidomethyl [C2; C11]	1.30805e-05	0.000440814	1	1	1	P02768	P02768 [76-88]		P02768	0	1498.58	13	100	619019	619019		High	High	2	749.793	0.06	5e-05	10.4567	2.07	10.44	0.0003011	2.62e-06
31518	FALSE	High	TDASSASSFLDSDELER	[R].TDASSASSFLDSDELER.[T]		0.0110004	0.000440814	1	1	1	Q14498	Q14498 [330-346]		Q14498	0	1829.8	17	100	1.44254e+06	1.44254e+06		High	High	2	915.405	-0.09	-8e-05	37.8778	2.24	37.75	0.0003011	0.005045
31435	FALSE	High	TAVAPIER	[K].TAVAPIER.[V]		0.0587992	0.00284239	2	4	2	P12236; P05141	P12236 [24-31]; P05141 [24-31]		P12236; P05141; P12235; Q9H0C2	0	856.489	8	100	39218960	39218960	NotUnique	High	High	2	428.748	-0.5	-0.00021	16.9134	2.73	16.9	0.00175	0.03361
30977	FALSE	High	STMQELNSR	[K].STMQELNSR.[L]		0.0121339	0.000440814	1	1	2	P35527	P35527 [155-163]		P35527	0	1065.5	9	100	67633920	67633920		High	High	2	533.253	-0.82	-0.00044	14.0777	2.9	14.14	0.0003011	0.005648
31185	FALSE	High	TAAENEFVTLK	[R].TAAENEFVTLK.[K]		0.00109032	0.000440814	2	4	1	P04259; P02538	P04259 [261-271]; P02538 [261-271]		P04259; P02538; P48668; P12035	0	1222.63	11	100	5793227	5793227	NotUnique	High	High	2	611.82	0.4	0.00024	31.0387	3.26	31.06	0.0003011	0.0003766
31182	FALSE	High	TAAENDFVTLK	[R].TAAENDFVTLK.[K]		0.000131827	0.000440814	1	1	3	P35908	P35908 [276-286]		P35908	0	1208.62	11	100	36188144	36188144		High	High	2	604.811	-0.18	-0.00011	30.4281	3.46	30.53	0.0003011	3.51e-05
30992	FALSE	High	STPVTVVLPDTK	[K].STPVTVVLPDTK.[G]		0.00326329	0.000440814	1	1	1	Q15029	Q15029 [183-194]		Q15029	0	1256.71	12				NoQuanValues	High	High	2	628.858	-0.97	-0.00061	36.244	2.34		0.0003011	0.001285
31003	FALSE	High	STSSFSCLSR	[R].STSSFSCLSR.[H]	1xCarbamidomethyl [C7]	0.00492407	0.000440814	1	1	1	P35908	P35908 [36-45]		P35908	0	1131.51	10	100	16411986	16411986		High	High	2	566.258	-0.61	-0.00035	20.3351	2.43	20.24	0.0003011	0.002037
31009	FALSE	High	STTTGHLIYK	[K].STTTGHLIYK.[C]		0.00188107	0.000440814	1	3	3	P68104	P68104 [21-30]		Q05639; P68104; Q5VTE0	0	1120.6	10	100	35605163	35605163		High	High	2	560.803	-0.8	-0.00045	15.1981	2.96	15.26	0.0003011	0.0006916
31011	FALSE	High	STVAQLVK	[R].STVAQLVK.[R]		0.0594592	0.00284239	1	1	3	P25705	P25705 [254-261]		P25705	0	845.509	8	100	24079462	24079462		High	High	2	423.258	-0.52	-0.00022	21.777	2.26	21.74	0.00175	0.03403
31046	FALSE	High	SVFPEQANNNEWAR	[K].SVFPEQANNNEWAR.[Y]		3.11832e-06	0.000440814	1	1	1	O43242	O43242 [274-287]		O43242	0	1661.77	14	100	1.8942e+06	1.8942e+06		High	High	2	831.387	-0.15	-0.00013	32.6105	2.92	32.59	0.0003011	5.272e-07
31049	FALSE	High	SVGDGETVEFDVVEGEK	[R].SVGDGETVEFDVVEGEK.[G]		0.000635562	0.000440814	2	3	1	P16989; P67809	P16989 [134-150]; P67809 [102-118]		P16989; Q9Y2T7; P67809	0	1795.82	17	100	1.58783e+06	1.58783e+06	NotUnique	High	High	2	898.415	-0.31	-0.00027	37.5267	2.83	37.52	0.0003011	0.0002057
31051	FALSE	High	SVGELPSTVESLQK	[R].SVGELPSTVESLQK.[V]		0.00067354	0.000440814	1	1	1	Q07065	Q07065 [492-505]		Q07065	0	1473.78	14	100	6614177	6614177		High	High	2	737.393	-0.12	-8e-05	34.8476	2.32	34.87	0.0003011	0.0002192
31052	FALSE	High	SVGEVMAIGR	[K].SVGEVMAIGR.[T]		0.0121339	0.000440814	1	1	1	P31327	P31327 [794-803]		P31327	0	1018.53	10				NoQuanValues	High	High	2	509.771	-0.75	-0.00038	28.7517	1.89		0.0003011	0.005617
31183	FALSE	High	TAAENDFVTLKK	[R].TAAENDFVTLKK.[D]		7.23563e-06	0.000440814	1	1	8	P35908	P35908 [276-287]		P35908	1	1336.71	12	100	97047084	97047084		High	High	2	668.859	-0.25	-0.00017	22.7043	3.79	22.57	0.0003011	1.347e-06
31068	FALSE	High	SVILEAFSSPSEEVK	[K].SVILEAFSSPSEEVK.[S]		0.0698624	0.00355682	1	1	1	Q86VP6	Q86VP6 [859-873]		Q86VP6	0	1621.83	15	100	954201	954201		High	High	2	811.419	-0.22	-0.00018	44.55	1.52	44.48	0.002179	0.04085
31097	FALSE	High	SVSLTGAPESVQK	[R].SVSLTGAPESVQK.[A]		0.0102052	0.000440814	1	1	1	Q92945	Q92945 [191-203]		Q92945	0	1302.69	13				NoQuanValues	High	High	2	651.849	-0.17	-0.00011	22.8772	1.95		0.0003011	0.004643
31104	FALSE	High	SVTEQGAELSNEER	[K].SVTEQGAELSNEER.[N]		1.21761e-06	0.000440814	1	1	1	P63104	P63104 [28-41]		P63104	0	1548.71	14	100	3.47947e+06	3.47947e+06		High	High	2	774.859	-1.39	-0.00107	16.3712	4.02	16.36	0.0003011	1.823e-07
31118	FALSE	High	SWNETLTSR	[K].SWNETLTSR.[L]		0.0253109	0.000868504	1	1	2	O75947	O75947 [33-41]		O75947	0	1093.53	9	100	6376152	6376152		High	High	2	547.267	0.01	0	23.1556	2.23	23.15	0.000558	0.01292
31136	FALSE	High	SYDVPPPPMEPDHPFYSNISK	[R].SYDVPPPPMEPDHPFYSNISK.[D]	1xOxidation [M9]	0.0247387	0.000868504	1	2	1	P18669	P18669 [118-138]		Q8N0Y7; P18669	0	2433.11	21	100	1.68654e+06	1.68654e+06		High	High	3	811.702	-5.73	-0.00464	35.4702	1.81	35.5	0.000558	0.01259
31142	FALSE	High	SYELPDGQVITIGNER	[KR].SYELPDGQVITIGNER.[F]		1.97131e-06	0.000440814	2	10	12	P60709; P68133	P60709 [239-254]; P68133 [241-256]		A5A3E0; P63267; Q9BYX7; P60709; Q6S8J3; P62736; P68133; Q562R1; P68032; P63261	0	1790.89	16	100	82921387	82921387	NotUnique	High	High	2	895.949	-0.97	-0.00087	44.2819	3.66	44.34	0.0003011	3.146e-07
31145	FALSE	High	SYGATATSPGER	[R].SYGATATSPGER.[F]		0.106477	0.0052273	1	1	1	Q8TB61	Q8TB61 [137-148]		Q8TB61	0	1196.55	12	100	486072	486072		High	High	2	598.781	-0.27	-0.00016	11.805	1.88	12.09	0.003617	0.06629
31162	FALSE	High	SYSSGGEDGYVR	[K].SYSSGGEDGYVR.[I]		0.021812	0.000440814	1	1	1	Q13347	Q13347 [299-310]		Q13347	0	1276.54	12				NoQuanValues	High	High	2	638.776	-0.03	-2e-05	14.5016	1.76		0.0003011	0.01094
31174	FALSE	High	TAAANAAAGAAENAFR	[R].TAAANAAAGAAENAFR.[A]		2.33274e-06	0.000440814	1	1	3	O14828	O14828 [330-345]		O14828	0	1476.72	16	100	4.07525e+06	4.07525e+06		High	High	3	492.911	-0.03	-1e-05	27.6697	4.25	27.61	0.0003011	3.804e-07
31092	FALSE	High	SVQTTLQTDEVK	[RK].SVQTTLQTDEVK.[N]		0.000456541	0.000440814	2	2	1	O75477; O94905	O75477 [63-74]; O94905 [61-72]		O75477; O94905	0	1348.7	12	100	9242598	9242598	NotUnique	High	High	2	674.851	-0.34	-0.00023	20.9863	2.76	21.02	0.0003011	0.0001412
32981	FALSE	High	TINEVENQILTR	[R].TINEVENQILTR.[D]		0.000236932	0.000440814	1	2	1	P12814	P12814 [727-738]		P12814; O43707	0	1429.76	12				NoQuanValues	High	High	2	715.386	0.46	0.00033	34.6231	2.55		0.0003011	6.779e-05
32995	FALSE	High	TLNNDIMLIK	[K].TLNNDIMLIK.[L]		0.144998	0.00824985	1	1	1	P07477	P07477 [103-112]		P07477	0	1174.65	10	100	1.97526e+06	1.97526e+06		High	High	2	587.827	-3.07	-0.00181	43.9238	1.42	43.78	0.005612	0.09437
33010	FALSE	High	TINVEFAK	[K].TINVEFAK.[G]		0.0477874	0.00165111	1	1	2	P98175	P98175 [376-383]		P98175	0	921.504	8	100	3.47923e+06	3.47923e+06		High	High	2	461.256	0.87	0.0004	28.4381	1.63	28.4	0.001024	0.02652
35029	FALSE	High	TVTNAVVTVPAYFNDSQR	[K].TVTNAVVTVPAYFNDSQR.[Q]		1.31806e-07	0.000440814	1	1	4	P11142	P11142 [138-155]		P11142	0	1982	18	100	1.72592e+07	1.72592e+07		High	High	2	991.503	0.9	0.00089	43.525	4.05	43.61	0.0003011	1.51e-08
35085	FALSE	High	TWNDPSVQQDIK	[R].TWNDPSVQQDIK.[F]		0.00144048	0.000440814	1	1	1	P11021	P11021 [102-113]		P11021	0	1430.69	12				NoQuanValues	High	High	2	715.849	0.12	9e-05	26.4561	1.67		0.0003011	0.0005142
35108	FALSE	High	TYETTLEK	[K].TYETTLEK.[C]		0.044164	0.00165111	1	1	1	P02768	P02768 [376-383]		P02768	0	984.488	8	100	4339255	4339255		High	High	2	492.748	-0.34	-0.00017	15.371	2.07	15.35	0.001024	0.02433
35112	FALSE	High	TYGEPESAGPSR	[R].TYGEPESAGPSR.[A]		6.41796e-05	0.000440814	1	1	1	P50402	P50402 [104-115]		P50402	0	1250.56	12	100	4.65384e+06	4.65384e+06		High	High	2	625.786	-0.8	-0.0005	12.6248	2.9	12.64	0.0003011	1.566e-05
35169	FALSE	High	TYSYLTPDLWK	[K].TYSYLTPDLWK.[E]		0.00155333	0.000440814	1	1	2	P15880	P15880 [247-257]		P15880	0	1386.69	11	100	5152627	5152627		High	High	2	693.85	-0.95	-0.00066	47.8866	2.46	47.88	0.0003011	0.0005592
35180	FALSE	High	TYVVTGNMGSNDK	[K].TYVVTGNMGSNDK.[V]	1xOxidation [M8]	0.0023449	0.000440814	1	1	1	Q02413	Q02413 [391-403]		Q02413	0	1401.63	13	100	957928	957928		High	High	2	701.319	-0.14	-0.0001	13.9116	1.68	13.87	0.0003011	0.0008853
35183	FALSE	High	TYYMSGGLQPVPIVFR	[K].TYYMSGGLQPVPIVFR.[G]	1xOxidation [M4]	0.00786871	0.000440814	1	1	1	P11177	P11177 [130-145]		P11177	0	1843.94	16				NoQuanValues	High	High	2	922.474	-0.61	-0.00056	49.7078	1.99		0.0003011	0.00347
35187	FALSE	High	VAAAFPGDVDR	[R].VAAAFPGDVDR.[L]		0.00189201	0.000440814	1	1	1	P11217	P11217 [415-425]		P11217	0	1117.56	11				NoQuanValues	High	High	2	559.286	0.98	0.00055	26.1338	3.02		0.0003011	0.0006982
35017	FALSE	High	TVTAMDVVYALKR	[K].TVTAMDVVYALKR.[Q]	1xOxidation [M5]	2.60995e-05	0.000440814	1	1	6	P62805	P62805 [81-93]		P62805	1	1482.8	13	100	1.61005e+07	1.61005e+07		High	High	3	494.938	0.38	0.00019	37.3331	3.38	37.41	0.0003011	5.719e-06
35201	FALSE	High	VAAGLQIK	[R].VAAGLQIK.[N]		0.0698624	0.00355682	1	1	1	Q14974	Q14974 [55-62]		Q14974	0	799.504	8	100	2.54678e+06	2.54678e+06		High	High	2	400.255	-0.19	-7e-05	21.8397	2.32	21.8	0.002179	0.0408
35216	FALSE	High	VAASNIVQMK	[R].VAASNIVQMK.[D]	1xOxidation [M9]	0.0200149	0.000440814	1	1	1	P49721	P49721 [20-29]		P49721	0	1076.58	10	100	1.04814e+06	1.04814e+06		High	High	2	538.792	-0.48	-0.00026	16.5047	1.73	16.48	0.0003011	0.009928
35217	FALSE	High	VAASVLNPYVK	[K].VAASVLNPYVK.[R]		0.000760841	0.000440814	1	1	1	P48047	P48047 [74-84]		P48047	0	1160.67	11	100	22332022	22332022		High	High	2	580.837	-0.51	-0.00029	33.3278	3.2	33.35	0.0003011	0.0002504
35228	FALSE	High	VACITEQVLTLVNKR	[K].VACITEQVLTLVNKR.[I]	1xCarbamidomethyl [C3]	2.40623e-05	0.000440814	1	1	1	P04843	P04843 [475-489]		P04843	1	1743.98	15				NoQuanValues	High	High	3	581.998	-0.15	-9e-05	48.5379	2.78		0.0003011	5.212e-06
35235	FALSE	High	VADGGGAGGTFQPYLDTLR	[R].VADGGGAGGTFQPYLDTLR.[Q]		0.0534662	0.00165111	1	1	1	Q9Y5M8	Q9Y5M8 [9-27]		Q9Y5M8	0	1894.93	19				NoQuanValues	High	High	2	947.968	0	0	44.871	1.9		0.001024	0.03007
35249	FALSE	High	VAEDEAEAAAAAK	[K].VAEDEAEAAAAAK.[F]		3.96414e-05	0.000440814	1	1	1	P08195	P08195 [148-160]		P08195	0	1245.6	13	100	2.57333e+06	2.57333e+06		High	High	2	623.301	-0.97	-0.0006	14.2499	3.24	14.22	0.0003011	9.124e-06
35324	FALSE	High	VAHEINHGIGQAGK	[K].VAHEINHGIGQAGK.[E]		0.055293	0.0020673	1	1	1	Q6UWP8	Q6UWP8 [97-110]		Q6UWP8	0	1430.75	14				NoQuanValues	High	High	3	477.588	0.1	5e-05	10.5427	1.45		0.001277	0.03122
35348	FALSE	High	VALLDVFR	[K].VALLDVFR.[E]		0.00596081	0.000440814	1	1	1	P25205	P25205 [749-756]		P25205	0	932.556	8				NoQuanValues	High	High	2	466.781	-1.11	-0.00052	50.2078	1.91		0.0003011	0.002527
35355	FALSE	High	VALTGLTVAEYFR	[R].VALTGLTVAEYFR.[D]		1.43251e-06	0.000440814	1	1	3	P06576	P06576 [282-294]		P06576	0	1439.79	13	100	9788931	9788931		High	High	2	720.398	0.21	0.00015	51.4625	4.22	51.39	0.0003011	2.196e-07
35206	FALSE	High	VAAIEALNDGELQK	[K].VAAIEALNDGELQK.[A]		0.000164363	0.000440814	1	2	1	Q8IZP2	Q8IZP2 [115-128]		Q8IZP2; P50502	0	1470.78	14	100	2.35548e+06	2.35548e+06		High	High	2	735.894	0.49	0.00036	34.6504	2.46	34.65	0.0003011	4.501e-05
35359	FALSE	High	VALVYGQMNEPPGAR	[K].VALVYGQMNEPPGAR.[A]		3.21016e-06	0.000440814	1	1	7	P06576	P06576 [265-279]		P06576	0	1601.81	15	100	1.90247e+07	1.90247e+07		High	High	2	801.408	-0.51	-0.00041	33.9696	3.56	33.81	0.0003011	5.429e-07
35016	FALSE	High	TVTAMDVVYALKR	[K].TVTAMDVVYALKR.[Q]		6.15016e-06	0.000440814	1	1	7	P62805	P62805 [81-93]		P62805	1	1466.8	13	100	1.89777e+07	1.89777e+07		High	High	2	733.905	-0.2	-0.00015	45.5794	3.91	45.43	0.0003011	1.123e-06
35014	FALSE	High	TVTAMDVVYALK	[K].TVTAMDVVYALK.[R]		0.00022099	0.000440814	1	1	2	P62805	P62805 [81-92]		P62805	0	1310.7	12	100	63024868	63024868		High	High	2	655.854	-0.57	-0.00037	49.0026	3.25	49.05	0.0003011	6.285e-05
34604	FALSE	High	TVALWDLR	[K].TVALWDLR.[N]		0.0784538	0.00385897	1	2	2	Q16576	Q16576 [296-303]		Q16576; Q09028	0	973.547	8	100	1.67255e+06	1.67255e+06		High	High	2	487.276	-0.99	-0.00048	44.9593	1.9	44.94	0.002396	0.04667
34654	FALSE	High	TVDLSSHLAK	[R].TVDLSSHLAK.[V]		0.00320703	0.000440814	1	1	2	P04843	P04843 [39-48]		P04843	0	1070.58	10	100	1.55432e+07	1.55432e+07		High	High	2	535.796	-0.02	-1e-05	19.3622	2.48	19.39	0.0003011	0.001263
34655	FALSE	High	TVDNFVALATGEK	[K].TVDNFVALATGEK.[G]		1.19203e-05	0.000440814	1	1	1	P23284	P23284 [72-84]		P23284	0	1364.71	13	100	5221777	5221777		High	High	2	682.856	-0.27	-0.00019	42.4657	3.5	42.43	0.0003011	2.369e-06
34662	FALSE	High	TVEAEAAHGTVTR	[K].TVEAEAAHGTVTR.[H]		1.94115e-05	0.000440814	1	1	3	O75874	O75874 [302-314]		O75874	0	1341.68	13	100	1.02154e+06	1.02154e+06		High	High	3	447.897	-0.13	-6e-05	11.7507	2.76	11.74	0.0003011	4.1e-06
34701	FALSE	High	TVFAEHISDECK	[K].TVFAEHISDECK.[R]	1xCarbamidomethyl [C11]	0.0608005	0.00284239	1	1	1	P39023	P39023 [104-115]		P39023	0	1435.65	12	100	1.33709e+06	1.33709e+06		High	High	3	479.223	1.93	0.00092	20.5426	1.62	20.51	0.00175	0.03488
34712	FALSE	High	TVGATALPR	[K].TVGATALPR.[L]		0.0156339	0.000440814	1	1	1	P50990	P50990 [327-335]		P50990	0	885.515	9	100	2.72524e+06	2.72524e+06		High	High	2	443.261	-0.07	-3e-05	19.3875	2.22	19.4	0.0003011	0.007473
34754	FALSE	High	TVGVEPAADGK	[K].TVGVEPAADGK.[G]		0.00456692	0.000440814	1	1	1	P46779	P46779 [48-58]		P46779	0	1043.54	11	100	4.89383e+06	4.89383e+06		High	High	2	522.272	0.14	7e-05	13.9398	3	13.94	0.0003011	0.00188
34796	FALSE	High	TVLDPVTGDLSDTR	[R].TVLDPVTGDLSDTR.[T]		0.0021746	0.000440814	1	1	1	Q15393	Q15393 [677-690]		Q15393	0	1488.75	14	100	13758130	13758130		High	High	2	744.882	1.59	0.00118	36.2998	1.61	36.09	0.0003011	0.0008166
35015	FALSE	High	TVTAMDVVYALK	[K].TVTAMDVVYALK.[R]	1xOxidation [M5]	0.000756439	0.000440814	1	1	4	P62805	P62805 [81-92]		P62805	0	1326.7	12	100	56571686	56571686		High	High	2	663.852	0.24	0.00016	41.1117	2.42	41.18	0.0003011	0.0002487
34799	FALSE	High	TVLDQQQTPSR	[K].TVLDQQQTPSR.[L]		0.00467397	0.000440814	1	1	1	P42704	P42704 [1129-1139]		P42704	0	1272.65	11	100	1.21958e+06	1.21958e+06		High	High	2	636.83	-0.89	-0.00057	14.64	2.18	14.59	0.0003011	0.001928
34801	FALSE	High	TVIDYNGER	[R].TVIDYNGER.[T]		0.00381609	0.000440814	1	1	1	P07237	P07237 [453-461]		P07237	0	1066.52	9	100	1.42636e+06	1.42636e+06		High	High	2	533.762	0.04	2e-05	18.1914	2.12	18.18	0.0003011	0.001537
34815	FALSE	High	TVLGTPEVLLGALPGAGGTQR	[K].TVLGTPEVLLGALPGAGGTQR.[L]		1.00333e-07	0.000440814	1	1	3	P40939	P40939 [167-187]		P40939	0	2007.12	21				NoQuanValues	High	High	2	1004.06	-0.66	-0.00066	52.4304	3.95		0.0003011	1.114e-08
34819	FALSE	High	TVLKYVLFLLGTLVIAMSLQLDRR	[K].TVLKYVLFLLGTLVIAMSLQLDRR.[G]	1xOxidation [M17]	0.112973	0.00557586	1	1	1	Q9HCN3	Q9HCN3 [630-653]		Q9HCN3	2	2778.63	24				NoQuanValues	High	High	5	556.536	7.25	0.00403	52.807	0.09		0.003825	0.07099
34822	FALSE	High	TVIIEQSWGSPK	[R].TVIIEQSWGSPK.[V]		0.00020612	0.000440814	1	1	1	P10809	P10809 [61-72]		P10809	0	1344.72	12	100	9526692	9526692		High	High	2	672.86	-2.39	-0.00161	34.1724	2.96	34.21	0.0003011	5.81e-05
34874	FALSE	High	TVNELQNLTAAEVVVPR	[K].TVNELQNLTAAEVVVPR.[D]		5.58234e-08	0.000440814	1	1	2	Q9NZI8	Q9NZI8 [509-525]		Q9NZI8	0	1853.01	17				NoQuanValues	High	High	2	927.01	-0.24	-0.00022	47.9925	4.37		0.0003011	5.75e-09
34905	FALSE	High	TVPEELVKPEELSK	[K].TVPEELVKPEELSK.[Y]		0.000747709	0.000440814	1	1	2	Q9UMS4	Q9UMS4 [193-206]		Q9UMS4	0	1597.87	14	100	3.99663e+06	3.99663e+06		High	High	3	533.294	-1.46	-0.00078	31.5922	1.64	31.52	0.0003011	0.0002468
34958	FALSE	High	TVQVGNCLQVMWLADR	[R].TVQVGNCLQVMWLADR.[H]	1xCarbamidomethyl [C7]; 1xOxidation [M11]	0.114807	0.0058969	1	1	1	Q9NVX7	Q9NVX7 [141-156]		Q9NVX7	0	1905.93	16				NoQuanValues	High	High	3	635.979	-4.75	-0.00302	33.5811	2.14		0.004013	0.0722
34999	FALSE	High	TVSPDRLELEAAQK	[K].TVSPDRLELEAAQK.[F]		0.00952196	0.000440814	1	1	1	Q14974	Q14974 [10-23]		Q14974	1	1556.83	14	100	3.04681e+06	3.04681e+06		High	High	2	778.916	-1.6	-0.00125	25.312	2.27	25.31	0.0003011	0.004281
34800	FALSE	High	TVIDSQTHYR	[K].TVIDSQTHYR.[L]		0.0260443	0.000868504	1	1	1	Q9Y3Q3	Q9Y3Q3 [153-162]		Q9Y3Q3	0	1219.61	10	100	607095	607095		High	High	3	407.207	-0.63	-0.00026	13.6252	2.14	13.57	0.000558	0.01333
34594	FALSE	High	TVAAPSVFIFPPSDEQLK	[R].TVAAPSVFIFPPSDEQLK.[S]		4.3753e-05	0.000440814	1	1	2	P01834	P01834 [2-19]		P01834	0	1946.03	18	100	6.19021e+06	6.19021e+06		High	High	2	973.516	-1.22	-0.00119	51.3374	2.62	51.45	0.0003011	1.015e-05
35360	FALSE	High	VALVYGQMNEPPGAR	[K].VALVYGQMNEPPGAR.[A]	1xOxidation [M8]	1.46058e-05	0.000440814	1	1	5	P06576	P06576 [265-279]		P06576	0	1617.81	15	100	20852669	20852669		High	High	2	809.406	-0.61	-0.00049	27.7367	2.96	27.63	0.0003011	2.981e-06
35387	FALSE	High	VAPAPARPSGPSK	[K].VAPAPARPSGPSK.[A]		0.0030795	0.000440814	1	1	1	P48444	P48444 [212-224]		P48444	0	1234.69	13	100	329832	329832		High	High	3	412.235	-0.32	-0.00013	10.6403	2.27	10.26	0.0003011	0.001208
35600	FALSE	High	VDILDPALLR	[R].VDILDPALLR.[S]		0.00122448	0.000440814	1	1	1	P17980	P17980 [335-344]		P17980	0	1124.67	10	100	1152546	1152546		High	High	2	562.838	0.67	0.00038	49.6591	2.95	50.63	0.0003011	0.0004294
35601	FALSE	High	VDLLNQEIEFLK	[K].VDLLNQEIEFLK.[V]		2.94246e-06	0.000440814	1	1	3	P35908	P35908 [303-314]		P35908	0	1460.8	12	100	37318992	37318992		High	High	2	730.903	-0.11	-8e-05	51.4272	4.06	51.49	0.0003011	4.931e-07
35617	FALSE	High	VDNDENEHQLSLR	[K].VDNDENEHQLSLR.[T]		5.47602e-06	0.000440814	1	1	3	P06748	P06748 [33-45]		P06748	0	1568.73	13	100	1.16252e+07	1.16252e+07		High	High	2	784.867	-1.58	-0.00124	17.3302	3.85	17.3	0.0003011	9.911e-07
35620	FALSE	High	VDNSSLTGESEPQTR	[K].VDNSSLTGESEPQTR.[S]		2.50558e-08	0.000440814	1	4	2	P05023	P05023 [213-227]		P50993; P20648; P05023; P13637	0	1619.75	15	100	11885957	11885957		High	High	2	810.379	0.03	2e-05	15.288	3.99	15.34	0.0003011	2.348e-09
35623	FALSE	High	VDPEIQNVK	[K].VDPEIQNVK.[A]		0.0159978	0.000440814	1	1	2	P35908	P35908 [167-175]		P35908	0	1041.56	9	100	70384512	70384512		High	High	2	521.283	0.39	0.0002	18.2183	2.39	18.19	0.0003011	0.007706
35637	FALSE	High	VDQLKSDQSRLDSELK	[R].VDQLKSDQSRLDSELK.[N]		0.107053	0.0052273	1	1	1	P04264	P04264 [242-257]		P04264	2	1860.97	16				NoQuanValues	High	High	3	620.993	-1.24	-0.00077	21.499	1.33		0.003617	0.06663
35639	FALSE	High	VDQSILTGESVSVIK	[R].VDQSILTGESVSVIK.[H]		9.19817e-05	0.000440814	2	2	1	P16615; O14983	P16615 [175-189]; O14983 [175-189]		P16615; O14983	0	1574.86	15	100	34182352	34182352	NotUnique	High	High	2	787.934	-1.94	-0.00153	40.8634	3.08	40.96	0.0003011	2.34e-05
35658	FALSE	High	VDTLTGEVNFLK	[R].VDTLTGEVNFLK.[Y]		0.000230154	0.000440814	1	1	3	Q7Z794	Q7Z794 [289-300]		Q7Z794	0	1335.72	12				NoQuanValues	High	High	2	668.366	7.34	0.0049	44.5027	2.8		0.0003011	6.564e-05
35596	FALSE	High	VDIDVPDVNIEGPDAK	[K].VDIDVPDVNIEGPDAK.[L]		0.00166532	0.000440814	1	1	1	Q09666	Q09666 [4224-4239]		Q09666	0	1695.84	16				NoQuanValues	High	High	2	848.424	-1.52	-0.00129	43.5776	2.71		0.0003011	0.0006036
35663	FALSE	High	VDVADQAQDKDRDDR	[R].VDVADQAQDKDRDDR.[S]		0.00119639	0.000440814	1	1	1	P23588	P23588 [168-182]		P23588	2	1745.8	15	100	586299	586299		High	High	4	437.207	-0.04	-2e-05	10.1901	2.38	10.17	0.0003011	0.0004161
35689	FALSE	High	VEAKPEVQSQPPR	[R].VEAKPEVQSQPPR.[V]		0.0003337	0.000440814	1	1	1	Q9UN86	Q9UN86 [278-290]		Q9UN86	0	1464.78	13	100	1.63552e+06	1.63552e+06		High	High	3	488.931	-1.1	-0.00054	12.5674	3.47	12.55	0.0003011	9.954e-05
35752	FALSE	High	VEEQEPELTSTPNFVVEVIK	[K].VEEQEPELTSTPNFVVEVIK.[N]		1.61823e-06	0.000440814	1	1	2	Q07021	Q07021 [155-174]		Q07021	0	2287.17	20	100	7.05713e+06	7.05713e+06		High	High	2	1144.09	-0.82	-0.00094	51.1862	3.22	51.19	0.0003011	2.515e-07
35832	FALSE	High	VEIIANDQGNR	[RK].VEIIANDQGNR.[TI]		0.000203741	0.000440814	3	7	3	P11142; P11021; P0DMV9	P11142 [26-36]; P11021 [50-60]; P0DMV9 [26-36]		P48741; P17066; P54652; P11142; P11021; P0DMV9; P34931	0	1228.63	11	100	31394952	31394952	NotUnique	High	High	2	614.817	-1.24	-0.00076	18.7337	3.24	18.8	0.0003011	5.726e-05
35846	FALSE	High	VELSTGMPR	[R].VELSTGMPR.[R]		0.0439156	0.00165111	1	1	1	Q16629	Q16629 [79-87]		Q16629	0	989.508	9	100	1.63088e+06	1.63088e+06		High	High	2	495.256	-2.93	-0.00145	23.6648	2.3	23.57	0.001024	0.02413
35852	FALSE	High	VELVPPTPAEIPR	[K].VELVPPTPAEIPR.[A]		0.000830043	0.000440814	1	1	2	O75964	O75964 [36-48]		O75964	0	1417.8	13	100	1.09841e+06	1.09841e+06		High	High	2	709.406	-0.58	-0.00041	44.0051	2.39	43.89	0.0003011	0.0002762
35887	FALSE	High	VEPPQGIPGDDTALNGIR	[K].VEPPQGIPGDDTALNGIR.[L]		1.023e-06	0.000440814	1	1	1	Q7Z5L0	Q7Z5L0 [66-83]		Q7Z5L0	0	1848.95	18				NoQuanValues	High	High	2	924.975	-0.94	-0.00087	38.2967	2.96		0.0003011	1.501e-07
35898	FALSE	High	VEQATKPSFESGR	[K].VEQATKPSFESGR.[R]		0.000495188	0.000440814	1	1	2	P38159	P38159 [81-93]		P38159	0	1435.72	13	100	4.73322e+06	4.73322e+06		High	High	3	479.244	-0.63	-0.0003	13.4863	3.56	13.48	0.0003011	0.000155
35949	FALSE	High	VETGVLKPGMVVTFAPVNVTTEVK	[R].VETGVLKPGMVVTFAPVNVTTEVK.[S]		1.44346e-08	0.000440814	1	2	5	P68104	P68104 [267-290]		P68104; Q5VTE0	0	2515.38	24	100	6879446	6879446		High	High	3	839.132	-0.71	-0.0006	49.9446	5.7	49.97	0.0003011	1.258e-09
35668	FALSE	High	VDVTEQPGLSGR	[K].VDVTEQPGLSGR.[F]		0.000101522	0.000440814	1	1	1	Q9H3N1	Q9H3N1 [83-94]		Q9H3N1	0	1257.64	12	100	6005662	6005662		High	High	2	629.325	-0.68	-0.00043	20.8121	3.63	20.83	0.0003011	2.618e-05
35383	FALSE	High	VANVSLLALYK	[K].VANVSLLALYK.[G]		0.000905536	0.000440814	1	1	1	P62266	P62266 [125-135]		P62266	0	1190.71	11				NoQuanValues	High	High	2	595.86	-1.07	-0.00064	47.3353	1.77		0.0003011	0.0003056
35572	FALSE	High	VDFPQDQLTALTGR	[K].VDFPQDQLTALTGR.[I]		0.00101698	0.000440814	1	1	1	P40926	P40926 [216-229]		P40926	0	1560.8	14				NoQuanValues	High	High	2	780.904	-0.37	-0.00029	45.979	3.06		0.0003011	0.0003479
35554	FALSE	High	VDATEESDLAQQYGVR	[K].VDATEESDLAQQYGVR.[G]		1.26328e-05	0.000440814	1	1	1	P07237	P07237 [82-97]		P07237	0	1780.83	16				NoQuanValues	High	High	2	890.921	0.12	0.00011	31.2195	2.03		0.0003011	2.521e-06
35388	FALSE	High	VAPAPAVVK	[K].VAPAPAVVK.[K]		0.0505499	0.00165111	1	1	1	P62424	P62424 [12-20]		P62424	0	851.535	9	100	12078978	12078978		High	High	2	426.27	-1.81	-0.00077	17.7569	2.33	17.78	0.001024	0.02836
35389	FALSE	High	VAPAQPSEEGPGR	[K].VAPAQPSEEGPGR.[K]		1.52116e-05	0.000440814	1	1	2	P23588	P23588 [512-524]		P23588	0	1294.64	13	100	6099117	6099117		High	High	2	647.822	-0.95	-0.00061	12.5559	3.32	12.58	0.0003011	3.107e-06
35390	FALSE	High	VAPAQPSEEGPGRK	[K].VAPAQPSEEGPGRK.[D]		0.000118061	0.000440814	1	1	1	P23588	P23588 [512-525]		P23588	1	1422.73	14	100	1.34751e+06	1.34751e+06		High	High	3	474.916	0.01	1e-05	10.2594	3.19	10.26	0.0003011	3.098e-05
35392	FALSE	High	VAPEEHPTLLTEAPLNPK	[R].VAPEEHPTLLTEAPLNPK.[A]		1.51208e-08	0.000440814	1	4	6	P68133	P68133 [98-115]		P63267; P62736; P68133; P68032	0	1956.04	18	100	67183347	67183347		High	High	2	978.525	-0.71	-0.00069	36.3786	4.18	36.44	0.0003011	1.325e-09
35393	FALSE	High	VAPEEHPVLLTEAPLNPK	[R].VAPEEHPVLLTEAPLNPK.[A]		4.8935e-10	0.000440814	1	2	9	P60709	P60709 [96-113]		P60709; P63261	0	1954.06	18	100	1.71649e+08	1.71649e+08		High	High	2	977.535	-1.07	-0.00105	38.4107	4.85	38.49	0.0003011	2.822e-11
35399	FALSE	High	VAPPGLTQIPQIQK	[R].VAPPGLTQIPQIQK.[T]		0.000259991	0.000440814	1	1	3	P05026	P05026 [72-85]		P05026	0	1489.87	14	100	8.93479e+06	8.93479e+06		High	High	2	745.44	-0.81	-0.0006	40.3157	2.36	40.36	0.0003011	7.542e-05
35413	FALSE	High	VAQGVSGAVQDK	[K].VAQGVSGAVQDK.[G]		1.95245e-05	0.000440814	1	1	1	P12268	P12268 [439-450]		P12268	0	1158.61	12	100	3.75181e+06	3.75181e+06		High	High	2	579.809	-0.06	-4e-05	12.7961	3.47	12.8	0.0003011	4.129e-06
35417	FALSE	High	VAQLEQVYIR	[R].VAQLEQVYIR.[G]		0.000596254	0.000440814	1	1	1	P62318	P62318 [55-64]		P62318	0	1218.68	10	100	4.14358e+06	4.14358e+06		High	High	2	609.845	-0.58	-0.00035	33.305	2.95	33.3	0.0003011	0.000191
35563	FALSE	High	VDELEAALR	[K].VDELEAALR.[M]		0.134695	0.00759805	1	1	1	Q8N1N4	Q8N1N4 [375-383]		Q8N1N4	0	1015.54	9				NoQuanValues	High	High	2	508.275	1.09	0.00055	31.2203	1.61		0.005233	0.08665
35425	FALSE	High	VAQVAEITYGQK	[K].VAQVAEITYGQK.[V]		0.008337	0.000440814	1	1	2	O94905	O94905 [221-232]		O94905	0	1306.7	12	100	10382081	10382081		High	High	2	653.853	-0.67	-0.00044	24.9019	2.78	24.96	0.0003011	0.003692
35492	FALSE	High	VAVFGAGGVGK	[R].VAVFGAGGVGK.[S]		0.0133062	0.000440814	1	1	3	Q96HU8	Q96HU8 [10-20]		Q96HU8	0	961.547	11	100	5.57012e+07	5.57012e+07		High	High	1	961.547	0.03	3e-05	33.6476	2.78	33.74	0.0003011	0.006268
35513	FALSE	High	VAYVSFGPHAGK	[R].VAYVSFGPHAGK.[L]		0.000446064	0.000440814	1	1	2	P50914	P50914 [12-23]		P50914	0	1232.64	12	100	8.86596e+06	8.86596e+06		High	High	2	616.825	-0.08	-5e-05	24.9983	2.36	24.97	0.0003011	0.0001383
35524	FALSE	High	VCENIPIVLCGNK	[R].VCENIPIVLCGNK.[V]	2xCarbamidomethyl [C2; C10]	6.60697e-05	0.000440814	1	1	1	P62826	P62826 [111-123]		P62826	0	1515.77	13	100	8561627	8561627		High	High	2	758.386	-1.29	-0.00098	39.7346	2.77	39.77	0.0003011	1.615e-05
35537	FALSE	High	VCNPIITK	[K].VCNPIITK.[L]	1xCarbamidomethyl [C2]	0.0801997	0.00385897	1	1	1	P11142	P11142 [602-609]		P11142	0	944.523	8	100	5.77862e+06	5.77862e+06		High	High	2	472.765	-1.1	-0.00052	21.036	1.95	21.08	0.002396	0.04778
35545	FALSE	High	VDAKVEIIK	[R].VDAKVEIIK.[H]		0.0366458	0.00165111	1	1	2	Q9Y6V0	Q9Y6V0 [3543-3551]		Q9Y6V0	1	1014.62	9	100	116833792	116833792		High	High	1	1014.62	-0.71	-0.00072	44.6065	2.99	44.11	0.001024	0.01959
35548	FALSE	High	VDALMDEINFMK	[K].VDALMDEINFMK.[M]		1.13135e-05	0.000440814	1	1	1	P13647	P13647 [293-304]		P13647	0	1425.68	12	100	6533604	6533604		High	High	2	713.341	-0.11	-8e-05	49.9955	3.65	49.99	0.0003011	2.229e-06
35549	FALSE	High	VDALMDEINFMK	[K].VDALMDEINFMK.[M]	1xOxidation [M]	0.00451431	0.000440814	1	1	3	P13647	P13647 [293-304]		P13647	0	1441.67	12	100	3.53091e+06	3.53091e+06		High	High	2	721.338	-0.98	-0.00071	44.7941	2.04	44.13	0.0003011	0.001857
35550	FALSE	High	VDALMDEINFMK	[K].VDALMDEINFMK.[M]	2xOxidation [M5; M11]	0.0274175	0.000868504	1	1	1	P13647	P13647 [293-304]		P13647	0	1457.67	12				NoQuanValues	High	High	2	729.336	-0.5	-0.00036	36.5534	1.86		0.000558	0.01415
35485	FALSE	High	VATWFNQPAR	[R].VATWFNQPAR.[K]		0.00653912	0.000440814	1	1	2	P26373	P26373 [22-31]		P26373	0	1189.61	10	100	3.34832e+06	3.34832e+06		High	High	2	595.309	-1.04	-0.00062	32.4518	2.65	32.37	0.0003011	0.00282
35955	FALSE	High	VETPLEEAIK	[K].VETPLEEAIK.[F]		0.0139337	0.000440814	1	1	1	Q9BXJ9	Q9BXJ9 [650-659]		Q9BXJ9	0	1128.61	10				NoQuanValues	High	High	2	564.81	-2.39	-0.00135	35.0299	1.95		0.0003011	0.006575
34579	FALSE	High	TTTGSYIANR	[R].TTTGSYIANR.[V]		0.00135142	0.000440814	1	1	3	P28072	P28072 [54-63]		P28072	0	1083.54	10	100	2.25125e+06	2.25125e+06		High	High	2	542.275	-0.58	-0.00031	14.1856	2.62	14.15	0.0003011	0.0004775
34554	FALSE	High	TTPSVVAFTADGER	[R].TTPSVVAFTADGER.[L]		0.000130306	0.000440814	1	1	1	P38646	P38646 [86-99]		P38646	0	1450.72	14	100	3282881	3282881		High	High	2	725.861	-1.54	-0.00112	33.8043	3.03	33.88	0.0003011	3.46e-05
33546	FALSE	High	TNQELQEINR	[R].TNQELQEINR.[V]		0.00135929	0.000440814	1	2	2	P07355	P07355 [136-145]		A6NMY6; P07355	0	1244.62	10	100	15736611	15736611		High	High	2	622.815	-0.18	-0.00011	17.1763	2.18	17.22	0.0003011	0.0004821
33558	FALSE	High	TNRPPLSLSR	[R].TNRPPLSLSR.[M]		0.000948566	0.000440814	1	1	1	Q07020	Q07020 [56-65]		Q07020	0	1140.65	10	100	5.26705e+06	5.26705e+06		High	High	3	380.887	-0.99	-0.00038	19.5852	3.81	19.59	0.0003011	0.0003225
33562	FALSE	High	TNSTFNQVVLK	[R].TNSTFNQVVLK.[R]		0.000277133	0.000440814	1	1	1	Q07020	Q07020 [39-49]		Q07020	0	1250.67	11	100	7877456	7877456		High	High	2	625.84	-0.82	-0.00051	30.1828	3.17	30.23	0.0003011	8.107e-05
33579	FALSE	High	TNYNDRYDEIR	[R].TNYNDRYDEIR.[R]		0.00952196	0.000440814	1	1	2	P62424	P62424 [224-234]		P62424	1	1458.66	11				NoQuanValues	High	High	3	486.892	-0.19	-9e-05	16.0156	1.67		0.0003011	0.004281
33595	FALSE	High	TPALVNAAVTYSKPR	[K].TPALVNAAVTYSKPR.[L]		0.0499854	0.00165111	1	1	1	O75964	O75964 [12-26]		O75964	0	1587.89	15				NoQuanValues	High	High	3	529.968	3.21	0.0017	32.1273	1.85		0.001024	0.02796
33606	FALSE	High	TPAQFDADELR	[K].TPAQFDADELR.[A]		0.000230154	0.000440814	1	1	1	P04083	P04083 [114-124]		P04083	0	1262.6	11	100	2.63049e+06	2.63049e+06		High	High	2	631.804	-0.51	-0.00032	28.1932	2.09	28.18	0.0003011	6.566e-05
33608	FALSE	High	TPAQYDASELK	[K].TPAQYDASELK.[A]		0.00115545	0.000440814	1	2	1	P07355	P07355 [105-115]		A6NMY6; P07355	0	1222.6	11	100	3.37438e+06	3.37438e+06		High	High	2	611.801	-0.39	-0.00024	19.1568	2.23	19.06	0.0003011	0.0004018
33615	FALSE	High	TPASPVVHIR	[K].TPASPVVHIR.[G]		0.0114538	0.000440814	1	1	2	P14866	P14866 [98-107]		P14866	0	1076.62	10	100	2.93781e+06	2.93781e+06		High	High	3	359.545	-0.57	-0.00021	19.8732	2.65	19.85	0.0003011	0.005292
33510	FALSE	High	TNIIPVLEDAR	[R].TNIIPVLEDAR.[H]		0.002823	0.000440814	1	1	2	A6NHQ2	A6NHQ2 [220-230]		A6NHQ2	0	1240.69	11	100	5.88508e+06	5.88508e+06		High	High	2	620.848	-1.34	-0.00083	42.0675	2.81	42.81	0.0003011	0.001092
33620	FALSE	High	TPATAPVPAR	[R].TPATAPVPAR.[A]		0.125722	0.0065676	1	1	1	P18887	P18887 [281-290]		P18887	0	980.552	10				NoQuanValues	High	High	2	490.779	-1	-0.00049	15.4085	2.38		0.004408	0.08004
33644	FALSE	High	TPENFPCK	[R].TPENFPCK.[N]	1xCarbamidomethyl [C7]	0.0251666	0.000868504	1	1	1	P00747	P00747 [310-317]		P00747	0	992.451	8	100	2144597	2144597		High	High	2	496.729	0.45	0.00022	15.397	2.09	15.37	0.000558	0.01283
33645	FALSE	High	TPEQCPSVVSLLSESYNPHVR	[R].TPEQCPSVVSLLSESYNPHVR.[Y]	1xCarbamidomethyl [C5]	0.00116218	0.000440814	1	1	1	Q99460	Q99460 [629-649]		Q99460	0	2399.17	21				NoQuanValues	High	High	3	800.392	-1.32	-0.00106	47.2992	2.29		0.0003011	0.0004032
33656	FALSE	High	TPFLLSGTSYK	[R].TPFLLSGTSYK.[D]		0.000364057	0.000440814	1	1	2	P55084	P55084 [62-72]		P55084	0	1213.65	11	100	5491110	5491110		High	High	2	607.326	-0.73	-0.00044	39.5859	2.48	39.57	0.0003011	0.0001098
33658	FALSE	High	TPGAMEHELVLHQLR	[K].TPGAMEHELVLHQLR.[C]		5.80331e-06	0.000440814	3	4	2	P13535; P12882; Q9Y623	P13535 [683-697]; P12882 [684-698]; Q9Y623 [684-698]		P13535; P12882; Q9UKX2; Q9Y623	0	1730.9	15	100	3587577	3587577	NotUnique	High	High	3	577.638	-0.8	-0.00046	30.6722	3.87	30.68	0.0003011	1.053e-06
33670	FALSE	High	TPGPGAQSALR	[K].TPGPGAQSALR.[A]		0.00133583	0.000440814	1	1	1	P62263	P62263 [107-117]		P62263	0	1054.56	11	100	6.49429e+06	6.49429e+06		High	High	2	527.785	-0.43	-0.00023	15.3535	3.47	15.38	0.0003011	0.000471
33677	FALSE	High	TPGSPGNLQVR	[R].TPGSPGNLQVR.[K]		0.000483824	0.000440814	1	1	1	Q9NXS2	Q9NXS2 [106-116]		Q9NXS2	0	1125.6	11	100	2696953	2696953		High	High	2	563.303	-1.6	-0.0009	18.6054	3.63	18.61	0.0003011	0.0001506
33709	FALSE	High	TPLHEIALSIK	[R].TPLHEIALSIK.[L]		0.00506874	0.000440814	1	1	2	Q08211	Q08211 [796-806]		Q08211	0	1221.72	11				NoQuanValues	High	High	2	611.364	-0.31	-0.00019	35.7454	1.99		0.0003011	0.002106
33727	FALSE	High	TPLTATLSK	[K].TPLTATLSK.[S]		0.00537092	0.000440814	1	1	1	P01876	P01876 [213-221]		P01876	0	931.546	9	100	4993252	4993252		High	High	2	466.276	-0.64	-0.0003	23.5489	3.23	23.54	0.0003011	0.002247
33642	FALSE	High	TPELNLDQFHDK	[K].TPELNLDQFHDK.[T]		0.000209741	0.000440814	1	1	2	P27824	P27824 [171-182]		P27824	0	1456.71	12	100	2.18166e+06	2.18166e+06		High	High	2	728.857	-0.57	-0.00041	32.4075	1.53	32.33	0.0003011	5.91e-05
33757	FALSE	High	TPPLLENSLPQCYQR	[R].TPPLLENSLPQCYQR.[V]	1xCarbamidomethyl [C12]	0.000123673	0.000440814	1	1	1	Q8NEW0	Q8NEW0 [297-311]		Q8NEW0	0	1815.91	15				NoQuanValues	High	High	2	908.45	-7.18	-0.00652	39.8774	2.71		0.0003011	3.265e-05
33476	FALSE	High	TNETYGKLEAVQYK	[K].TNETYGKLEAVQYK.[T]		0.0280504	0.000868504	1	1	1	P01040	P01040 [31-44]		P01040	1	1643.83	14				NoQuanValues	High	High	2	822.417	-0.8	-0.00065	23.0697	1.95		0.000558	0.01452
33454	FALSE	High	TNAENEFVTIKKDVDGAYMTK	[R].TNAENEFVTIKKDVDGAYMTK.[V]		0.00241389	0.000440814	1	1	1	P04264	P04264 [278-298]		P04264	2	2374.16	21				NoQuanValues	High	High	3	792.058	0.57	0.00045	38.1719	2.45		0.0003011	0.0009171
33034	FALSE	High	TLPGSDWTPNAQFITR	[R].TLPGSDWTPNAQFITR.[S]		0.0914678	0.00421229	1	1	1	P56192	P56192 [468-483]		P56192	0	1803.9	16	100	2.98022e+06	2.98022e+06		High	High	2	902.46	5.94	0.00536	45.6841	1.45	45.7	0.003037	0.05567
33039	FALSE	High	TIPIDGDFFSYTR	[K].TIPIDGDFFSYTR.[H]		0.0216874	0.000440814	1	1	1	P05091	P05091 [160-172]		P05091	0	1531.74	13				NoQuanValues	High	High	2	766.375	-0.65	-0.00049	49.3452	2.22		0.0003011	0.01086
33087	FALSE	High	TLQEVTQLSQEAQR	[K].TLQEVTQLSQEAQR.[I]		3.3047e-06	0.000440814	1	1	2	P40939	P40939 [112-125]		P40939	0	1630.84	14	100	3.93908e+06	3.93908e+06		High	High	2	815.924	0.25	0.0002	30.8783	3.09	30.88	0.0003011	5.618e-07
33091	FALSE	High	TIQFVDWCPTGFK	[R].TIQFVDWCPTGFK.[V]	1xCarbamidomethyl [C8]	3.80629e-05	0.000440814	1	5	2	Q71U36	Q71U36 [340-352]		P0DPH8; Q6PEY2; Q71U36; Q9NY65; Q9BQE3	0	1598.77	13	100	7031458	7031458		High	High	2	799.887	-0.25	-0.0002	49.9978	2.62	50.01	0.0003011	8.724e-06
33184	FALSE	High	TLSDYNIQK	[R].TLSDYNIQK.[E]		0.0101464	0.000440814	1	4	5	P62987	P62987 [55-63]		P62987; P62979; P0CG47; P0CG48	0	1081.55	9	100	263843584	263843584		High	High	2	541.28	-0.45	-0.00024	19.5569	2.19	19.64	0.0003011	0.00462
33185	FALSE	High	TLSDYNIQKESTLHLVLR	[R].TLSDYNIQKESTLHLVLR.[L]		0.000438364	0.000440814	1	4	2	P62987	P62987 [55-72]		P62987; P62979; P0CG47; P0CG48	1	2130.16	18				NoQuanValues	High	High	3	710.723	-0.99	-0.0007	40.5307	2.94		0.0003011	0.000135
33210	FALSE	High	TLSKDDVNYK	[R].TLSKDDVNYK.[M]		0.0101464	0.000440814	1	1	2	P48651	P48651 [9-18]		P48651	1	1182.6	10	100	987822	987822		High	High	2	591.803	-0.99	-0.00058	12.6171	1.29	12.57	0.0003011	0.004609
33283	FALSE	High	TITLEVEPSDTIENVK	[K].TITLEVEPSDTIENVK.[A]		2.88014e-08	0.000440814	1	4	10	P62987	P62987 [12-27]		P62987; P62979; P0CG47; P0CG48	0	1787.93	16	100	284539676	284539676		High	High	2	894.466	-1.23	-0.0011	41.8494	5.04	41.71	0.0003011	2.734e-09
33468	FALSE	High	TNEKVELQELNDR	[R].TNEKVELQELNDR.[F]		1.53001e-05	0.000440814	1	2	2	P08670	P08670 [101-113]		P17661; P08670	1	1587.8	13	100	2.86969e+06	2.86969e+06		High	High	2	794.402	-0.08	-6e-05	21.8838	2.59	21.84	0.0003011	3.128e-06
33284	FALSE	High	TITLEVEPSDTIENVKAK	[K].TITLEVEPSDTIENVKAK.[I]		7.25002e-05	0.000440814	1	4	1	P62987	P62987 [12-29]		P62987; P62979; P0CG47; P0CG48	1	1987.06	18	100	2.40925e+06	2.40925e+06		High	High	3	663.024	-0.35	-0.00023	37.172	3.41	37.18	0.0003011	1.798e-05
33289	FALSE	High	TLTLVDTGIGMTK	[R].TLTLVDTGIGMTK.[A]	1xOxidation [M11]	0.000174186	0.000440814	1	1	4	P08238	P08238 [83-95]		P08238	0	1365.73	13	100	14301509	14301509		High	High	2	683.368	-0.25	-0.00017	36.4668	2.44	37.48	0.0003011	4.805e-05
33301	FALSE	High	TITSSYYR	[R].TITSSYYR.[G]		0.0565441	0.0024686	1	2	1	Q9H0U4	Q9H0U4 [72-79]		P62820; Q9H0U4	0	990.489	8	100	115686752	115686752		High	High	2	495.747	-1.44	-0.00071	17.3272	1.73	16.42	0.001522	0.03216
33322	FALSE	High	TIVFVETK	[K].TIVFVETK.[R]		0.115424	0.0058969	1	1	2	P17844	P17844 [344-351]		P17844	0	936.54	8	100	2.3201e+06	2.3201e+06		High	High	2	468.774	-0.23	-0.00011	30.9907	1.87	31	0.004013	0.07269
33331	FALSE	High	TLVLLDNLNVR	[R].TLVLLDNLNVR.[E]		0.00221277	0.000440814	1	1	1	P39656	P39656 [47-57]		P39656	0	1269.75	11				NoQuanValues	High	High	2	635.379	-1.08	-0.00068	49.2374	3.1		0.0003011	0.0008341
33332	FALSE	High	TLVLLMGK	[K].TLVLLMGK.[E]		0.0929762	0.00457719	1	1	1	P07737	P07737 [109-116]		P07737	0	874.543	8				NoQuanValues	High	High	2	437.775	-0.44	-0.00019	42.7685	1.34		0.003253	0.05668
33334	FALSE	High	TIVITSHPGQIVK	[R].TIVITSHPGQIVK.[H]		5.88276e-05	0.000440814	1	1	2	P31689	P31689 [284-296]		P31689	0	1392.82	13	100	3.36736e+06	3.36736e+06		High	High	2	696.913	-1.19	-0.00083	27.0669	3	27.07	0.0003011	1.419e-05
33452	FALSE	High	TNAENEFVTIK	[R].TNAENEFVTIK.[K]		6.23436e-05	0.000440814	1	1	5	P04264	P04264 [278-288]		P04264	0	1265.64	11	100	152984640	152984640		High	High	2	633.322	-0.35	-0.00022	29.4099	3.59	29.49	0.0003011	1.519e-05
33453	FALSE	High	TNAENEFVTIKK	[R].TNAENEFVTIKK.[D]		3.676e-05	0.000440814	1	1	8	P04264	P04264 [278-289]		P04264	1	1393.73	12	100	382473392	382473392		High	High	2	697.369	-0.84	-0.00058	21.5977	4.08	21.71	0.0003011	8.385e-06
33288	FALSE	High	TLTLVDTGIGMTK	[R].TLTLVDTGIGMTK.[A]		5.91701e-05	0.000440814	2	3	5	P07900; P08238	P07900 [88-100]; P08238 [83-95]		P07900; P08238; Q58FG1	0	1349.73	13	100	11098334	11098334	NotUnique	High	High	2	675.37	-0.95	-0.00064	43.0002	3.6	42.99	0.0003011	1.432e-05
34555	FALSE	High	TTPSYVAFTDTER	[R].TTPSYVAFTDTER.[L]		8.78079e-05	0.000440814	2	6	4	P11142; P0DMV9	P11142 [37-49]; P0DMV9 [37-49]		P48741; P17066; P54652; P11142; P0DMV9; P34931	0	1487.7	13	100	4.09721e+07	4.09721e+07	NotUnique	High	High	2	744.354	-0.11	-8e-05	32.3434	2.92	32.21	0.0003011	2.224e-05
33765	FALSE	High	TPPPVLIFAEK	[K].TPPPVLIFAEK.[K]		0.00963259	0.000440814	1	1	2	Q9UJV9	Q9UJV9 [431-441]		Q9UJV9	0	1211.7	11				NoQuanValues	High	High	2	606.356	0.29	0.00017	48.2605	2.22		0.0003011	0.004332
33772	FALSE	High	TPPSEEDSAEAER	[R].TPPSEEDSAEAER.[L]		0.0909701	0.00421229	1	1	1	O43765	O43765 [81-93]		O43765	0	1417.61	13	100	163273	163273		High	High	2	709.308	0.4	0.00028	10.5718	1.15	10.53	0.003037	0.0554
34397	FALSE	High	TSRPENAIIYNNNEDFQVGQAK	[R].TSRPENAIIYNNNEDFQVGQAK.[V]		0.108214	0.0052273	1	1	1	P29401	P29401 [472-493]		P29401	0	2508.21	22				NoQuanValues	High	High	3	836.741	-1.49	-0.00125	31.1258	1.48		0.003617	0.06749
34402	FALSE	High	TSSAETPTIPLGSAVEAIK	[K].TSSAETPTIPLGSAVEAIK.[A]		2.17578e-06	0.000440814	1	1	1	Q16891	Q16891 [582-600]		Q16891	0	1872	19				NoQuanValues	High	High	2	936.501	-0.47	-0.00044	47.2685	3.14		0.0003011	3.504e-07
34459	FALSE	High	TTAENEFVMLK	[R].TTAENEFVMLK.[K]		0.0014743	0.000440814	1	1	1	P13647	P13647 [266-276]		P13647	0	1282.63	11	100	7.19041e+06	7.19041e+06		High	High	2	641.82	-0.91	-0.00059	37.024	2.95	37.06	0.0003011	0.000528
34460	FALSE	High	TTAENEFVMLK	[R].TTAENEFVMLK.[K]	1xOxidation [M9]	0.000926801	0.000440814	1	1	2	P13647	P13647 [266-276]		P13647	0	1298.63	11	100	6.87872e+06	6.87872e+06		High	High	2	649.818	-0.46	-0.0003	31.1689	2.12	31.18	0.0003011	0.0003131
34461	FALSE	High	TTAENEFVMLKK	[R].TTAENEFVMLKK.[D]		0.000146347	0.000440814	1	1	2	P13647	P13647 [266-277]		P13647	1	1410.73	12	100	7.13645e+06	7.13645e+06		High	High	2	705.868	-0.31	-0.00022	28.401	3.17	28.42	0.0003011	3.957e-05
34462	FALSE	High	TTAENEFVMLKK	[R].TTAENEFVMLKK.[D]	1xOxidation [M9]	0.010626	0.000440814	1	1	1	P13647	P13647 [266-277]		P13647	1	1426.72	12	100	4.18268e+06	4.18268e+06		High	High	3	476.246	-0.64	-0.0003	23.5377	2.15	23.52	0.0003011	0.004843
34473	FALSE	High	TTDGYLLR	[K].TTDGYLLR.[L]		0.0591283	0.00284239	1	1	1	P61247	P61247 [129-136]		P61247	0	938.494	8				NoQuanValues	High	High	2	469.751	0.6	0.00028	24.0124	2.32		0.00175	0.03374
34476	FALSE	High	TTEMETIYDLGTK	[K].TTEMETIYDLGTK.[M]		0.0657268	0.00355682	1	1	1	Q9Y230	Q9Y230 [165-177]		Q9Y230	0	1501.71	13	100	4202197	4202197		High	High	2	751.358	-0.83	-0.00062	38.9036	1.63	38.98	0.002179	0.03825
34392	FALSE	High	TSQNSELNNMQDLVEDYKKK	[R].TSQNSELNNMQDLVEDYKKK.[Y]		0.0819823	0.00385897	1	1	2	P35908	P35908 [248-267]		P35908	2	2384.14	20	100	2.25003e+06	2.25003e+06		High	High	3	795.385	0.42	0.00034	35.2115	1.36	35.19	0.002605	0.0492
34488	FALSE	High	TTGFGMIYDSLDYAK	[K].TTGFGMIYDSLDYAK.[K]		0.000286955	0.000440814	1	1	1	P62847	P62847 [69-83]		P62847	0	1681.78	15				NoQuanValues	High	High	2	841.392	-0.68	-0.00057	49.5759	2.73		0.0003011	8.409e-05
34492	FALSE	High	TTGIVMDSGDGVTHTVPIYEGYALPHAILR	[R].TTGIVMDSGDGVTHTVPIYEGYALPHAILR.[L]		2.0933e-05	0.000440814	1	2	3	P60709	P60709 [148-177]		P60709; P63261	0	3183.61	30	100	3.46445e+06	3.46445e+06		High	High	4	796.659	-0.51	-0.0004	50.0947	3.6	50.05	0.0003011	4.462e-06
34493	FALSE	High	TTGIVMDSGDGVTHTVPIYEGYALPHAILR	[R].TTGIVMDSGDGVTHTVPIYEGYALPHAILR.[L]	1xOxidation [M6]	2.14637e-07	0.000440814	1	2	3	P60709	P60709 [148-177]		P60709; P63261	0	3199.61	30	100	10244486	10244486		High	High	3	1067.21	0.65	0.00069	48.588	4.29	48.7	0.0003011	2.609e-08
34500	FALSE	High	TTHFVEGGDAGNREDQINR	[K].TTHFVEGGDAGNREDQINR.[L]		0.0098577	0.000440814	1	1	2	P18124	P18124 [224-242]		P18124	1	2115.98	19	100	4.22398e+06	4.22398e+06		High	High	4	529.752	2.95	0.00156	14.6829	2.58	14.6	0.0003011	0.004465
34512	FALSE	High	TTIFSPEGR	[R].TTIFSPEGR.[L]		0.061482	0.00284239	1	1	1	P25789	P25789 [9-17]		P25789	0	1007.52	9				NoQuanValues	High	High	2	504.261	-0.45	-0.00023	24.6403	2.26		0.00175	0.03534
34525	FALSE	High	TTLTAAITK	[K].TTLTAAITK.[I]		0.0221901	0.000440814	1	1	4	P49411	P49411 [71-79]		P49411	0	919.546	9	100	12450916	12450916		High	High	2	460.276	-0.72	-0.00033	25.2351	2.09	25.71	0.0003011	0.0111
34528	FALSE	High	TTLVIMER	[K].TTLVIMER.[L]		0.0344286	0.000868504	1	1	2	Q14974	Q14974 [550-557]		Q14974	0	962.534	8	100	2.79786e+06	2.79786e+06		High	High	2	481.77	-0.83	-0.0004	32.2181	2.29	32.18	0.000558	0.01834
34540	FALSE	High	TTNFAGILSQGLR	[R].TTNFAGILSQGLR.[I]		5.70312e-06	0.000440814	1	1	1	P09874	P09874 [866-878]		P09874	0	1377.75	13	100	15339203	15339203		High	High	2	689.378	0.16	0.00011	48.3435	4.37	48.28	0.0003011	1.037e-06
34553	FALSE	High	TTPPVLDSDGSFFLYSK	[K].TTPPVLDSDGSFFLYSK.[L]		0.0372743	0.00165111	1	1	1	P01857	P01857 [276-292]		P01857	0	1873.92	17	100	2.99544e+06	2.99544e+06		High	High	2	937.466	1.23	0.00115	49.9074	1.25	50.6	0.001024	0.02005
34489	FALSE	High	TTGFGMIYDSLDYAK	[K].TTGFGMIYDSLDYAK.[K]	1xOxidation [M6]	0.00287254	0.000440814	1	1	2	P62847	P62847 [69-83]		P62847	0	1697.77	15				NoQuanValues	High	High	2	849.389	-1.34	-0.00114	45.5536	1.95		0.0003011	0.001112
33771	FALSE	High	TPPRPQGQRPEPENR	[K].TPPRPQGQRPEPENR.[G]		0.0642817	0.00324573	1	1	1	Q96GF1	Q96GF1 [106-120]		Q96GF1	0	1758.9	15	100	699833	699833		High	High	4	440.48	-0.26	-0.00011	9.3445	2.05	9.31	0.001993	0.03717
34391	FALSE	High	TSQNSELNNMQDLVEDYKK	[R].TSQNSELNNMQDLVEDYKK.[K]	1xOxidation [M10]	0.000506819	0.000440814	1	1	2	P35908	P35908 [248-266]		P35908	1	2272.04	19	100	6.40985e+06	6.40985e+06		High	High	3	758.018	-0.22	-0.00017	23.5542	2.83	23.63	0.0003011	0.0001596
34389	FALSE	High	TSQNSELNNMQDLVEDYK	[R].TSQNSELNNMQDLVEDYK.[K]		9.91916e-05	0.000440814	1	1	1	P35908	P35908 [248-265]		P35908	0	2127.95	18	100	1.99341e+06	1.99341e+06		High	High	2	1064.48	0.04	5e-05	43.2522	2.29	43.27	0.0003011	2.546e-05
33830	FALSE	High	TPSSDVLVFDYTK	[K].TPSSDVLVFDYTK.[H]		6.48001e-06	0.000440814	1	2	1	Q16576	Q16576 [143-155]		Q16576; Q09028	0	1471.73	13	100	3.526e+06	3.526e+06		High	High	2	736.369	-0.67	-0.00049	42.5112	3.83	42.5	0.0003011	1.196e-06
33879	FALSE	High	TPVEEVPAAIAPFQGR	[K].TPVEEVPAAIAPFQGR.[V]		0.000155996	0.000440814	1	1	1	Q15393	Q15393 [943-958]		Q15393	0	1681.89	16	100	2.29767e+06	2.29767e+06		High	High	2	841.448	-1.38	-0.00116	44.6446	3.01	44.53	0.0003011	4.247e-05
33881	FALSE	High	TPVEPEVAIHR	[K].TPVEPEVAIHR.[I]		0.00386057	0.000440814	1	1	1	P60866	P60866 [9-19]		P60866	0	1247.67	11	100	3.82374e+06	3.82374e+06		High	High	3	416.563	-0.76	-0.00032	22.1066	2.85	22.06	0.0003011	0.001552
33900	FALSE	High	TPYTIMFGPDK	[K].TPYTIMFGPDK.[C]	1xOxidation [M6]	0.0565441	0.0024686	1	1	1	P27824	P27824 [183-193]		P27824	0	1285.61	11	100	7191149	7191149		High	High	2	643.309	-2.54	-0.00163	35.3556	1.43	35.59	0.001522	0.03221
34021	FALSE	High	TQLQLDER	[K].TQLQLDER.[S]		0.0376991	0.00165111	1	1	1	P53007	P53007 [51-58]		P53007	0	1002.52	8				NoQuanValues	High	High	2	501.764	0.2	0.0001	19.3295	2.17		0.001024	0.02026
34030	FALSE	High	TQLYEYLQNR	[R].TQLYEYLQNR.[M]		0.00148288	0.000440814	1	1	1	Q9Y2X3	Q9Y2X3 [269-278]		Q9Y2X3	0	1327.66	10	100	2.56772e+06	2.56772e+06		High	High	2	664.336	-0.17	-0.00011	34.3426	2.7	34.36	0.0003011	0.0005303
34045	FALSE	High	TQNPMVTGTSVLGVK	[R].TQNPMVTGTSVLGVK.[F]	1xOxidation [M5]	0.00257288	0.000440814	1	1	1	P28070	P28070 [46-60]		P28070	0	1547.81	15	100	1597069	1597069		High	High	2	774.41	1.56	0.00121	30.7417	2.37	30.65	0.0003011	0.0009861
34059	FALSE	High	TQPMTAQAASYR	[R].TQPMTAQAASYR.[A]	1xOxidation [M4]	0.0486005	0.00165111	1	1	1	Q96PK6	Q96PK6 [263-274]		Q96PK6	0	1340.63	12	100	689898	689898		High	High	2	670.818	1.14	0.00076	12.5154	1.28	12.48	0.001024	0.02709
34390	FALSE	High	TSQNSELNNMQDLVEDYKK	[R].TSQNSELNNMQDLVEDYKK.[K]		5.14661e-08	0.000440814	1	1	4	P35908	P35908 [248-266]		P35908	1	2256.04	19	100	5.25034e+07	5.25034e+07		High	High	2	1128.52	-1.9	-0.00215	38.2109	3.24	38.27	0.0003011	5.239e-09
34149	FALSE	High	TREGNDLYHEMIESGVINLK	[R].TREGNDLYHEMIESGVINLK.[D]	1xOxidation [M11]	0.0113879	0.000440814	1	1	2	P06576	P06576 [240-259]		P06576	1	2334.14	20	100	1.38344e+06	1.38344e+06		High	High	3	778.717	-0.76	-0.00059	34.7602	2.14	34.66	0.0003011	0.005261
34178	FALSE	High	TRLEQEIATYRR	[K].TRLEQEIATYRR.[L]		0.000270773	0.000440814	3	4	1	P02533; Q04695; P08779	P02533 [406-417]; Q04695 [375-386]; P08779 [408-419]		P02533; Q04695; P08779; P35900	2	1535.83	12	100	2.21123e+06	2.21123e+06	NotUnique	High	High	3	512.614	-0.78	-0.0004	21.3828	2.78	21.36	0.0003011	7.898e-05
34240	FALSE	High	TSATWLALSR	[K].TSATWLALSR.[I]		0.000722121	0.000440814	1	1	1	P05023	P05023 [414-423]		P05023	0	1105.6	10	100	8319704	8319704		High	High	2	553.303	-0.89	-0.00049	38.9236	2.92	38.81	0.0003011	0.0002371
34248	FALSE	High	TSDQIHFFFAK	[K].TSDQIHFFFAK.[L]		0.00426021	0.000440814	1	1	1	P01008	P01008 [147-157]		P01008	0	1340.66	11				NoQuanValues	High	High	2	670.835	-0.81	-0.00054	41.2356	2.4		0.0003011	0.001734
34250	FALSE	High	TSDVSQATLASVAPVFTVTK	[R].TSDVSQATLASVAPVFTVTK.[F]		0.0207155	0.000440814	1	1	1	Q9HD23	Q9HD23 [71-90]		Q9HD23	0	2022.08	20				NoQuanValues	High	High	2	1011.54	-3.2	-0.00323	49.8256	1.71		0.0003011	0.01031
34253	FALSE	High	TSEEELQLK	[K].TSEEELQLK.[S]		0.0904749	0.00421229	1	1	1	Q9Y672	Q9Y672 [411-419]		Q9Y672	0	1076.55	9	100	1.56777e+06	1.56777e+06		High	High	2	538.778	1.86	0.001	20.7686	1.48	20.76	0.003037	0.05504
34267	FALSE	High	TSFFQALGITTK	[K].TSFFQALGITTK.[I]		0.000272349	0.000440814	1	2	2	P05388	P05388 [135-146]		P05388; Q8NHW5	0	1313.71	12	100	6.88594e+06	6.88594e+06		High	High	2	657.359	-0.07	-5e-05	50.5896	3.04	50.58	0.0003011	7.92e-05
34277	FALSE	High	TSFTSVSR	[R].TSFTSVSR.[S]		0.0771679	0.00385897	1	1	1	P13647	P13647 [30-37]		P13647	0	884.447	8	100	6004851	6004851		High	High	2	442.727	-0.59	-0.00026	15.6662	2.44	15.65	0.002396	0.04583
34305	FALSE	High	TSIAIDTIINQK	[K].TSIAIDTIINQK.[R]		9.57963e-05	0.000440814	1	1	2	P25705	P25705 [219-230]		P25705	0	1316.74	12	100	31194756	31194756		High	High	2	658.874	-0.57	-0.00037	41.2057	3.17	41.11	0.0003011	2.459e-05
34177	FALSE	High	TRLEQEIATYR	[K].TRLEQEIATYR.[RS]		2.23133e-05	0.000440814	3	6	4	P02533; Q04695; P08779	P02533 [406-416]; Q04695 [375-385]; P08779 [408-418]		P02533; P19012; P13646; Q04695; P08779; P35900	1	1379.73	11	100	1.3447e+07	1.3447e+07	NotUnique	High	High	2	690.367	-0.92	-0.00063	24.7808	3.45	24.83	0.0003011	4.767e-06
20996	FALSE	High	INVYYNEATGGK	[R].INVYYNEATGGK.[Y]		5.68139e-05	0.000440814	1	1	1	P68371	P68371 [47-58]		P68371	0	1328.65	12	100	12746514	12746514		High	High	2	664.827	-0.45	-0.0003	23.1533	3.21	23.18	0.0003011	1.362e-05
20994	FALSE	High	LNVWDLSK	[R].LNVWDLSK.[I]		0.0534662	0.00165111	1	2	1	Q16576	Q16576 [341-348]		Q16576; Q09028	0	974.531	8				NoQuanValues	High	High	2	487.769	-0.56	-0.00027	40.3927	1.76		0.001024	0.03005
20988	FALSE	High	LNVKNEELDAMMK	[R].LNVKNEELDAMMK.[E]		0.00838533	0.000440814	1	1	1	Q96A32	Q96A32 [60-72]		Q96A32	1	1534.76	13	100	1.65725e+06	1.65725e+06		High	High	3	512.257	-2.05	-0.00105	31.4914	2.01	31.5	0.0003011	0.003724
5018	FALSE	High	EGLEYIPLR	[R].EGLEYIPLR.[H]		0.003044	0.000440814	1	1	1	Q15392	Q15392 [317-325]		Q15392	0	1089.59	9				NoQuanValues	High	High	2	545.301	0.03	2e-05	41.1803	2.58		0.0003011	0.001192
5026	FALSE	High	EGIISPLTTLPSEALQTEAIK	[K].EGIISPLTTLPSEALQTEAIK.[L]		0.0275744	0.000868504	1	1	2	Q8IVE3	Q8IVE3 [958-978]		Q8IVE3	0	2211.21	21	100	7737807	7737807		High	High	3	737.743	1.48	0.00109	51.1788	2.44	51.03	0.000558	0.01421
5033	FALSE	High	EGIPPDQQR	[K].EGIPPDQQR.[L]		0.00777824	0.000440814	1	4	11	P62987	P62987 [34-42]		P62987; P62979; P0CG47; P0CG48	0	1039.52	9	100	11913466	11913466		High	High	2	520.262	-0.4	-0.00021	12.9253	2.3	12.57	0.0003011	0.003411
5036	FALSE	High	EGLQNMEAR	[K].EGLQNMEAR.[L]		0.0939947	0.00457719	1	1	1	P31948	P31948 [110-118]		P31948	0	1047.49	9	100	1.20485e+06	1.20485e+06		High	High	2	524.248	-0.65	-0.00034	16.8462	1.69	16.84	0.003253	0.05755
5040	FALSE	High	EGLRGPRGDQGPVGR	[K].EGLRGPRGDQGPVGR.[T]		5.48692e-05	0.000440814	1	1	2	P08123	P08123 [816-830]		P08123	2	1550.81	15	100	1.39546e+06	1.39546e+06		High	High	3	517.609	-1.02	-0.00053	12.1496	3.7	12.12	0.0003011	1.316e-05
5047	FALSE	High	EGNDLYHEMIESGVINLK	[R].EGNDLYHEMIESGVINLK.[D]		4.40077e-05	0.000440814	1	1	2	P06576	P06576 [242-259]		P06576	0	2061	18	100	11143063	11143063		High	High	3	687.67	-0.52	-0.00036	49.1403	3.89	49.14	0.0003011	1.022e-05
5048	FALSE	High	EGNDLYHEMIESGVINLK	[R].EGNDLYHEMIESGVINLK.[D]	1xOxidation [M9]	0.000353643	0.000440814	1	1	3	P06576	P06576 [242-259]		P06576	0	2076.99	18	100	6.28405e+06	6.28405e+06		High	High	3	693.001	-1	-0.0007	38.527	3.06	38.59	0.0003011	0.0001061
5054	FALSE	High	EGPAVVGQFIQDVK	[K].EGPAVVGQFIQDVK.[N]		0.00968838	0.000440814	1	1	1	Q86VP6	Q86VP6 [813-826]		Q86VP6	0	1486.79	14	100	1800912	1800912		High	High	2	743.903	5.55	0.00412	47.04	2.67	46.96	0.0003011	0.004366
5056	FALSE	High	EGPDLDRPGSDR	[R].EGPDLDRPGSDR.[Q]		0.122418	0.0065676	1	1	1	Q7Z4V5	Q7Z4V5 [643-654]		Q7Z4V5	0	1313.61	12	100	326430	326430		High	High	3	438.541	-0.83	-0.00037	13.3142	1.92	13.5	0.004408	0.07776
5074	FALSE	High	EGQTICVR	[R].EGQTICVR.[F]	1xCarbamidomethyl [C6]	0.0321591	0.000868504	1	1	1	O14744	O14744 [594-601]		O14744	0	962.472	8				NoQuanValues	High	High	2	481.74	-0.31	-0.00015	14.9676	2.34		0.000558	0.01691
5112	FALSE	High	EGVVECSFVK	[K].EGVVECSFVK.[S]	1xCarbamidomethyl [C6]	0.0568611	0.0024686	1	1	1	P40926	P40926 [270-279]		P40926	0	1153.56	10	100	1.50084e+06	1.50084e+06		High	High	2	577.281	-0.7	-0.0004	27.4504	1.29	27.62	0.001522	0.03243
5118	FALSE	High	EHALLAYTLGVK	[R].EHALLAYTLGVK.[Q]		3.24764e-06	0.000440814	1	3	5	P68104	P68104 [135-146]		Q05639; P68104; Q5VTE0	0	1314.74	12	100	1.58228e+07	1.58228e+07		High	High	2	657.875	0.1	7e-05	38.8377	4.02	38.92	0.0003011	5.505e-07
5176	FALSE	High	EKDRDPEAQFEMPYVVR	[R].EKDRDPEAQFEMPYVVR.[L]		0.144239	0.00824985	1	1	1	O14744	O14744 [489-505]		O14744	2	2109.01	17	100	1.5385e+06	1.5385e+06		High	High	4	528.007	-1.27	-0.00067	37.4306	1.83	37.38	0.005612	0.09384
5177	FALSE	High	EKDRDPEAQFEMPYVVR	[R].EKDRDPEAQFEMPYVVR.[L]	1xOxidation [M12]	5.95146e-05	0.000440814	1	1	4	O14744	O14744 [489-505]		O14744	2	2125	17	100	8.79543e+06	8.79543e+06		High	High	3	709.005	-0.06	-5e-05	28.1902	2.68	28.2	0.0003011	1.442e-05
5277	FALSE	High	EKPYFPIPEEYTFIQNVPLEDR	[K].EKPYFPIPEEYTFIQNVPLEDR.[V]		1.95245e-05	0.000440814	1	1	2	Q00839	Q00839 [463-484]		Q00839	0	2724.36	22	100	1.46573e+06	1.46573e+06		High	High	3	908.791	0.61	0.00055	52.0941	2.93	52.18	0.0003011	4.114e-06
5284	FALSE	High	EKQPPIDNIIR	[R].EKQPPIDNIIR.[A]		0.0210748	0.000440814	1	1	1	P52292	P52292 [107-117]		P52292	1	1322.74	11				NoQuanValues	High	High	3	441.586	0.23	0.0001	28.4327	2.37		0.0003011	0.01048
5312	FALSE	High	EKYEITEQR	[K].EKYEITEQR.[K]		0.007513	0.000440814	1	1	2	Q02878	Q02878 [238-246]		Q02878	1	1195.6	9	100	664004	664004		High	High	2	598.301	-0.17	-0.0001	13.1247	2.07	13.1	0.0003011	0.003289
5015	FALSE	High	EGLELPEDEEEKKK	[K].EGLELPEDEEEKKK.[QM]		0.00925087	0.000440814	2	4	1	P07900; P08238	P07900 [547-560]; P08238 [539-552]		Q58FG0; P07900; P08238; Q58FF7	2	1672.83	14	100	2.03409e+06	2.03409e+06	NotUnique	High	High	3	558.28	-1.23	-0.00068	19.5425	1.7	19.51	0.0003011	0.004151
5014	FALSE	High	EGLELPEDEEEK	[K].EGLELPEDEEEK.[K]		0.00326329	0.000440814	2	5	2	P07900; P08238	P07900 [547-558]; P08238 [539-550]		Q58FG0; P07900; P08238; Q58FF6; Q58FF7	0	1416.64	12				NoQuanValues	High	High	2	708.823	0.4	0.00029	28.4343	2.06		0.0003011	0.001286
4984	FALSE	High	EGGQIAVFDATNTTR	[K].EGGQIAVFDATNTTR.[E]		0.0076004	0.000440814	1	1	1	Q16875	Q16875 [117-131]		Q16875	0	1579.77	15	100	1.39829e+06	1.39829e+06		High	High	2	790.389	-0.17	-0.00014	32.9555	1.95	32.85	0.0003011	0.003325
4974	FALSE	High	EGGKGPR	[K].EGGKGPR.[G]		0.113582	0.00557586	1	1	1	P02452	P02452 [904-910]		P02452	1	700.374	7	100	26747.5	26747.5		High	High	2	350.69	-0.38	-0.00013	3.0387	0.98	3.04	0.003825	0.07141
4830	FALSE	High	EETQPPVALKK	[K].EETQPPVALKK.[E]		0.0675769	0.00355682	1	1	1	Q8NC51	Q8NC51 [93-103]		Q8NC51	1	1239.69	11				NoQuanValues	High	High	3	413.903	-0.61	-0.00025	16.4993	1.57		0.002179	0.0394
4845	FALSE	High	EFAGEDTSDLFLEER	[K].EFAGEDTSDLFLEER.[E]		6.85362e-07	0.000440814	1	1	1	O14980	O14980 [1024-1038]		O14980	0	1757.79	15	100	1.76659e+06	1.76659e+06		High	High	2	879.396	-1.13	-0.00099	43.7786	3.25	43.73	0.0003011	9.567e-08
4850	FALSE	High	EFDDLPLAEQR	[R].EFDDLPLAEQR.[E]		0.00198188	0.000440814	1	1	1	O14983	O14983 [657-667]		O14983	0	1332.64	11	100	2994353	2994353		High	High	2	666.825	-0.85	-0.00056	37.8482	2.69	37.87	0.0003011	0.0007377
4851	FALSE	High	EFDELNPSAQR	[R].EFDELNPSAQR.[D]		0.000282001	0.000440814	1	1	1	P16615	P16615 [656-666]		P16615	0	1305.61	11	100	12454404	12454404		High	High	2	653.307	0.2	0.00013	25.0642	2.76	25.12	0.0003011	8.254e-05
4861	FALSE	High	EFEVYGPIKR	[R].EFEVYGPIKR.[I]		0.00406725	0.000440814	1	1	1	P08621	P08621 [122-131]		P08621	1	1237.66	10				NoQuanValues	High	High	3	413.224	-0.9	-0.00037	28.9667	2.39		0.0003011	0.001645
4879	FALSE	High	EFIQEPAK	[R].EFIQEPAK.[N]		0.048057	0.00165111	1	1	1	O14744	O14744 [53-60]		O14744	0	961.499	8	100	33614240	33614240		High	High	2	481.253	-0.16	-8e-05	19.693	2.06	19.73	0.001024	0.02678
4887	FALSE	High	EFPSSFESLVR	[R].EFPSSFESLVR.[K]		0.066831	0.00355682	1	1	1	Q70IA6	Q70IA6 [135-145]		Q70IA6	0	1297.64	11				NoQuanValues	High	High	2	649.324	-0.97	-0.00063	47.5247	1.21		0.002179	0.03898
4897	FALSE	High	EFSPFGSITSAK	[K].EFSPFGSITSAK.[V]		0.00267946	0.000440814	1	1	1	Q13310	Q13310 [313-324]		Q13310	0	1270.63	12				NoQuanValues	High	High	2	635.819	-0.96	-0.00061	41.3676	2.05		0.0003011	0.001034
5323	FALSE	High	ELAEDGYSGVEVR	[R].ELAEDGYSGVEVR.[V]		0.000530907	0.000440814	1	1	2	P23396	P23396 [28-40]		P23396	0	1423.67	13				NoQuanValues	High	High	2	712.338	-1.2	-0.00085	26.2255	2.6		0.0003011	0.0001677
4898	FALSE	High	EFSPFGTITSAK	[K].EFSPFGTITSAK.[V]		0.00102289	0.000440814	1	1	3	P11940	P11940 [313-324]		P11940	0	1284.65	12	100	3.39946e+06	3.39946e+06		High	High	2	642.827	-0.49	-0.00032	41.8501	2.19	41.81	0.0003011	0.0003497
4902	FALSE	High	EFTEAVEAK	[K].EFTEAVEAK.[Q]		0.0477874	0.00165111	1	1	1	P35232	P35232 [178-186]		P35232	0	1023.5	9	100	3.21466e+06	3.21466e+06		High	High	2	512.254	1.19	0.00061	18.5801	2.15	18.58	0.001024	0.02654
4903	FALSE	High	EFTLEFSR	[K].EFTLEFSR.[D]		0.0298654	0.000868504	3	3	2	P16615; Q93084; O14983	P16615 [482-489]; Q93084 [482-489]; O14983 [482-489]		P16615; Q93084; O14983	0	1028.5	8	100	6.09931e+06	6.09931e+06	NotUnique	High	High	2	514.756	-0.17	-9e-05	39.7855	2.23	39.8	0.000558	0.01558
4904	FALSE	High	EFTNVYIK	[K].EFTNVYIK.[N]		0.112973	0.00557586	2	2	1	Q13310; P11940	Q13310 [189-196]; P11940 [189-196]		Q13310; P11940	0	1013.53	8	100	1.88597e+06	1.88597e+06	NotUnique	High	High	2	507.268	-0.87	-0.00044	30.1263	1.61	30.11	0.003825	0.07084
4919	FALSE	High	EGAFSNFPISEETIK	[K].EGAFSNFPISEETIK.[L]		0.000120834	0.000440814	1	2	1	Q9NR30	Q9NR30 [185-199]		Q9NR30; Q9BQ39	0	1668.81	15	100	3.19376e+06	3.19376e+06		High	High	2	834.909	-0.06	-5e-05	45.0879	2.68	45.11	0.0003011	3.186e-05
4923	FALSE	High	EGALCEENMR	[K].EGALCEENMR.[G]	1xCarbamidomethyl [C5]	0.00297422	0.000440814	1	1	1	P13639	P13639 [689-698]		P13639	0	1208.5	10				NoQuanValues	High	High	2	604.754	-1.69	-0.00102	16.2552	1.95		0.0003011	0.001159
4939	FALSE	High	EGDPGTIFFFR	[K].EGDPGTIFFFR.[E]		0.00657707	0.000440814	1	1	1	Q9NWS8	Q9NWS8 [220-230]		Q9NWS8	0	1285.62	11	100	2609833	2609833		High	High	2	643.314	-0.3	-0.00019	50.6414	2.68	50.63	0.0003011	0.002836
4943	FALSE	High	EGDVLTLLESER	[R].EGDVLTLLESER.[E]		0.000320413	0.000440814	1	1	2	P62857	P62857 [52-63]		P62857	0	1360.7	12	100	3351241	3351241		High	High	2	680.852	1.55	0.00105	48.601	3.02	48.63	0.0003011	9.539e-05
4949	FALSE	High	EGEFVAQFK	[K].EGEFVAQFK.[F]		0.0275744	0.000868504	1	1	1	Q9UQ80	Q9UQ80 [312-320]		Q9UQ80	0	1054.52	9	100	1.48601e+06	1.48601e+06		High	High	2	527.764	-0.19	-0.0001	30.9334	1.74	30.9	0.000558	0.01425
4901	FALSE	High	EFTAQNLGK	[K].EFTAQNLGK.[L]		0.0374861	0.00165111	1	1	1	O15372	O15372 [332-340]		O15372	0	1007.52	9	100	3.32563e+06	3.32563e+06		High	High	2	504.261	-1.54	-0.00078	20.0337	1.67	20.32	0.001024	0.0201
5329	FALSE	High	ELAEQTLNNIK	[R].ELAEQTLNNIK.[Q]		0.0646401	0.00355682	1	1	1	Q92499	Q92499 [297-307]		Q92499	0	1272.68	11	100	1.83751e+06	1.83751e+06		High	High	2	636.843	-0.03	-2e-05	27.7456	2.22	27.73	0.001993	0.03736
5350	FALSE	High	EIAQEFKTDLR	[R].EIAQEFKTDLR.[F]		0.134695	0.00759805	1	1	1	Q5TEC6	Q5TEC6 [74-84]		Q5TEC6	1	1349.71	11	100	9384753	9384753		High	High	2	675.356	-0.71	-0.00048	27.0684	2.17	27.11	0.005233	0.08665
5354	FALSE	High	ELAQQVQQVADDYGK	[R].ELAQQVQQVADDYGK.[C]		6.12673e-05	0.000440814	1	1	1	Q92841	Q92841 [255-269]		Q92841	0	1691.82	15				NoQuanValues	High	High	2	846.415	0.02	1e-05	35.2595	2.5		0.0003011	1.487e-05
5564	FALSE	High	ELLTLDEKDPR	[R].ELLTLDEKDPR.[R]		0.00244205	0.000440814	1	1	2	P46781	P46781 [59-69]		P46781	1	1328.71	11				NoQuanValues	High	High	2	664.856	-0.37	-0.00025	27.2108	3.33		0.0003011	0.0009315
5591	FALSE	High	ELNEALELK	[R].ELNEALELK.[D]		0.0237679	0.000868504	1	1	2	P04637	P04637 [343-351]		P04637	0	1058.57	9				NoQuanValues	High	High	2	529.79	0.79	0.00042	30.9915	2.39		0.000558	0.01199
5598	FALSE	High	ELNITAAK	[R].ELNITAAK.[E]		0.0650004	0.00355682	1	1	1	P62081	P62081 [42-49]		P62081	0	859.488	8	100	4.73711e+06	4.73711e+06		High	High	2	430.247	-1.67	-0.00072	20.1054	2.07	20.09	0.002179	0.03763
5606	FALSE	High	ELPELLQR	[K].ELPELLQR.[N]		0.128424	0.00692668	1	1	1	Q8WUM4	Q8WUM4 [439-446]		Q8WUM4	0	997.568	8	100	3.08975e+06	3.08975e+06		High	High	2	499.288	0.62	0.00031	36.6685	1.57	36.69	0.004408	0.0821
5633	FALSE	High	ELQELVQYPVEHPDK	[R].ELQELVQYPVEHPDK.[F]		0.00692861	0.000440814	1	1	2	P55072	P55072 [488-502]		P55072	0	1823.92	15	100	2.19303e+06	2.19303e+06		High	High	2	912.46	-3.08	-0.00281	34.4041	2.04	34.31	0.0003011	0.003008
5637	FALSE	High	ELQHAALGGTATR	[R].ELQHAALGGTATR.[Q]		0.00245625	0.000440814	1	1	2	O14828	O14828 [119-131]		O14828	0	1324.7	13	100	2.15575e+06	2.15575e+06		High	High	3	442.237	0.16	7e-05	14.4373	2.71	14.4	0.0003011	0.0009347
5694	FALSE	High	ELSDIAHR	[K].ELSDIAHR.[I]		0.018576	0.000440814	1	1	1	P04075	P04075 [15-22]		P04075	0	940.485	8	100	2.2559e+06	2.2559e+06		High	High	2	470.746	-0.07	-3e-05	14.2881	2.38	14.28	0.0003011	0.009084
5700	FALSE	High	EISFAYEVLSNPEKR	[K].EISFAYEVLSNPEKR.[E]		0.106477	0.0052273	1	1	1	O60884	O60884 [49-63]		O60884	1	1781.91	15				NoQuanValues	High	High	3	594.639	-1.78	-0.00106	42.7089	1.21		0.003424	0.06612
5559	FALSE	High	ELISNSSDALDKIR	[R].ELISNSSDALDKIR.[Y]		1.0863e-05	0.000440814	1	1	1	P07900	P07900 [47-60]		P07900	1	1560.82	14				NoQuanValues	High	High	3	520.946	-0.31	-0.00016	31.3016	3.51		0.0003011	2.127e-06
5720	FALSE	High	EITALAPSTMK	[K].EITALAPSTMK.[I]		0.00163659	0.000440814	2	6	2	P60709; P68133	P60709 [316-326]; P68133 [318-328]		P63267; P60709; P62736; P68133; P68032; P63261	0	1161.62	11	100	71674632	71674632	NotUnique	High	High	2	581.312	-0.78	-0.00045	30.0668	2.79	30.18	0.0003011	0.000592
5731	FALSE	High	EITLSLK	[K].EITLSLK.[Q]		0.127066	0.0065676	1	1	1	Q07001	Q07001 [178-184]		Q07001	0	803.487	7	100	5.91557e+06	5.91557e+06		High	High	2	402.247	-0.84	-0.00034	31.6105	2.06	31.68	0.004408	0.08141
5739	FALSE	High	ELTTEIDNNIEQISSYK	[K].ELTTEIDNNIEQISSYK.[S]		7.56447e-07	0.000440814	1	1	3	P13645	P13645 [346-362]		P13645	0	1996.97	17	100	2.89869e+07	2.89869e+07		High	High	2	998.989	-0.35	-0.00035	44.387	4.17	44.47	0.0003011	1.072e-07
5741	FALSE	High	ELTYQTEEDRK	[K].ELTYQTEEDRK.[N]		0.00135142	0.000440814	4	5	2	P13535; P12882; P12883; Q9Y623	P13535 [1852-1862]; P12882 [1853-1863]; P12883 [1849-1859]; Q9Y623 [1853-1863]		P13535; P12882; P12883; Q9UKX2; Q9Y623	1	1411.67	11	100	6463584	6463584	NotUnique	High	High	2	706.339	-0.08	-6e-05	12.9596	2.54	12.94	0.0003011	0.0004772
5747	FALSE	High	EIVHIQAGQCGNQIGAK	[R].EIVHIQAGQCGNQIGAK.[F]	1xCarbamidomethyl [C10]	0.0097445	0.000440814	2	6	2	P07437; P68371	P07437 [3-19]; P68371 [3-19]		Q13885; Q13509; P04350; P07437; P68371; Q9BVA1	0	1822.92	17	100	3.47942e+06	3.47942e+06	NotUnique	High	High	3	608.312	-1.15	-0.0007	23.106	2.46	23.01	0.0003011	0.004408
5755	FALSE	High	ELWFSDDPNVTK	[K].ELWFSDDPNVTK.[T]		0.00438543	0.000440814	1	1	1	O95831	O95831 [178-189]		O95831	0	1450.68	12				NoQuanValues	High	High	2	725.846	-0.18	-0.00013	41.6274	1.4		0.0003011	0.001791
5811	FALSE	High	EMQPTHPIR	[K].EMQPTHPIR.[L]		0.134695	0.00759805	3	3	1	P63104; P31946; P27348	P63104 [159-167]; P31946 [161-169]; P27348 [159-167]		P63104; P31946; P27348	0	1108.56	9	100	1.81365e+06	1.81365e+06	NotUnique	High	High	3	370.19	-0.96	-0.00035	12.5544	1.76	12.62	0.005233	0.0867
5821	FALSE	High	EMVELPLR	[K].EMVELPLR.[H]	1xOxidation [M2]	0.0909701	0.00421229	1	1	1	P55072	P55072 [218-225]		P55072	0	1002.53	8	100	1.6615e+06	1.6615e+06		High	High	2	501.768	-0.05	-2e-05	33.8957	1.98	33.79	0.003037	0.05517
5827	FALSE	High	ENAGEDPGLAR	[K].ENAGEDPGLAR.[Q]		0.00105301	0.000440814	1	1	1	P81605	P81605 [43-53]		P81605	0	1128.53	11	100	14547935	14547935		High	High	2	564.767	-0.75	-0.00042	13.4387	2.77	13.47	0.0003011	0.0003606
5721	FALSE	High	EITALAPSTMK	[K].EITALAPSTMK.[I]	1xOxidation [M10]	0.00211245	0.000440814	2	6	2	P60709; P68133	P60709 [316-326]; P68133 [318-328]		P63267; P60709; P62736; P68133; P68032; P63261	0	1177.61	11	100	40208440	40208440	NotUnique	High	High	2	589.31	-0.81	-0.00047	23.1251	2.56	23.07	0.0003011	0.0007897
4811	FALSE	High	EEQFNSTFR	[R].EEQFNSTFR.[V]		0.00688864	0.000440814	1	1	2	P01859	P01859 [172-180]		P01859	0	1157.52	9	100	8578744	8578744		High	High	2	579.264	-0.87	-0.00051	21.7246	2.57	21.77	0.0003011	0.002974
5558	FALSE	High	ELISNSSDALDK	[R].ELISNSSDALDK.[I]		0.000512737	0.000440814	1	2	1	P07900	P07900 [47-58]		P07900; Q14568	0	1291.64	12	100	5.46248e+06	5.46248e+06		High	High	2	646.322	-0.74	-0.00048	23.1983	2.73	23.21	0.0003011	0.0001615
5548	FALSE	High	ELLPNGLR	[R].ELLPNGLR.[E]		0.125722	0.0065676	1	1	1	Q96P70	Q96P70 [111-118]		Q96P70	0	911.531	8	100	1.77147e+06	1.77147e+06		High	High	2	456.269	-0.36	-0.00016	32.0296	1.6	32.05	0.004408	0.08016
5373	FALSE	High	ELDALDANDELTPLGR	[R].ELDALDANDELTPLGR.[I]		1.00534e-06	0.000440814	1	1	2	Q08211	Q08211 [838-853]		Q08211	0	1741.86	16	100	2.67815e+06	2.67815e+06		High	High	2	871.433	-1.13	-0.00098	44.8748	3.39	44.77	0.0003011	1.472e-07
5407	FALSE	High	ELEEISER	[R].ELEEISER.[L]		0.033275	0.000868504	4	7	1	P13535; P12882; P12883; Q9Y623	P13535 [1145-1152]; P12882 [1146-1153]; P12883 [1142-1149]; Q9Y623 [1146-1153]		P13535; Q9UKX3; P12882; P12883; Q9UKX2; Q9Y623; P13533	0	1004.49	8				NoQuanValues	High	High	2	502.748	0.01	0	17.5181	2.36		0.000558	0.01764
5408	FALSE	High	ELEEIVQPIISK	[K].ELEEIVQPIISK.[L]		9.97691e-05	0.000440814	1	1	2	P11021	P11021 [622-633]		P11021	0	1397.79	12				NoQuanValues	High	High	2	699.397	-1.22	-0.00085	44.0703	2.87		0.0003011	2.571e-05
5410	FALSE	High	ELEFYLR	[K].ELEFYLR.[K]		0.08566	0.00385897	1	1	1	P62241	P62241 [194-200]		P62241	0	969.504	7	100	2.68779e+06	2.68779e+06		High	High	2	485.255	-1.76	-0.00085	41.4088	1.79	41.39	0.002605	0.0516
5430	FALSE	High	ELEQVCNPIISGLYQGAGGPGPGGFGAQGPK	[K].ELEQVCNPIISGLYQGAGGPGPGGFGAQGPK.[G]	1xCarbamidomethyl [C6]	7.02737e-09	0.000440814	1	1	1	P0DMV9	P0DMV9 [598-628]		P0DMV9	0	3055.49	31				NoQuanValues	High	High	3	1019.17	-0.69	-0.0007	50.6453	5.28		0.0003011	5.632e-10
5434	FALSE	High	EIETYHNLLEGGQEDFESSGAGK	[K].EIETYHNLLEGGQEDFESSGAGK.[I]		7.27381e-15	0.000440814	1	1	5	P35527	P35527 [450-472]		P35527	0	2510.13	23	100	133497496	133497496		High	High	2	1255.57	-0.34	-0.00043	37.1897	5.94	37.27	0.0003011	1.081e-16
5447	FALSE	High	ELFSNLQEFAGPSGK	[R].ELFSNLQEFAGPSGK.[L]		0.154381	0.00994649	1	1	1	Q9H8H3	Q9H8H3 [57-71]		Q9H8H3	0	1623.8	15				NoQuanValues	High	High	2	812.404	-0.37	-0.0003	46.5078	1.16		0.006599	0.1017
5461	FALSE	High	ELGENLDQILR	[R].ELGENLDQILR.[A]		0.00635263	0.000440814	1	1	1	Q96P70	Q96P70 [777-787]		Q96P70	0	1299.69	11	100	1.14592e+06	1.14592e+06		High	High	2	650.349	0.51	0.00033	45.0629	1.9	45.03	0.0003011	0.002714
5557	FALSE	High	ELISNASDALDKIR	[R].ELISNASDALDKIR.[LY]		5.93964e-06	0.000440814	2	2	3	P14625; P08238	P14625 [103-116]; P08238 [42-55]		P14625; P08238	1	1544.83	14	100	6645368	6645368	NotUnique	High	High	3	515.614	-0.6	-0.00031	36.4439	4.43	36.44	0.0003011	1.081e-06
5475	FALSE	High	ELGLDEGVDSLK	[K].ELGLDEGVDSLK.[A]		0.0113224	0.000440814	1	1	1	Q8WXX5	Q8WXX5 [206-217]		Q8WXX5	0	1274.65	12	100	878056	878056		High	High	2	637.827	-1	-0.00064	36.2639	2.01	36.18	0.0003011	0.005201
5492	FALSE	High	ELGSECGIEFDEEK	[R].ELGSECGIEFDEEK.[T]	1xCarbamidomethyl [C6]	0.00838533	0.000440814	1	1	1	P39656	P39656 [140-153]		P39656	0	1641.69	14				NoQuanValues	High	High	2	821.351	0.23	0.00019	31.0706	0.91		0.0003011	0.003718
5493	FALSE	High	ELGSLPLPLSTSEQR	[K].ELGSLPLPLSTSEQR.[Q]		0.139027	0.0079326	1	1	1	Q86Y82	Q86Y82 [83-97]		Q86Y82	0	1626.87	15				NoQuanValues	High	High	2	813.938	-1.08	-0.00088	47.9034	1.79		0.005423	0.09028
5501	FALSE	High	ELGVGIALR	[K].ELGVGIALR.[K]		0.0810864	0.00385897	1	1	1	Q01469	Q01469 [25-33]		Q01469	0	927.562	9	100	2.79279e+06	2.79279e+06		High	High	2	464.284	-1.59	-0.00074	38.5955	1.47	38.03	0.002605	0.04843
5503	FALSE	High	ELHINLIPNKQDR	[K].ELHINLIPNKQDR.[T]		0.00116894	0.000440814	1	1	3	P07900	P07900 [75-87]		P07900	1	1589.88	13	100	3423947	3423947		High	High	3	530.631	1.04	0.00055	31.3489	3.22	31.37	0.0003011	0.0004065
5506	FALSE	High	EIKDILIQYDR	[K].EIKDILIQYDR.[T]		0.00299151	0.000440814	1	1	1	P62249	P62249 [107-117]		P62249	1	1405.77	11	100	2.22411e+06	2.22411e+06		High	High	2	703.388	-0.31	-0.00022	37.7193	2.84	37.69	0.0003011	0.001166
5521	FALSE	High	EIIDLVLDR	[K].EIIDLVLDR.[I]		0.0121339	0.000440814	2	3	1	Q71U36; P68363	Q71U36 [113-121]; P68363 [113-121]		Q71U36; P68363; Q9BQE3	0	1085.62	9	100	16787374	16787374	NotUnique	High	High	2	543.314	-0.28	-0.00015	48.8511	2.25	48.87	0.0003011	0.005643
5531	FALSE	High	EILGTAQSVGCNVDGR	[K].EILGTAQSVGCNVDGR.[H]	1xCarbamidomethyl [C11]	4.83789e-07	0.000440814	1	1	1	P30050	P30050 [131-146]		P30050	0	1675.81	16	100	1.81492e+06	1.81492e+06		High	High	2	838.406	-1.16	-0.00098	27.7724	2.6	27.75	0.0003011	6.492e-08
5539	FALSE	High	ELILFSNSDNER	[K].ELILFSNSDNER.[S]		4.88548e-05	0.000440814	2	2	2	P11388; Q02880	P11388 [702-713]; Q02880 [723-734]		P11388; Q02880	0	1436.7	12	100	1.90329e+06	1.90329e+06	NotUnique	High	High	2	718.854	0.08	5e-05	40.5184	2.96	40.43	0.0003011	1.153e-05
5481	FALSE	High	ELGIWEPLAVK	[K].ELGIWEPLAVK.[L]		0.000359855	0.000440814	1	1	1	P49368	P49368 [492-502]		P49368	0	1254.71	11				NoQuanValues	High	High	2	627.858	-0.95	-0.0006	50.3432	2.61		0.0003011	0.0001085
4807	FALSE	High	EEQAEPDGTEVADK	[R].EEQAEPDGTEVADK.[AT]		0.000285294	0.000440814	3	6	1	P13535; P12882; Q9Y623	P13535 [373-386]; P12882 [373-386]; Q9Y623 [373-386]		P13535; Q9UKX3; P11055; P12882; Q9UKX2; Q9Y623	0	1517.66	14	100	1.25407e+06	1.25407e+06	NotUnique	High	High	2	759.334	0.41	0.00031	12.7999	2.08	12.77	0.0003011	8.358e-05
4791	FALSE	High	EEMHLEDSANFIK	[R].EEMHLEDSANFIK.[Y]	1xOxidation [M3]	0.0291925	0.000868504	1	1	1	P16615	P16615 [573-585]		P16615	0	1578.71	13	100	2.02581e+06	2.02581e+06		High	High	3	526.908	-1.52	-0.0008	26.0372	2.06	26.08	0.000558	0.01513
4784	FALSE	High	EELSNVLAAMR	[R].EELSNVLAAMR.[K]		0.033275	0.000868504	1	1	1	Q9Y3U8	Q9Y3U8 [88-98]		Q9Y3U8	0	1232.63	11				NoQuanValues	High	High	2	616.819	-0.14	-9e-05	45.35	1.62		0.000558	0.01764
4147	FALSE	High	DTQEVPLEK	[R].DTQEVPLEK.[A]		0.055293	0.0020673	1	3	1	Q7Z739	Q7Z739 [534-542]		Q7Z739; Q9BYJ9; Q9Y5A9	0	1058.54	9	100	13562999	13562999		High	High	2	529.772	-0.01	0	18.9843	1.42	18.35	0.001277	0.03139
4148	FALSE	High	DTQLHLDDALR	[K].DTQLHLDDALR.[GS]		8.78079e-05	0.000440814	2	4	3	P12882; Q9Y623	P12882 [1656-1666]; Q9Y623 [1656-1666]		P11055; P12882; Q9UKX2; Q9Y623	0	1296.65	11	100	5.76574e+06	5.76574e+06	NotUnique	High	High	2	648.831	-0.21	-0.00014	32.0273	3.56	32.05	0.0003011	2.218e-05
4155	FALSE	High	DTSEDIEELVEPVAAHGPK	[K].DTSEDIEELVEPVAAHGPK.[I]		2.05307e-06	0.000440814	1	1	1	Q99460	Q99460 [916-934]		Q99460	0	2035.98	19				NoQuanValues	High	High	3	679.331	-1.23	-0.00084	46.348	3.4		0.0003011	3.277e-07
4174	FALSE	High	DVALSSGSACTSASLEPSYVLR	[K].DVALSSGSACTSASLEPSYVLR.[A]	1xCarbamidomethyl [C10]	0.000291996	0.000440814	1	1	1	Q9Y697	Q9Y697 [372-393]		Q9Y697	0	2270.1	22				NoQuanValues	High	High	2	1135.55	-0.61	-0.0007	44.227	2.26		0.0003011	8.545e-05
4178	FALSE	High	DVDAAYMNK	[K].DVDAAYMNK.[V]		0.0446648	0.00165111	3	6	1	P04259; P02538; P13647	P04259 [273-281]; P02538 [273-281]; P13647 [278-286]		P04259; P02538; O95678; P48668; Q14CN4; P13647	0	1026.46	9	100	4.15177e+06	4.15177e+06	NotUnique	High	High	2	513.731	-1.04	-0.00053	17.3233	1.96	17.3	0.001024	0.02449
4182	FALSE	High	DVDGAYMTK	[K].DVDGAYMTK.[V]		0.0312572	0.000868504	1	1	3	P04264	P04264 [290-298]		P04264	0	999.445	9	100	1.14583e+08	1.14583e+08		High	High	2	500.226	-0.3	-0.00015	16.1817	1.47	16.8	0.000558	0.01641
4183	FALSE	High	DVDGAYMTK	[K].DVDGAYMTK.[V]	1xOxidation [M7]	0.0120641	0.000440814	1	1	4	P04264	P04264 [290-298]		P04264	0	1015.44	9	100	6983548	6983548		High	High	2	508.224	0.02	1e-05	11.9962	1.63	15	0.0003011	0.005614
4184	FALSE	High	DVDGAYMTKVDLQAK	[K].DVDGAYMTKVDLQAK.[L]		1.95245e-05	0.000440814	1	1	2	P04264	P04264 [290-304]		P04264	1	1653.82	15	100	2.5056e+06	2.5056e+06		High	High	2	827.411	-0.23	-0.00019	31.159	2.62	31.08	0.0003011	4.128e-06
4143	FALSE	High	DTNVQVLMVLGAGR	[K].DTNVQVLMVLGAGR.[G]	1xOxidation [M8]	0.0565441	0.0024686	1	1	1	O14744	O14744 [355-368]		O14744	0	1488.78	14	100	1.47729e+06	1.47729e+06		High	High	2	744.895	-0.26	-0.0002	46.5209	1.3	46.38	0.001522	0.03222
4186	FALSE	High	DVDLEFLAK	[K].DVDLEFLAK.[M]		0.0488745	0.00165111	1	1	1	P55072	P55072 [669-677]		P55072	0	1049.55	9	100	1.49296e+06	1.49296e+06		High	High	2	525.28	1.25	0.00065	46.5124	1.12	46.43	0.001024	0.0272
4188	FALSE	High	DVDNAYMIK	[K].DVDNAYMIK.[V]	1xOxidation [M7]	0.0356212	0.00131607	1	1	2	P35908	P35908 [288-296]		P35908	0	1084.5	9	100	11542876	11542876		High	High	2	542.752	-0.53	-0.00029	20.5829	1.61	20.56	0.0008326	0.01906
4193	FALSE	High	DVESYIHR	[K].DVESYIHR.[S]		0.0976419	0.00488639	1	1	1	Q9NR30	Q9NR30 [517-524]		Q9NR30	0	1018.5	8	100	812705	812705		High	High	2	509.751	-1.27	-0.00065	20.5983	1.93	20.56	0.003424	0.06003
4223	FALSE	High	DVLSVAFSSDNR	[K].DVLSVAFSSDNR.[Q]		3.71893e-05	0.000440814	1	1	1	P63244	P63244 [107-118]		P63244	0	1309.64	12				NoQuanValues	High	High	2	655.323	-0.4	-0.00026	40.3372	3.16		0.0003011	8.463e-06
4232	FALSE	High	DVNAAIATIK	[K].DVNAAIATIK.[T]		0.00549676	0.000440814	2	5	4	Q71U36; P68363	Q71U36 [327-336]; P68363 [327-336]		P0DPH8; Q6PEY2; Q71U36; P68363; Q9BQE3	0	1015.58	10	100	56148720	56148720	NotUnique	High	High	2	508.293	-0.36	-0.00018	30.6952	2.98	30.64	0.0003011	0.002318
4233	FALSE	High	DVNQQEFVR	[K].DVNQQEFVR.[A]		0.0109371	0.000440814	1	1	1	P39019	P39019 [8-16]		P39019	0	1134.55	9	100	2.669e+06	2.669e+06		High	High	2	567.78	-0.91	-0.00052	20.4551	2.55	20.46	0.0003011	0.005022
4236	FALSE	High	DVPAYSQDTFK	[R].DVPAYSQDTFK.[V]		0.00247053	0.000440814	1	1	3	P04843	P04843 [205-215]		P04843	0	1270.6	11	100	13330318	13330318		High	High	2	635.801	-0.66	-0.00042	26.1246	1.67	25.92	0.0003011	0.0009434
4273	FALSE	High	DWNTLIVGK	[R].DWNTLIVGK.[L]		0.0114538	0.000440814	1	1	2	O14744	O14744 [77-85]		O14744	0	1045.57	9	100	63754288	63754288		High	High	1	1045.57	-0.86	-0.0009	42.2473	3.35	42.25	0.0003011	0.005267
4276	FALSE	High	DWVLNEFK	[R].DWVLNEFK.[H]		0.0965866	0.00488639	1	1	1	P17844	P17844 [381-388]		P17844	0	1050.53	8	100	1.4439e+06	1.4439e+06		High	High	2	525.766	-0.26	-0.00014	46.2591	1.58	46.2	0.003424	0.0591
4187	FALSE	High	DVDNAYMIK	[K].DVDNAYMIK.[V]		0.0537666	0.00165111	1	1	1	P35908	P35908 [288-296]		P35908	0	1068.5	9	100	23640686	23640686		High	High	2	534.755	-1.07	-0.00057	26.2577	1.69	26.28	0.001024	0.03031
4285	FALSE	High	DYFEEYGK	[R].DYFEEYGK.[I]		0.131874	0.00726902	1	1	1	P22626	P22626 [130-137]		P22626	0	1050.44	8	100	3.75339e+06	3.75339e+06		High	High	2	525.724	-0.71	-0.00037	25.915	1.31	25.91	0.004828	0.08458
4142	FALSE	High	DTNGSQFFITTVK	[K].DTNGSQFFITTVK.[T]		0.0208346	0.000440814	1	1	1	P23284	P23284 [146-158]		P23284	0	1457.73	13				NoQuanValues	High	High	2	729.367	0.01	1e-05	41.7056	1.61		0.0003011	0.01037
4127	FALSE	High	DTFAAMGR	[R].DTFAAMGR.[L]		0.155996	0.00994649	1	1	1	Q96A32	Q96A32 [52-59]		Q96A32	0	868.398	8	100	3.86941e+06	3.86941e+06		High	High	2	434.703	-0.19	-8e-05	22.0299	2.16	21.99	0.006599	0.1029
3921	FALSE	High	DPTAEQFQEELEK	[R].DPTAEQFQEELEK.[F]		0.0890045	0.00421229	1	1	1	P31944	P31944 [55-67]		P31944	0	1563.72	13				NoQuanValues	High	High	2	782.36	-2.72	-0.00212	34.5768	1.74		0.003037	0.05392
3977	FALSE	High	DQLLLGPTYATPK	[K].DQLLLGPTYATPK.[V]		3.65472e-05	0.000440814	1	1	3	P55084	P55084 [349-361]		P55084	0	1416.77	13	100	6499351	6499351		High	High	2	708.89	-0.39	-0.00028	40.2124	3.05	40.13	0.0003011	8.296e-06
3978	FALSE	High	DQLIYNLLK	[K].DQLIYNLLK.[E]		0.0511206	0.00165111	1	1	1	P00338	P00338 [6-14]		P00338	0	1119.64	9				NoQuanValues	High	High	2	560.324	-0.8	-0.00045	49.4295	1.51		0.001024	0.02861
3983	FALSE	High	DQIVDLTVGNNK	[K].DQIVDLTVGNNK.[T]		0.000613811	0.000440814	1	1	1	P35527	P35527 [213-224]		P35527	0	1315.69	12	100	7044504	7044504		High	High	2	658.346	-0.27	-0.00018	32.8425	3.28	32.86	0.0003011	0.0001971
3997	FALSE	High	DQSAVVVQGLPEGVAFK	[R].DQSAVVVQGLPEGVAFK.[H]		0.0360277	0.00131607	1	1	1	P78347	P78347 [144-160]		P78347	0	1743.93	17				NoQuanValues	High	High	2	872.471	3.55	0.00309	46.7484	2.22		0.0008326	0.01928
4000	FALSE	High	DQTPDENDQVIVK	[R].DQTPDENDQVIVK.[I]		0.000202562	0.000440814	1	1	1	Q9NZI8	Q9NZI8 [526-538]		Q9NZI8	0	1500.72	13	100	3.06522e+06	3.06522e+06		High	High	2	750.862	-0.53	-0.0004	20.799	2.2	20.79	0.0003011	5.686e-05
4017	FALSE	High	DQYEQMAEK	[R].DQYEQMAEK.[N]		0.0114538	0.000440814	1	1	1	P08779	P08779 [291-299]		P08779	0	1141.48	9	100	1.72306e+06	1.72306e+06		High	High	2	571.245	-0.26	-0.00015	14.2079	2.19	14.18	0.0003011	0.005285
4027	FALSE	High	DRDPEAQFEMPYVVR	[K].DRDPEAQFEMPYVVR.[L]		0.000202562	0.000440814	1	1	1	O14744	O14744 [491-505]		O14744	1	1851.87	15	100	4.00547e+06	4.00547e+06		High	High	3	617.96	-2.3	-0.00142	41.7537	4.67	41.74	0.0003011	5.671e-05
4139	FALSE	High	DTLYEAVR	[R].DTLYEAVR.[E]		0.130484	0.00726902	1	1	1	P62906	P62906 [8-15]		P62906	0	966.489	8				NoQuanValues	High	High	2	483.748	-0.28	-0.00013	23.863	2.06		0.004828	0.08399
4028	FALSE	High	DRDPEAQFEMPYVVR	[K].DRDPEAQFEMPYVVR.[L]	1xOxidation [M10]	1.75873e-05	0.000440814	1	1	2	O14744	O14744 [491-505]		O14744	1	1867.86	15	100	6271451	6271451		High	High	3	623.292	-0.96	-0.0006	32.4975	4.46	32.51	0.0003011	3.654e-06
4032	FALSE	High	DREEALHQFR	[R].DREEALHQFR.[S]		0.0272615	0.000868504	1	2	1	O00571	O00571 [479-488]		O00571; O15523	1	1300.64	10	100	2.42564e+06	2.42564e+06		High	High	3	434.218	-0.53	-0.00023	15.0438	2.75	14.98	0.000558	0.01403
4062	FALSE	High	DSAYQSITHYRPVSASR	[R].DSAYQSITHYRPVSASR.[S]		0.00980093	0.000440814	1	1	1	P50402	P50402 [158-174]		P50402	0	1937.95	17				NoQuanValues	High	High	3	646.653	-0.99	-0.00064	25.6486	1.84		0.0003011	0.00443
4070	FALSE	High	DSELDKHLESR	[K].DSELDKHLESR.[V]		0.00129763	0.000440814	1	1	2	O75688	O75688 [309-319]		O75688	1	1328.64	11	100	5.42499e+06	5.42499e+06		High	High	3	443.552	-1.15	-0.00051	13.6877	2.85	13.65	0.0003011	0.0004577
4106	FALSE	High	DSVFLSCSEDNR	[K].DSVFLSCSEDNR.[I]	1xCarbamidomethyl [C7]	0.000572515	0.000440814	1	1	1	Q9BQA1	Q9BQA1 [180-191]		Q9BQA1	0	1428.61	12				NoQuanValues	High	High	2	714.808	2.07	0.00148	26.8188	2.75		0.0003011	0.0001825
4110	FALSE	High	DSYESYGNSR	[R].DSYESYGNSR.[S]		0.0058922	0.000440814	1	2	1	P38159	P38159 [283-292]		P38159; Q96E39	0	1177.48	10	100	1.92041e+06	1.92041e+06		High	High	2	589.241	-0.2	-0.00012	12.4519	1.86	12.45	0.0003011	0.002502
4111	FALSE	High	DSYLILETLPTEYDSR	[K].DSYLILETLPTEYDSR.[V]		0.00144048	0.000440814	1	1	1	P17980	P17980 [156-171]		P17980	0	1914.93	16				NoQuanValues	High	High	2	957.97	-0.49	-0.00047	51.3397	2.42		0.0003011	0.0005129
4112	FALSE	High	DSYVGDEAQSK	[K].DSYVGDEAQSK.[R]		0.0015177	0.000440814	2	6	1	P60709; P68133	P60709 [51-61]; P68133 [53-63]		P63267; P60709; P62736; P68133; P68032; P63261	0	1198.52	11	100	11257125	11257125	NotUnique	High	High	2	599.764	-1.4	-0.00084	12.1793	2.52	12.21	0.0003011	0.0005445
4113	FALSE	High	DSYVGDEAQSKR	[K].DSYVGDEAQSKR.[G]		1.16467e-05	0.000440814	2	6	2	P60709; P68133	P60709 [51-62]; P68133 [53-64]		P63267; P60709; P62736; P68133; P68032; P63261	1	1354.62	12	100	1.83569e+06	1.83569e+06	NotUnique	High	High	3	452.212	-0.44	-0.0002	10.8314	3.25	10.81	0.0003011	2.31e-06
4030	FALSE	High	DRDYSDHPSGGSYR	[R].DRDYSDHPSGGSYR.[D]		0.00041125	0.000440814	1	2	2	P38159	P38159 [269-282]		P38159; Q96E39	1	1611.68	14	100	1.41441e+06	1.41441e+06		High	High	4	403.675	-0.3	-0.00012	9.7488	3.09	9.74	0.0003011	0.0001261
5842	FALSE	High	ENDIKPLTSFR	[K].ENDIKPLTSFR.[Q]		0.0439156	0.00165111	1	1	1	Q14739	Q14739 [51-61]		Q14739	0	1319.7	11	100	1.83292e+06	1.83292e+06		High	High	3	440.57	-0.84	-0.00037	29.1312	2.24	29.13	0.001024	0.02417
4286	FALSE	High	DYFEQYGK	[R].DYFEQYGK.[I]		0.075069	0.00355682	1	2	3	P09651	P09651 [123-130]		Q32P51; P09651	0	1049.46	8	100	14796384	14796384		High	High	2	525.232	-0.59	-0.00031	24.5831	1.63	24.69	0.002179	0.04436
4293	FALSE	High	DYLHLPPEIVPATLR	[R].DYLHLPPEIVPATLR.[R]		0.0505499	0.00165111	1	1	1	P46783	P46783 [81-95]		P46783	0	1733.96	15	100	791590	791590		High	High	3	578.657	-0.57	-0.00033	51.0193	2.1	50.95	0.001024	0.02826
4521	FALSE	High	EASIDILHSIVK	[R].EASIDILHSIVK.[R]		0.040121	0.00165111	1	1	1	O00231	O00231 [21-32]		O00231	0	1324.75	12	100	698188	698188		High	High	3	442.253	-0.91	-0.0004	45.6513	1.63	45.6	0.001024	0.02176
4526	FALSE	High	EATDAIGHLDR	[K].EATDAIGHLDR.[Q]		0.00272648	0.000440814	1	1	1	Q12906	Q12906 [298-308]		Q12906	0	1197.59	11				NoQuanValues	High	High	3	399.867	-0.02	-1e-05	18.5336	1.55		0.0003011	0.00105
4565	FALSE	High	EAYPGDVFYLHSR	[R].EAYPGDVFYLHSR.[L]		1.30048e-05	0.000440814	1	1	8	P25705	P25705 [335-347]		P25705	0	1553.74	13	100	138892248	138892248		High	High	3	518.584	-0.94	-0.00049	36.2305	3.29	36.33	0.0003011	2.611e-06
4568	FALSE	High	EAYYWLR	[R].EAYYWLR.[H]		0.123072	0.0065676	1	1	2	P46977	P46977 [507-513]		P46977	0	1000.49	7	100	7074409	7074409		High	High	2	500.748	-0.42	-0.00021	36.8379	2.17	36.86	0.004408	0.07829
4569	FALSE	High	ECADLWPR	[K].ECADLWPR.[I]	1xCarbamidomethyl [C2]	0.0646401	0.00355682	1	1	1	P62829	P62829 [124-131]		P62829	0	1046.47	8	100	1.34944e+06	1.34944e+06		High	High	2	523.74	-0.17	-9e-05	30.5127	1.11	30.4	0.002179	0.03742
4615	FALSE	High	EDGNEEDKENQGDETQGQQPPQR	[R].EDGNEEDKENQGDETQGQQPPQR.[R]		0.00201666	0.000440814	1	1	1	P67809	P67809 [257-279]		P67809	1	2628.1	23				NoQuanValues	High	High	3	876.706	0.04	4e-05	9.4924	1.42		0.0003011	0.000748
4638	FALSE	High	EDLTEIR	[K].EDLTEIR.[D]		0.121118	0.00625595	1	2	1	P05388	P05388 [93-99]		P05388; Q8NHW5	0	875.447	7	100	3746789	3746789		High	High	2	438.227	-0.28	-0.00012	20.8326	2.09	20.83	0.004228	0.07689
4639	FALSE	High	EDITQSAQHALR	[R].EDITQSAQHALR.[L]		6.60697e-05	0.000440814	1	1	2	Q12906	Q12906 [312-323]		Q12906	0	1368.69	12	100	2.64649e+06	2.64649e+06		High	High	2	684.847	-0.3	-0.00021	20.5952	2.93	20.59	0.0003011	1.619e-05
4509	FALSE	High	EAQELSQNSAIK	[K].EAQELSQNSAIK.[Q]		0.00102885	0.000440814	1	1	1	Q9NR30	Q9NR30 [450-461]		Q9NR30	0	1317.66	12				NoQuanValues	High	High	2	659.335	-0.75	-0.00049	15.877	1.99		0.0003011	0.0003525
4643	FALSE	High	EDLYLKPIQR	[K].EDLYLKPIQR.[T]		0.002005	0.000440814	1	1	2	P13639	P13639 [440-449]		P13639	0	1274.71	10	100	7.642e+06	7.642e+06		High	High	2	637.859	-0.33	-0.00021	28.121	2.49	28.12	0.0003011	0.000743
4670	FALSE	High	EDSQRPGAHLTVK	[R].EDSQRPGAHLTVK.[K]		0.0152782	0.000440814	1	2	3	P09651	P09651 [93-105]		Q32P51; P09651	0	1437.74	13	100	1.8765e+07	1.8765e+07		High	High	2	719.375	-0.53	-0.00038	12.2533	2.11	12.22	0.0003011	0.007317
4673	FALSE	High	EDSVKPGAHLTVK	[R].EDSVKPGAHLTVK.[K]		0.000483824	0.000440814	1	1	3	P51991	P51991 [114-126]		P51991	0	1380.75	13	100	9.35447e+06	9.35447e+06		High	High	3	460.921	-0.08	-3e-05	14.3915	3.25	14.4	0.0003011	0.0001513
4688	FALSE	High	EEAEALYHSK	[K].EEAEALYHSK.[Y]		0.0115867	0.000440814	1	1	1	P35908	P35908 [365-374]		P35908	0	1176.55	10	100	586566	586566		High	High	2	588.78	-0.93	-0.00055	13.2989	1.48	13.23	0.0003011	0.005361
4701	FALSE	High	EEASGSSVTAEEAK	[K].EEASGSSVTAEEAK.[K]		9.23339e-06	0.000440814	1	1	1	P13010	P13010 [689-702]		P13010	0	1394.63	14				NoQuanValues	High	High	2	697.818	-0.13	-9e-05	11.0984	2.92		0.0003011	1.771e-06
4716	FALSE	High	EEEEFNTGPLSVLTQSVK	[R].EEEEFNTGPLSVLTQSVK.[N]		0.0965866	0.00488639	1	1	1	P62316	P62316 [20-37]		P62316	0	2006.99	18				NoQuanValues	High	High	2	1004	0.51	0.00052	51.4137	1.64		0.003424	0.05925
4733	FALSE	High	EEETSIDVAGKPNEVTK	[K].EEETSIDVAGKPNEVTK.[A]		0.018683	0.000440814	1	1	1	P53985	P53985 [463-479]		P53985	0	1845.91	17				NoQuanValues	High	High	3	615.974	-0.89	-0.00055	19.7739	2.36		0.0003011	0.009167
4763	FALSE	High	EEIAQLAR	[R].EEIAQLAR.[Q]		0.0981735	0.00488639	1	1	2	Q99720	Q99720 [40-47]		Q99720	0	929.505	8				NoQuanValues	High	High	2	465.256	-0.28	-0.00013	21.6	1.85		0.003424	0.06035
4770	FALSE	High	EELGFRPEYSASQLK	[R].EELGFRPEYSASQLK.[G]		0.00328226	0.000440814	1	1	2	P09874	P09874 [168-182]		P09874	0	1753.88	15	100	2488777	2488777		High	High	3	585.296	-0.64	-0.00037	32.3609	3	32.37	0.0003011	0.001292
4658	FALSE	High	EDQTEYLEER	[K].EDQTEYLEER.[RW]		0.000388059	0.000440814	2	4	1	P07900; P08238	P07900 [192-201]; P08238 [187-196]		P07900; P08238; Q58FF6; Q58FF7	0	1311.57	10	100	6.31036e+06	6.31036e+06	NotUnique	High	High	2	656.288	-0.59	-0.00039	19.3234	2.92	19.35	0.0003011	0.0001179
4290	FALSE	High	DYGNSPLHR	[K].DYGNSPLHR.[F]		0.0234975	0.000868504	1	1	2	P26599	P26599 [429-437]		P26599	0	1058.5	9	100	5520549	5520549		High	High	2	529.754	0.12	6e-05	13.9375	2.52	13.89	0.000558	0.01188
4504	FALSE	High	EAPVDVLTQIGR	[R].EAPVDVLTQIGR.[S]		0.000521743	0.000440814	1	1	1	Q9BVC6	Q9BVC6 [48-59]		Q9BVC6	0	1297.71	12	100	3231675	3231675		High	High	2	649.359	0.24	0.00016	45.7406	2.51	45.76	0.0003011	0.0001641
4475	FALSE	High	EALVDQAEEFSGR	[KR].EALVDQAEEFSGR.[G]		0.000261505	0.000440814	1	3	1	Q16696	Q16696 [89-101]		Q16696; P11509; P20853	0	1450.68	13	100	1.16952e+06	1.16952e+06		High	High	2	725.844	0.57	0.00041	32.8716	2.99	32.79	0.0003011	7.582e-05
4296	FALSE	High	DYIWNTLNSGR	[R].DYIWNTLNSGR.[V]		0.105334	0.00488639	1	1	1	O75390	O75390 [330-340]		O75390	0	1338.64	11	100	846013	846013		High	High	2	669.825	-0.7	-0.00047	42.6531	1.6	42.64	0.003424	0.06542
4301	FALSE	High	DYQELMNTK	[R].DYQELMNTK.[L]		0.0209544	0.000440814	1	1	1	P04264	P04264 [464-472]		P04264	0	1141.52	9	100	57512252	57512252		High	High	2	571.263	-0.7	-0.0004	25.2128	1.97	25.08	0.0003011	0.01046
4302	FALSE	High	DYQELMNTK	[R].DYQELMNTK.[L]	1xOxidation [M6]	0.0159061	0.000440814	1	1	4	P04264	P04264 [464-472]		P04264	0	1157.51	9	100	16836850	16836850		High	High	2	579.261	-0.2	-0.00011	15.2546	2.17	15.36	0.0003011	0.007668
4303	FALSE	High	DYQELMNVK	[R].DYQELMNVK.[L]		0.0248806	0.000868504	1	4	2	P35908	P35908 [462-470]		Q5XKE5; P35908; Q01546; P12035	0	1139.54	9	100	13768372	13768372		High	High	2	570.274	-0.15	-9e-05	31.854	1.74	31.79	0.000558	0.0127
4304	FALSE	High	DYQELMNVK	[R].DYQELMNVK.[L]	1xOxidation [M6]	0.0172394	0.000440814	1	4	1	P35908	P35908 [462-470]		Q5XKE5; P35908; Q01546; P12035	0	1155.54	9	100	9538599	9538599		High	High	2	578.271	-0.4	-0.00023	20.9274	2.11	20.89	0.0003011	0.008356
4323	FALSE	High	EAAENSLVAYK	[K].EAAENSLVAYK.[A]		0.00219997	0.000440814	1	1	1	P62258	P62258 [143-153]		P62258	0	1194.6	11	100	4469713	4469713		High	High	2	597.804	-0.26	-0.00016	22.4784	2.35	22.51	0.0003011	0.0008277
4332	FALSE	High	EAALGAGFSDK	[R].EAALGAGFSDK.[T]		0.00255801	0.000440814	1	1	1	P55084	P55084 [118-128]		P55084	0	1065.52	11	100	3.28327e+06	3.28327e+06		High	High	2	533.263	-1.33	-0.00071	22.8463	3.15	22.8	0.0003011	0.0009823
4358	FALSE	High	EADDIVNWLK	[R].EADDIVNWLK.[K]		0.00952196	0.000440814	1	1	1	P07237	P07237 [121-130]		P07237	0	1202.61	10				NoQuanValues	High	High	2	601.806	-0.63	-0.00038	47.7674	1.93		0.0003011	0.004296
4488	FALSE	High	EANNFLWPFK	[K].EANNFLWPFK.[L]		0.0101464	0.000440814	1	1	1	P18124	P18124 [203-212]		P18124	0	1265.63	10	100	2032378	2032378		High	High	2	633.32	0.34	0.00021	51.6332	2.31	51.64	0.0003011	0.00461
4377	FALSE	High	EAESSPFVER	[K].EAESSPFVER.[L]		0.00388301	0.000440814	1	1	1	P14625	P14625 [548-557]		P14625	0	1150.54	10	100	3184470	3184470		High	High	2	575.772	-1.46	-0.00084	20.2979	2.63	20.48	0.0003011	0.00157
4389	FALSE	High	EAFSLFDKDGDGTITTK	[K].EAFSLFDKDGDGTITTK.[E]		0.000158737	0.000440814	1	1	2	P0DP25	P0DP25 [15-31]		P0DP25	1	1844.89	17	100	1.60207e+06	1.60207e+06		High	High	3	615.635	-0.72	-0.00044	38.6849	2.75	38.63	0.0003011	4.317e-05
4390	FALSE	High	EAFTVIDQNR	[K].EAFTVIDQNR.[D]		0.00150892	0.000440814	1	1	2	Q96A32	Q96A32 [32-41]		Q96A32	0	1192.6	10	100	11881315	11881315		High	High	2	596.801	-0.04	-2e-05	28.0421	2.51	28.02	0.0003011	0.0005427
4397	FALSE	High	EAGEQGDIEPR	[R].EAGEQGDIEPR.[R]		0.000658084	0.000440814	1	1	1	Q13283	Q13283 [321-331]		Q13283	0	1200.55	11	100	618151	618151		High	High	2	600.778	-0.1	-6e-05	12.91	2.14	13.14	0.0003011	0.0002135
4438	FALSE	High	EALDVLGAVLK	[R].EALDVLGAVLK.[A]		0.109386	0.0052273	1	1	1	Q92552	Q92552 [278-288]		Q92552	0	1127.67	11				NoQuanValues	High	High	2	564.336	-1.31	-0.00074	51.1992	1.73		0.003617	0.06853
4441	FALSE	High	EAIEGTYIDKK	[K].EAIEGTYIDKK.[C]		0.00347814	0.000440814	1	1	1	P62280	P62280 [49-59]		P62280	1	1266.66	11	100	2.76226e+06	2.76226e+06		High	High	2	633.832	-0.75	-0.00047	17.3782	2	17.37	0.0003011	0.001379
4445	FALSE	High	EALEQQR	[KR].EALEQQR.[QA]		0.0660929	0.00355682	1	2	1	Q92922	Q92922 [926-932]		Q92922; Q9UL12	0	873.442	7	100	692758	692758		High	High	2	437.224	-0.88	-0.00039	9.6459	1.71	9.63	0.002179	0.03836
4454	FALSE	High	EALLFNLGGK	[K].EALLFNLGGK.[Y]		0.00258785	0.000440814	1	1	8	P49447	P49447 [181-190]		P49447	0	1061.6	10	100	409810024	409810024		High	High	2	531.303	-0.04	-2e-05	46.2136	3.02	46.36	0.0003011	0.0009926
4463	FALSE	High	EAINVEQAFQTIAR	[K].EAINVEQAFQTIAR.[N]		3.1731e-06	0.000440814	1	1	1	P51149	P51149 [158-171]		P51149	0	1589.83	14	100	948622	948622		High	High	2	795.418	0.22	0.00017	49.3221	3.99	49.85	0.0003011	5.363e-07
4385	FALSE	High	EAFLLFDR	[K].EAFLLFDR.[T]		0.0462006	0.00165111	1	1	1	P05976	P05976 [57-64]		P05976	0	1010.53	8	100	4247116	4247116		High	High	2	505.768	-0.9	-0.00045	48.5098	2.22	48.52	0.001024	0.02547
5843	FALSE	High	ENDYYTPTGEFR	[K].ENDYYTPTGEFR.[V]		0.00020612	0.000440814	1	1	1	P46977	P46977 [614-625]		P46977	0	1491.64	12				NoQuanValues	High	High	2	746.322	-0.94	-0.0007	28.5909	3.01		0.0003011	5.798e-05
5858	FALSE	High	ENFQNWLK	[R].ENFQNWLK.[D]		0.131178	0.00726902	1	1	1	P37802	P37802 [50-57]		P37802	0	1078.53	8	100	1.33391e+06	1.33391e+06		High	High	2	539.769	-1.2	-0.00065	38.1261	1	38.03	0.004828	0.08428
5898	FALSE	High	ENLPISGHK	[K].ENLPISGHK.[H]		0.0875564	0.00385897	1	1	1	P20930	P20930 [92-100]		P20930	0	994.532	9	100	2413126	2413126		High	High	2	497.769	-1.24	-0.00062	14.9153	1.77	14.89	0.002833	0.05299
7237	FALSE	High	FLEQQNQVLETK	[R].FLEQQNQVLETK.[W]		0.0160901	0.000440814	1	4	1	Q7RTS7	Q7RTS7 [160-171]		Q7RTS7; Q86Y46; Q3SY84; Q14CN4	0	1476.77	12				NoQuanValues	High	High	2	738.888	-0.63	-0.00046	28.8152	1.76		0.0003011	0.007742
7238	FALSE	High	FLEQQNQVLQTK	[R].FLEQQNQVLQTK.[W]		7.33468e-05	0.000440814	3	3	15	Q7Z794; P35908; P04264	Q7Z794 [184-195]; P35908 [198-209]; P04264 [200-211]		Q7Z794; P35908; P04264	0	1475.79	12	100	5.70184e+08	5.70184e+08	NotUnique	High	High	2	738.396	-0.87	-0.00064	27.1147	2.62	27.28	0.0003011	1.821e-05
7269	FALSE	High	FIHDQTSPNPK	[K].FIHDQTSPNPK.[Y]		0.0894921	0.00421229	1	1	1	P53007	P53007 [150-160]		P53007	0	1283.64	11	100	1474254	1474254		High	High	3	428.551	-0.35	-0.00015	11.96	2.22	11.93	0.003037	0.05422
7291	FALSE	High	FLILPDMLK	[R].FLILPDMLK.[N]	1xOxidation [M7]	0.0277322	0.000868504	1	1	1	P62318	P62318 [70-78]		P62318	0	1105.63	9				NoQuanValues	High	High	2	553.32	0.47	0.00026	49.3314	1.78		0.000558	0.01433
7294	FALSE	High	FLIPNASQAESK	[K].FLIPNASQAESK.[V]		0.00183792	0.000440814	1	1	2	P63104	P63104 [104-115]		P63104	0	1304.68	12	100	8.38447e+06	8.38447e+06		High	High	2	652.845	-1.68	-0.0011	33.1883	2.17	33.14	0.0003011	0.0006766
7296	FALSE	High	FIIPNVVK	[K].FIIPNVVK.[Y]		0.08566	0.00385897	1	1	2	P00338	P00338 [119-126]		P00338	0	929.582	8	100	10892878	10892878		High	High	2	465.294	-0.75	-0.00035	44.3441	1.06	44.43	0.002605	0.05153
7297	FALSE	High	FIIPQIVK	[K].FIIPQIVK.[Y]		0.0247387	0.000868504	1	1	2	P07195	P07195 [120-127]		P07195	0	957.613	8	100	23663458	23663458		High	High	2	479.31	0.04	2e-05	48.2225	2.15	48.27	0.000558	0.01254
7304	FALSE	High	FLLSLPEHR	[R].FLLSLPEHR.[G]		0.0828876	0.00385897	1	1	2	Q15008	Q15008 [24-32]		Q15008	0	1111.63	9	100	2.20234e+06	2.20234e+06		High	High	2	556.316	-0.73	-0.0004	39.6384	1.48	39.52	0.002605	0.04975
7224	FALSE	High	FLEEHPGGEEVLR	[K].FLEEHPGGEEVLR.[E]		0.0070908	0.000440814	1	1	1	P00167	P00167 [40-52]		P00167	0	1511.75	13				NoQuanValues	High	High	3	504.588	-0.57	-0.00029	26.9217	2.01		0.0003011	0.00307
7312	FALSE	High	FLNAENAQK	[R].FLNAENAQK.[F]		0.00700924	0.000440814	1	1	2	P43487	P43487 [142-150]		P43487	0	1034.53	9	100	4.5051e+06	4.5051e+06		High	High	2	517.767	-0.71	-0.00037	15.6209	2.58	15.58	0.0003011	0.003044
7370	FALSE	High	FLSEMLK	[R].FLSEMLK.[S]		0.109386	0.0052273	1	1	1	P15924	P15924 [1016-1022]		P15924	0	867.464	7				NoQuanValues	High	High	2	434.236	-0.41	-0.00018	35.5599	1.5		0.003617	0.06831
7382	FALSE	High	FLSQPFQVAEVFTGHMGK	[R].FLSQPFQVAEVFTGHMGK.[L]	1xOxidation [M16]	1.92223e-07	0.000440814	1	1	4	P06576	P06576 [463-480]		P06576	0	2039.01	18	100	8.42379e+06	8.42379e+06		High	High	3	680.34	-0.26	-0.00018	50.0481	3.81	50.21	0.0003011	2.298e-08
7387	FALSE	High	FITDNTVEER	[R].FITDNTVEER.[I]		0.062867	0.00284239	1	1	1	O60264	O60264 [607-616]		O60264	0	1223.59	10				NoQuanValues	High	High	2	612.298	-0.6	-0.00037	22.224	1.59		0.00175	0.03627
7393	FALSE	High	FLVGFTNK	[K].FLVGFTNK.[G]		0.0771679	0.00385897	1	1	1	P43307	P43307 [103-110]		P43307	0	925.514	8	100	9068363	9068363		High	High	2	463.26	-0.96	-0.00044	36.9652	2.06	36.97	0.002396	0.04582
7431	FALSE	High	FNASQLITQR	[K].FNASQLITQR.[A]		0.000559377	0.000440814	1	1	1	Q99623	Q99623 [148-157]		Q99623	0	1177.63	10	100	6822413	6822413		High	High	2	589.32	-0.33	-0.0002	34.1931	3.3	34.23	0.0003011	0.0001773
7433	FALSE	High	FNEEHIPDSPFVVPVASPSGDAR	[K].FNEEHIPDSPFVVPVASPSGDAR.[R]		0.0784538	0.00385897	1	1	1	P21333	P21333 [2311-2333]		P21333	0	2467.19	23				NoQuanValues	High	High	3	823.065	-3.47	-0.00285	46.8888	2.14		0.002396	0.04671
7454	FALSE	High	FNQVLDQFGEK	[K].FNQVLDQFGEK.[F]		0.00828895	0.000440814	1	1	3	O43242	O43242 [375-385]		O43242	0	1324.65	11	100	2.55353e+06	2.55353e+06		High	High	2	662.83	-0.42	-0.00028	34.9055	2.72	34.9	0.0003011	0.003674
7460	FALSE	High	FNVWDTAGQEK	[K].FNVWDTAGQEK.[F]		0.000620977	0.000440814	1	1	1	P62826	P62826 [61-71]		P62826	0	1294.61	11	100	9437720	9437720		High	High	2	647.807	-0.09	-6e-05	32.9111	2.89	32.98	0.0003011	0.0002003
7314	FALSE	High	FLNDSEQVAR	[K].FLNDSEQVAR.[A]		0.00222564	0.000440814	1	1	1	Q9BVT8	Q9BVT8 [109-118]		Q9BVT8	0	1178.58	10				NoQuanValues	High	High	2	589.792	-2.51	-0.00148	20.4131	1.39		0.0003011	0.0008374
7474	FALSE	High	FPEDLENDIR	[R].FPEDLENDIR.[T]		0.0726218	0.00355682	1	1	1	O14929	O14929 [40-49]		O14929	0	1247.59	10	100	2.95626e+06	2.95626e+06		High	High	2	624.303	6.56	0.00409	34.5753	1.62	34.52	0.002179	0.04273
7223	FALSE	High	FLEEFITPIVK	[R].FLEEFITPIVK.[V]		0.0112573	0.000440814	1	1	2	P11388	P11388 [569-579]		P11388	0	1335.76	11	100	617917	617917		High	High	2	668.381	-0.61	-0.00041	52.1846	1.89	52.13	0.0003011	0.00518
7213	FALSE	High	FLDGIYVSEK	[K].FLDGIYVSEK.[G]		0.00360122	0.000440814	1	1	1	P32969	P32969 [175-184]		P32969	0	1170.6	10	100	4047442	4047442		High	High	2	585.806	0.26	0.00015	38.6322	1.64	38.66	0.0003011	0.001437
7078	FALSE	High	FGGGNPELLTQMVSK	[R].FGGGNPELLTQMVSK.[G]	1xOxidation [M12]	0.133985	0.00759805	1	1	1	P40939	P40939 [611-625]		P40939	0	1593.79	15	100	2.21208e+06	2.21208e+06		High	High	2	797.4	-0.31	-0.00025	34.09	1.38	34.3	0.005233	0.08619
7082	FALSE	High	FGGNPGGFGNQGGFGNSR	[R].FGGNPGGFGNQGGFGNSR.[G]		0.00156237	0.000440814	1	1	1	Q13148	Q13148 [276-293]		Q13148	0	1726.77	18	100	1.13631e+06	1.13631e+06		High	High	2	863.886	-1.45	-0.00125	29.0979	2.86	29.05	0.0003011	0.0005643
7086	FALSE	High	FGGSGSQVDSAR	[R].FGGSGSQVDSAR.[M]		0.000152416	0.000440814	1	1	2	Q13200	Q13200 [358-369]		Q13200	0	1167.54	12	100	1.99813e+06	1.99813e+06		High	High	2	584.273	-0.44	-0.00026	12.2941	1.99	12.28	0.0003011	4.123e-05
7098	FALSE	High	FGIHPVAGR	[R].FGIHPVAGR.[M]		0.10364	0.00488639	1	1	2	Q13423	Q13423 [960-968]		Q13423	0	953.532	9	100	3.09831e+06	3.09831e+06		High	High	3	318.515	-0.93	-0.0003	20.6371	1.94	20.59	0.003424	0.06407
7100	FALSE	High	FGIQAQMVTTDFQK	[R].FGIQAQMVTTDFQK.[I]	1xOxidation [M7]	0.0584718	0.00284239	1	1	1	P49720	P49720 [28-41]		P49720	0	1629.79	14				NoQuanValues	High	High	2	815.4	-0.75	-0.00061	36.9429	1.46		0.00175	0.03329
7112	FALSE	High	FGPALSVK	[K].FGPALSVK.[V]		0.139027	0.0079326	1	2	1	P11940	P11940 [214-221]		Q9H361; P11940	0	818.477	8	100	5392288	5392288		High	High	2	409.742	-0.18	-8e-05	29.0741	1.54	29.14	0.005423	0.09037
7117	FALSE	High	FGPYYTEPVIAGLDPK	[R].FGPYYTEPVIAGLDPK.[T]		0.000272349	0.000440814	1	1	1	P49720	P49720 [100-115]		P49720	0	1766.9	16	100	5.33269e+06	5.33269e+06		High	High	2	883.955	1.1	0.00097	49.203	2.52	49.2	0.0003011	7.911e-05
7119	FALSE	High	FGQGGAGPVGGQGPR	[R].FGQGGAGPVGGQGPR.[G]		1.86014e-06	0.000440814	1	1	1	P23246	P23246 [667-681]		P23246	0	1341.67	15	100	3.01989e+06	3.01989e+06		High	High	2	671.336	-0.46	-0.00031	17.437	4.11	17.41	0.0003011	2.946e-07
7216	FALSE	High	FLDQNLQK	[K].FLDQNLQK.[Y]		0.0497054	0.00165111	1	1	1	P15924	P15924 [1057-1064]		P15924	0	1005.54	8	100	2.23507e+06	2.23507e+06		High	High	2	503.271	-1.04	-0.00052	21.938	1.26	21.89	0.001024	0.02777
7121	FALSE	High	FGQGVHHAAGQAGNEAGR	[R].FGQGVHHAAGQAGNEAGR.[F]		1.10299e-09	0.000440814	1	1	2	Q6UWP8	Q6UWP8 [170-187]; [188-205]		Q6UWP8	0	1763.83	18	100	972602	972602		High	High	3	588.615	-0.62	-0.00036	9.6904	5.23	9.68	0.0003011	7.045e-11
7125	FALSE	High	FGSGMNMGR	[R].FGSGMNMGR.[I]		0.0710326	0.00355682	1	1	1	P52272	P52272 [363-371]		P52272	0	956.408	9				NoQuanValues	High	High	2	478.707	-0.49	-0.00023	19.2668	1.64		0.002179	0.04161
7139	FALSE	High	FGVPVIADGGIQNVGHIAK	[R].FGVPVIADGGIQNVGHIAK.[A]		0.000261505	0.000440814	1	1	1	P12268	P12268 [357-375]		P12268	0	1892.04	19				NoQuanValues	High	High	3	631.351	0.09	6e-05	46.3172	2.54		0.0003011	7.595e-05
7145	FALSE	High	FGYVDFESAEDLEK	[K].FGYVDFESAEDLEK.[A]		2.73402e-05	0.000440814	1	1	1	P19338	P19338 [349-362]		P19338	0	1648.74	14	100	1.48465e+06	1.48465e+06		High	High	2	824.872	-0.29	-0.00024	45.3447	2.59	45.35	0.0003011	6.012e-06
7168	FALSE	High	FKDLGEENFK	[R].FKDLGEENFK.[A]		0.000796999	0.000440814	1	1	2	P02768	P02768 [35-44]		P02768	1	1226.61	10				NoQuanValues	High	High	2	613.806	-0.82	-0.0005	21.9411	2.56		0.0003011	0.0002651
7185	FALSE	High	FLAEEGFYK	[R].FLAEEGFYK.[F]		0.0088842	0.000440814	1	1	1	P46977	P46977 [59-67]		P46977	0	1103.54	9	100	7802990	7802990		High	High	2	552.274	-0.19	-0.00011	34.1716	2.01	34.22	0.0003011	0.003974
7202	FALSE	High	FLASVSTVLTSK	[K].FLASVSTVLTSK.[Y]		0.000337597	0.000440814	1	1	2	P69905	P69905 [129-140]		P69905	0	1252.71	12	100	1705106	1705106		High	High	2	626.861	-0.16	-0.0001	42.9399	2.32	42.97	0.0003011	0.0001007
7203	FALSE	High	FLAVGLVDNTVR	[R].FLAVGLVDNTVR.[I]		0.000943078	0.000440814	1	1	1	Q15393	Q15393 [604-615]		Q15393	0	1303.74	12	100	2431637	2431637		High	High	2	652.372	0.19	0.00012	46.2965	2.52	46.18	0.0003011	0.0003199
7210	FALSE	High	FLDDLGNAK	[K].FLDDLGNAK.[S]		0.0234975	0.000868504	1	1	1	O95816	O95816 [124-132]		O95816	0	992.505	9				NoQuanValues	High	High	2	496.756	0.5	0.00025	29.1473	1.27		0.000558	0.01189
7122	FALSE	High	FGQVYTEAK	[R].FGQVYTEAK.[R]		0.00549676	0.000440814	1	1	2	P46977	P46977 [647-655]		P46977	0	1042.52	9	100	8.0585e+06	8.0585e+06		High	High	2	521.764	1.1	0.00057	18.9377	2.18	18.8	0.0003011	0.002307
7077	FALSE	High	FGGGNPELLTQMVSK	[R].FGGGNPELLTQMVSK.[G]		4.47808e-05	0.000440814	1	1	2	P40939	P40939 [611-625]		P40939	0	1577.8	15	100	2.69609e+06	2.69609e+06		High	High	2	789.403	-0.9	-0.00071	44.7395	2.83	44.76	0.0003011	1.044e-05
7485	FALSE	High	FPGQLNADLR	[R].FPGQLNADLR.[K]		0.000905536	0.000440814	2	10	9	P07437; P68371	P07437 [242-251]; P68371 [242-251]		Q13885; Q13509; Q9H4B7; P04350; A6NNZ2; Q9BUF5; Q3ZCM7; P07437; P68371; Q9BVA1	0	1130.6	10	100	50963610	50963610	NotUnique	High	High	2	565.801	-0.45	-0.00025	33.3257	2.88	33.18	0.0003011	0.0003053
7487	FALSE	High	FPGYDSESK	[R].FPGYDSESK.[E]		0.00677012	0.000440814	1	1	5	P46777	P46777 [180-188]		P46777	0	1029.45	9	100	3557582	3557582		High	High	2	515.229	-0.64	-0.00033	18.1921	1.5	18.1	0.0003011	0.002923
7680	FALSE	High	FSSSGGGGGGGRFSSSSGYGGGSSR	[R].FSSSGGGGGGGRFSSSSGYGGGSSR.[V]		1.93342e-07	0.000440814	1	1	2	P35527	P35527 [35-59]		P35527	1	2198.94	25	100	3.00563e+06	3.00563e+06		High	High	3	733.653	-0.12	-9e-05	14.1512	4.03	14.16	0.0003011	2.324e-08
7681	FALSE	High	FSSSSGYGGGSSR	[R].FSSSSGYGGGSSR.[V]		0.00016725	0.000440814	1	1	1	P35527	P35527 [47-59]		P35527	0	1235.53	13				NoQuanValues	High	High	2	618.267	-0.98	-0.0006	11.3216	2.69		0.0003011	4.588e-05
7685	FALSE	High	FSTPEQAAK	[R].FSTPEQAAK.[N]		0.0119257	0.000440814	1	1	3	P14866	P14866 [485-493]		P14866	0	978.489	9	100	7691074	7691074		High	High	2	489.748	-0.71	-0.00035	14.3387	2.36	14.41	0.0003011	0.005532
7686	FALSE	High	FSVCVLGDQQHCDEAK	[K].FSVCVLGDQQHCDEAK.[A]	2xCarbamidomethyl [C4; C12]	0.000227498	0.000440814	1	1	1	P62906	P62906 [63-78]		P62906	0	1892.83	16	100	2.21491e+06	2.21491e+06		High	High	3	631.613	-1.35	-0.00085	30.467	2.52	30.46	0.0003011	6.485e-05
7689	FALSE	High	FSVSPVVR	[K].FSVSPVVR.[V]		0.0819823	0.00385897	1	1	1	P13639	P13639 [499-506]		P13639	0	890.509	8	100	17168946	17168946		High	High	2	445.758	-1.35	-0.0006	29.9698	2.33	30.28	0.002605	0.049
7701	FALSE	High	FTDEEVDELYR	[R].FTDEEVDELYR.[E]		0.000467265	0.000440814	1	2	1	O14950	O14950 [134-144]		O14950; P19105	0	1415.63	11	100	1.25608e+06	1.25608e+06		High	High	2	708.32	-0.53	-0.00038	34.1396	2.19	34.05	0.0003011	0.0001457
7702	FALSE	High	FTDILVR	[R].FTDILVR.[H]		0.117924	0.0058969	1	1	1	O43143	O43143 [146-152]		O43143	0	863.499	7	100	2.13597e+06	2.13597e+06		High	High	2	432.253	0.77	0.00033	34.6154	2.12	34.62	0.004013	0.07433
7705	FALSE	High	FTEYETQVK	[R].FTEYETQVK.[V]		0.00582437	0.000440814	1	1	1	Q13148	Q13148 [152-160]		Q13148	0	1144.55	9	100	546383	546383		High	High	2	572.78	-0.03	-2e-05	18.7108	1.32	19.33	0.0003011	0.002466
7679	FALSE	High	FSSSGGGGGGGR	[R].FSSSGGGGGGGR.[F]		0.00362215	0.000440814	1	1	1	P35527	P35527 [35-46]		P35527	0	982.434	12				NoQuanValues	High	High	2	491.721	0.13	6e-05	8.2517	2.55		0.0003011	0.001447
[truncated: 1,174 more rows]

## Sheet: fi4VennOverlap+WB
VennOverlap
STT3B						4A
ADRM1
SLC39A7
RPS13
SSRP1
C4A; C4B
SRPRB
ATP5L
CAP1
MARCKSL1
PRDX4						4E
KDELR2
ACTR2
SERPINC1
CALR
CALM3; CALM2; CALM1
[truncated: 542 more rows]

## Sheet: fig5
5A	vector	CYB561
[truncated: 14 more rows]

[truncated: 1 more sheets: fig6]
